# Supplementary material for: Causal ALS genes impact the MHC class II antigen presentation pathway
Source: Proc Natl Acad Sci U S A. 2023 Sep 18;120(39):e2305756120. doi: 10.1073/pnas.2305756120 (PMC10523463; doi:10.1073/pnas.2305756120)
Supplement: Supplementary file 2 — Dataset S01 (XLSX) [file pnas.2305756120.sd01.xlsx]

## Sheet: Total proteins
Dataset 1. Total quantitative mass spectrometry of wild type (WT) and FUS, EWSR1, TAF15 and MATR3 knockout (KO) HeLa cell lines. For each cell line, two independent clones were used. Gene symbol, peptide number (#), relative amount of each protein, and mean value are shown.
Gene Symbol	Peptide #	WT		FUS KO		EWSR1 KO		TAF15 KO		MATR3 KO		Mean value
		Repeat 1	Repeat 2	Repeat 1	Repeat 2	Repeat 1	Repeat 2	Repeat 1	Repeat 2	Repeat 1	Repeat 2	WT	FUS KO	EWSR1 KO	TAF15 KO	MATR3 KO
A2M	5	12.8557	11.4268	20.9073	20.5478	6.27559	5.73484	2.9413	2.60524	8.50521	8.20028	12.1412	20.7275	6.00521	2.77327	8.35274
AAAS	9	8.58805	9.40943	9.71742	10.3084	9.15519	8.77758	11.4951	13.7875	9.20894	9.55251	8.99874	10.0129	8.96638	12.6413	9.38073
AACS	11	10.3023	11.6077	8.75812	9.02599	11.197	11.9944	7.91383	8.22799	10.5365	10.4361	10.955	8.89205	11.5957	8.07091	10.4863
AAGAB	1	8.63493	9.03624	10.436	8.15899	13.3466	11.2093	10.3654	6.145	11.1838	11.4837	8.83558	9.2975	12.278	8.25521	11.3337
AAK1	6	9.14506	10.9742	12.4646	12.4023	10.5888	10.7758	8.10238	7.50131	9.07504	8.97049	10.0597	12.4335	10.6823	7.80185	9.02276
AAMDC	4	10.608	10.9529	10.1334	9.94462	9.22842	10.483	8.30921	7.93339	11.5304	10.8767	10.7804	10.039	9.85572	8.1213	11.2036
AAMP	5	10.4985	10.686	11.0886	10.4016	8.83395	8.95516	10.3914	9.45764	10.2226	9.46456	10.5923	10.7451	8.89455	9.92452	9.84356
AAR2	2	11.1435	13.0837	8.15992	7.99214	7.68495	8.99934	9.45157	10.745	11.7964	10.9434	12.1136	8.07603	8.34215	10.0983	11.3699
AARS	74	9.60773	10.6653	7.9705	7.65632	12.3498	12.8023	9.45091	9.05639	10.3351	10.1056	10.1365	7.81341	12.5761	9.25365	10.2203
AARS2	14	11.4598	9.26077	8.51008	10.2229	9.50397	8.9243	10.3556	9.99447	11.0802	10.6878	10.3603	9.36651	9.21413	10.1751	10.884
AARSD1	13	11.1036	12.0953	12.1236	12.1019	7.14112	7.15071	7.65153	7.53447	11.8181	11.2797	11.5995	12.1127	7.14591	7.593	11.5489
AASDHPPT	16	8.84587	10.3148	11.4877	10.4135	8.50342	8.48186	12.0065	10.7855	9.75607	9.40488	9.58034	10.9506	8.49264	11.396	9.58048
AASS	3	12.7739	11.0694	16.9776	19.9938	11.7897	11.2825	2.89842	2.43872	5.32039	5.45547	11.9217	18.4857	11.5361	2.66857	5.38793
AATF	17	9.61999	10.0983	9.96539	9.94402	8.35798	8.31083	12.0685	10.7344	10.8853	10.0153	9.85914	9.9547	8.33441	11.4015	10.4503
ABCA13	4	9.65252	10.177	10.166	10.6629	10.0394	10.4891	9.07556	9.07999	10.4288	10.2287	9.91478	10.4145	10.2642	9.07778	10.3288
ABCB1	2	5.29393	4.24265	13.3575	20.6677	10.7279	10.5424	11.6103	10.9067	5.85836	6.79267	4.76829	17.0126	10.6352	11.2585	6.32551
ABCB10	1	13.0283	5.94281	5.64851	7.42972	10.7641	11.2462	9.64066	9.62304	11.9183	14.7584	9.48555	6.53911	11.0051	9.63185	13.3384
ABCB4	1	16.2836	8.71621	5.45599	7.05653	10.2332	11.6637	11.1013	12.0002	8.98872	8.50057	12.4999	6.25626	10.9485	11.5507	8.74464
ABCB6	8	11.7877	7.7955	8.27413	10.174	11.6653	9.82287	7.64856	6.91554	12.1278	13.7886	9.79161	9.22407	10.7441	7.28205	12.9582
ABCB7	9	11.582	7.11911	7.59661	11.2974	10.6409	9.67313	11.1382	10.7892	9.06975	11.0937	9.35053	9.44702	10.157	10.9637	10.0817
ABCC1	10	11.7664	9.05361	8.29191	9.93625	9.06788	9.394	9.12784	7.9826	12.1788	13.2007	10.41	9.11408	9.23094	8.55522	12.6897
ABCC4	6	10.6623	7.63746	11.6502	14.2348	9.86396	9.39413	12.0081	9.25671	7.39669	7.89573	9.14988	12.9425	9.62904	10.6324	7.64621
ABCD1	12	11.3976	6.18766	6.22493	8.25878	12.855	11.1138	10.6157	11.2095	9.84646	12.2906	8.79266	7.24186	11.9844	10.9126	11.0685
ABCD3	12	13.4339	7.05488	6.60634	8.92815	9.1929	8.20111	8.98558	10.4871	12.1718	14.9382	10.2444	7.76725	8.697	9.73633	13.555
ABCE1	36	9.22565	9.88166	10.8107	9.61232	9.15473	9.50502	10.7134	11.8675	9.69427	9.53471	9.55365	10.2115	9.32988	11.2904	9.61449
ABCF1	36	9.21498	9.72604	12.9893	10.7547	9.44847	9.00978	9.98802	8.4335	10.3085	10.1267	9.47051	11.872	9.22912	9.21076	10.2176
ABCF2	45	9.08796	10.5919	11.9409	11.6169	7.21712	7.34399	11.0776	12.0758	9.33303	9.71467	9.83995	11.7789	7.28055	11.5767	9.52385
ABCF3	21	11.241	10.1347	10.746	10.4314	8.87787	9.32202	10.2937	9.46964	10.7809	8.70272	10.6879	10.5887	9.09994	9.88169	9.74179
ABHD10	8	10.7802	9.30827	10.7682	10.9943	10.6553	9.67693	9.79968	8.84686	9.33503	9.83515	10.0442	10.8813	10.1661	9.32327	9.58509
ABHD11	5	9.5226	9.09354	11.0181	12.0544	8.47354	9.00779	11.0913	10.2264	9.66842	9.844	9.30807	11.5362	8.74067	10.6588	9.75621
ABHD12	2	13.2175	6.8445	6.72484	11.7782	11.2342	10.8426	8.93747	8.51979	9.8101	12.0908	10.031	9.25151	11.0384	8.72863	10.9505
ABHD14B	6	9.48758	10.3546	9.92917	7.61473	12.3903	10.9124	7.59083	6.78525	12.1815	12.7536	9.92107	8.77195	11.6514	7.18804	12.4676
ABHD16A	2	11.0652	9.86038	9.66022	9.87831	9.08848	9.98986	9.30076	12.8033	8.80978	9.54364	10.4628	9.76926	9.53917	11.0521	9.17671
ABHD17A	1	11.0186	8.93369	6.76298	8.20089	13.44	12.1604	9.47577	8.83487	10.2133	10.9595	9.97616	7.48193	12.8002	9.15532	10.5864
ABHD4	1	9.13397	10.9977	9.00152	12.2463	10.0821	11.9415	8.75955	6.7746	9.73651	11.3264	10.0658	10.6239	11.0118	7.76707	10.5314
ABHD5	2	7.83125	7.73548	11.1188	10.162	13.1013	13.0851	9.98743	9.55793	8.77239	8.64829	7.78337	10.6404	13.0932	9.77268	8.71034
ABHD6	2	10.0952	7.12296	9.09441	9.32674	10.8428	9.86592	10.1991	12.9901	11.084	9.37881	8.6091	9.21057	10.3543	11.5946	10.2314
ABI1	9	9.42481	8.75036	11.6279	10.8334	11.1926	11.2567	9.3541	7.94002	9.73423	9.88583	9.08759	11.2307	11.2246	8.64706	9.81003
ABI2	9	9.645	10.3168	10.9813	10.9889	10.1021	10.2811	9.26216	8.63013	9.75531	10.0371	9.98091	10.9851	10.1916	8.94614	9.8962
ABL1	3	8.55311	9.05746	10.1542	11.2421	10.1573	10.9336	9.88324	9.90159	10.7673	9.35017	8.80528	10.6982	10.5454	9.89242	10.0587
ABL2	3	8.91436	9.76843	8.67989	8.56188	9.92306	12.5883	12.0391	10.9342	9.48334	9.10749	9.3414	8.62089	11.2557	11.4866	9.29542
ABLIM1	12	9.18017	10.2807	13.1459	12.8529	12.7541	13.2383	5.67531	5.59079	9.0406	8.24121	9.73043	12.9994	12.9962	5.63305	8.64091
ABR	10	10.3509	10.4565	15.5513	13.2281	6.80857	6.85815	7.5242	7.11243	11.461	10.6489	10.4037	14.3897	6.83336	7.31832	11.0549
ABT1	6	9.75095	9.99097	10.8642	11.0123	8.16625	8.46416	12.0983	10.7512	9.4797	9.42193	9.87096	10.9383	8.31521	11.4248	9.45081
ABTB2	1	9.01014	8.79203	12.8434	13.3146	8.83875	8.56483	8.34428	7.06254	10.6618	12.5676	8.90108	13.079	8.70179	7.70341	11.6147
ACAA1	6	10.4986	11.0533	10.8515	10.3022	7.4569	7.90501	7.86159	11.7445	11.1764	11.15	10.7759	10.5768	7.68095	9.80307	11.1632
ACAA2	24	11.1039	9.71327	9.81854	10.8022	11.3875	10.7272	8.45608	7.82655	9.90737	10.2574	10.4086	10.3104	11.0573	8.14131	10.0824
ACACA	65	11.4596	11.0229	10.9874	11.1417	7.1473	7.26405	8.92971	8.60911	11.7794	11.6588	11.2413	11.0646	7.20568	8.76941	11.7191
ACAD10	1	10.0904	8.70917	8.34781	8.61236	10.5956	10.7392	12.9188	11.4727	8.96742	9.54652	9.39978	8.48009	10.6674	12.1958	9.25697
ACAD11	1	9.2206	10.221	11.5057	9.39786	9.30928	10.4552	12.3467	11.2148	7.43122	8.89762	9.7208	10.4518	9.88225	11.7808	8.16442
ACAD8	1	12.0781	10.6394	10.6367	10.2657	9.28015	3.68179	9.66401	10.2823	12.2643	11.2075	11.3587	10.4512	6.48097	9.97317	11.7359
ACAD9	11	14.0586	12.6611	8.50263	10.4218	11.1503	11.8201	11.8679	11.8622	3.86085	3.79458	13.3598	9.46222	11.4852	11.865	3.82771
ACADL	1	10.2951	12.6519	4.61168	3.70996	19.0432	22.242	6.26524	6.68052	8.07745	6.42288	11.4735	4.16082	20.6426	6.47288	7.25017
ACADM	23	12.7685	11.6823	8.01833	8.55194	9.16979	8.78706	10.3188	9.50872	10.4643	10.7303	12.2254	8.28513	8.97843	9.91374	10.5973
ACADS	1	13.0666	10.9225	6.70532	5.38138	14.7342	13.6909	10.1745	9.06738	8.1051	8.15207	11.9945	6.04335	14.2126	9.62095	8.12859
ACADVL	32	13.0614	11.6354	7.19545	8.03918	11.213	10.9574	8.12341	7.60957	10.9655	11.1997	12.3484	7.61732	11.0852	7.86649	11.0826
ACAP2	13	10.5476	11.4234	9.89687	9.40033	10.4077	11.3885	8.90463	8.70675	9.93164	9.39256	10.9855	9.6486	10.8981	8.80569	9.6621
ACAT1	17	10.7442	9.27544	8.97135	9.43703	12.2299	11.2362	9.7979	10.6712	8.87751	8.75925	10.0098	9.20419	11.733	10.2346	8.81838
ACAT2	9	10.5331	11.6388	12.2987	11.3778	11.9225	11.9438	7.15305	6.1079	8.60884	8.41564	11.0859	11.8382	11.9331	6.63047	8.51224
ACBD3	12	8.53381	10.6701	9.17774	8.87661	12.4136	12.3253	9.60722	8.8019	9.9023	9.69152	9.60194	9.02717	12.3694	9.20456	9.79691
ACBD5	2	11.0187	7.90275	8.18867	10.2336	8.75144	8.9204	6.98617	6.30111	14.9155	16.7816	9.46074	9.21116	8.83592	6.64364	15.8485
ACBD6	7	9.1832	9.88688	8.19437	7.99629	13.4354	12.686	11.271	9.55303	9.29724	8.49664	9.53504	8.09533	13.0607	10.412	8.89694
ACD	1	9.94574	10.5713	8.5976	7.49329	10.7498	11.3124	10.2891	9.38055	11.5794	10.0808	10.2585	8.04545	11.0311	9.83483	10.8301
ACIN1	52	9.33969	10.8346	9.84037	9.18815	10.1327	10.4855	11.5557	10.9381	9.02167	8.66355	10.0871	9.51426	10.3091	11.2469	8.84261
ACLY	197	9.17401	9.81432	13.9931	12.5758	7.72234	7.74354	5.37272	5.41862	14.2405	13.945	9.49416	13.2845	7.73294	5.39567	14.0927
ACN9	1	10.7347	9.41225	10.3315	9.33334	10.0891	9.84538	11.8334	10.3995	9.07933	8.94149	10.0735	9.83243	9.96722	11.1165	9.01041
ACO1	46	8.28419	9.21623	12.8505	12.0182	8.16397	7.99147	8.5146	8.10326	12.5399	12.3176	8.75021	12.4344	8.07772	8.30893	12.4288
ACO2	33	12.0084	9.71999	9.97747	11.4181	9.63672	8.55892	9.48508	8.42743	10.2738	10.4941	10.8642	10.6978	9.09782	8.95626	10.3839
ACOT11	1	11.2372	11.8905	5.75792	6.11473	14.8782	11.6742	9.2702	11.6947	9.66517	7.81727	11.5638	5.93632	13.2762	10.4824	8.74122
ACOT13	7	9.58775	8.49176	11.5479	12.7336	7.97786	7.18736	13.3887	12.6989	7.91459	8.47145	9.03976	12.1408	7.58261	13.0438	8.19302
ACOT2	6	9.73593	8.73079	13.4573	14.6356	8.33003	7.16416	7.76162	6.66416	11.5348	11.9856	9.23336	14.0464	7.7471	7.21289	11.7602
ACOT7	26	10.0901	11.2441	8.67893	8.05134	8.29562	8.41021	10.2632	12.0613	11.5395	11.3658	10.6671	8.36513	8.35291	11.1622	11.4526
ACOT8	6	10.238	10.2208	8.61916	8.6712	11.9617	12.2541	8.964	7.94465	10.3515	10.775	10.2294	8.64518	12.1079	8.45432	10.5633
ACOT9	14	9.86063	8.81698	8.1517	9.2179	11.345	10.5404	11.1329	10.5297	9.8635	10.5413	9.3388	8.6848	10.9427	10.8313	10.2024
ACOX1	14	10.8195	10.9411	10.4251	8.83872	11.2936	11.4411	7.85365	7.61641	10.5446	10.2263	10.8803	9.63189	11.3674	7.73503	10.3854
ACOX3	6	11.435	10.1803	10.912	11.172	7.23261	7.17141	4.34298	3.87472	15.65	18.029	10.8077	11.042	7.20201	4.10885	16.8395
ACP1	10	9.58507	9.74122	9.42889	8.07636	10.6925	10.1748	10.2082	15.3479	8.723	8.02203	9.66314	8.75262	10.4337	12.778	8.37252
ACP2	5	9.97516	8.12429	10.8155	11.0433	13.7568	12.3096	7.99695	9.28014	8.35286	8.34542	9.04972	10.9294	13.0332	8.63855	8.34914
ACSF3	5	11.4373	9.29998	6.7839	7.48505	12.5279	11.6695	10.7914	9.64592	9.84664	10.5124	10.3687	7.13448	12.0987	10.2187	10.1795
ACSL1	7	9.55638	10.8065	8.9465	8.38411	11.2351	10.9839	7.72397	11.0704	11.0125	10.2807	10.1814	8.66531	11.1095	9.39719	10.6466
ACSL3	15	10.9236	8.18571	7.84722	9.48343	8.69999	7.83728	10.2859	11.5743	11.6333	13.5293	9.55465	8.66533	8.26863	10.9301	12.5813
ACSL4	28	6.22706	6.17657	11.2178	9.99465	9.54548	9.15692	15.6642	17.1973	7.50621	7.31385	6.20182	10.6062	9.3512	16.4308	7.41003
ACSS2	5	9.99689	11.0427	10.0947	10.0657	11.8656	13.2656	8.29856	8.20207	8.26816	8.90004	10.5198	10.0802	12.5656	8.25032	8.5841
ACTA2	356	9.18381	12.7297	12.844	12.8425	8.22154	8.22692	7.16478	6.68237	11.1822	10.9222	10.9568	12.8432	8.22423	6.92358	11.0522
ACTB	126	9.44069	10.7557	13.9515	9.09771	9.77872	8.36469	8.15537	7.19011	11.9304	11.3351	10.0982	11.5246	9.0717	7.67274	11.6328
ACTG1	3	6.89917	7.45915	13.6078	6.13542	8.06361	6.76065	18.7497	12.469	9.48044	10.3751	7.17916	9.8716	7.41213	15.6094	9.92775
ACTL6A	13	9.90296	10.729	10.3725	9.53717	10.9318	11.3	10.0633	9.06522	9.24345	8.85468	10.316	9.95481	11.1159	9.56429	9.04906
ACTN1	79	8.67515	9.13478	15.9601	13.8156	6.96917	6.91059	5.11011	8.18175	12.9839	12.2589	8.90497	14.8879	6.93988	6.64593	12.6214
ACTN4	234	9.33817	11.2534	13.3238	11.8506	8.80424	8.74704	6.88652	6.86434	11.681	11.2509	10.2958	12.5872	8.77564	6.87543	11.4659
ACTR10	7	9.17494	10.024	11.0786	9.20376	11.9226	10.7253	8.66799	8.96082	10.0453	10.1966	9.59945	10.1412	11.324	8.81441	10.121
ACTR1A	20	9.03282	9.89253	11.0354	10.0893	10.7373	10.9923	8.41073	9.83998	10.1539	9.81578	9.46268	10.5623	10.8648	9.12536	9.98486
ACTR1B	1	10.5395	9.67877	5.76143	5.4459	18.5972	14.853	9.18274	8.63374	10.0849	7.22291	10.1091	5.60366	16.7251	8.90824	8.65388
ACTR2	27	8.5396	8.7914	13.347	11.4707	9.62561	9.24827	8.25723	8.81634	10.9397	10.9642	8.6655	12.4088	9.43694	8.53679	10.9519
ACTR3	53	8.70207	9.2179	13.3001	11.6385	9.28504	9.45571	8.37641	8.36285	10.9488	10.7126	8.95998	12.4693	9.37038	8.36963	10.8307
ACTR5	3	8.9166	10.2113	10.0339	9.7369	10.2496	10.5232	10.5073	9.67389	10.5275	9.61986	9.56397	9.88538	10.3864	10.0906	10.0737
ACTR6	1	11.9274	10.3706	8.50775	9.76401	9.32618	10.6416	10.1019	10.6397	9.84534	8.87549	11.149	9.13588	9.98389	10.3708	9.36041
ACTR8	8	9.44301	9.98069	10.1646	9.46007	9.61632	10.1747	10.6111	10.3628	9.95408	10.2326	9.71185	9.81234	9.8955	10.4869	10.0934
ACY1	10	9.25831	9.64929	8.80551	8.13447	11.6403	11.8377	9.03111	8.64576	11.5071	11.4904	9.4538	8.46999	11.739	8.83844	11.4988
ACYP1	5	12.0014	12.1883	9.37815	8.7819	11.9484	12.1488	12.2058	10.8808	5.43224	5.03421	12.0948	9.08002	12.0486	11.5433	5.23323
ACYP2	2	7.69751	7.72062	5.04398	5.21908	17.4813	16.5224	12.7251	15.6174	6.02586	5.94682	7.70906	5.13153	17.0018	14.1712	5.98634
ADA	6	8.46854	9.44238	10.6933	9.6374	10.1527	10.1485	12.9364	11.7614	8.29415	8.46524	8.95546	10.1653	10.1506	12.3489	8.3797
ADAL	2	10.6608	11.7128	9.11489	10.1335	7.32578	7.29196	7.78181	7.27226	14.8	13.9062	11.1868	9.6242	7.30887	7.52704	14.3531
ADAM10	6	10.377	6.51958	8.01238	12.1273	9.98613	10.0153	7.684	7.544	12.2307	15.5037	8.44827	10.0699	10.0007	7.614	13.8672
ADAM17	2	10.5387	7.06761	8.79204	13.8914	8.36102	8.65312	8.26502	6.90196	12.581	14.9482	8.80316	11.3417	8.50707	7.58349	13.7646
ADAM9	3	11.1128	7.21144	7.93961	10.5707	8.58176	8.321	10.2349	9.4033	12.8146	13.8099	9.1621	9.25515	8.45138	9.8191	13.3123
ADAR	58	8.6401	9.32028	10.4705	9.69589	11.7833	11.8845	9.98902	11.4084	8.82659	7.98138	8.98019	10.0832	11.8339	10.6987	8.40398
ADARB1	2	9.46689	10.5295	6.49758	5.68507	15.8355	17.1474	13.7283	13.7735	3.83499	3.50123	9.99822	6.09133	16.4915	13.7509	3.66811
ADAT1	2	10.0474	11.435	8.73735	8.17311	11.3132	11.6475	8.64076	9.50762	10.26	10.238	10.7412	8.45523	11.4804	9.07419	10.249
ADAT2	2	9.50305	9.09376	14.9126	13.8229	9.79676	9.30922	13.578	11.7879	4.27154	3.92432	9.29841	14.3677	9.55299	12.683	4.09793
ADCK3	2	9.61402	9.79126	10.0097	9.4003	11.338	9.0832	10.3269	11.0764	8.81572	10.5444	9.70264	9.70502	10.2106	10.7017	9.68006
ADCK4	1	13.1004	10.8935	5.37829	7.91515	9.08257	12.7775	9.8159	12.1162	9.18051	9.74006	11.9969	6.64672	10.93	10.966	9.46029
ADCY9	1	11.6425	9.92101	10.6421	13.7413	8.59778	10.132	6.07144	4.77944	12.3757	12.0968	10.7817	12.1917	9.3649	5.42544	12.2363
ADD1	9	8.44949	8.61	14.9926	12.8428	9.76335	9.16343	8.30992	7.49524	10.2936	10.0796	8.52974	13.9177	9.46339	7.90258	10.1866
ADD3	15	7.97582	8.35715	13.6717	13.1336	9.52092	9.89472	9.03889	8.5121	10.1005	9.79467	8.16648	13.4026	9.70782	8.77549	9.94756
ADH5	33	9.32545	10.3844	10.4227	10.1412	9.67247	10.0957	9.65607	12.2487	9.00841	9.04471	9.85495	10.282	9.8841	10.9524	9.02656
ADI1	4	6.82476	9.34443	11.8828	10.2267	13.644	13.1436	10.3643	7.82439	8.1478	8.5973	8.0846	11.0547	13.3938	9.09435	8.37255
ADIRF	4	6.45508	6.12132	1.42176	2.83419	30.6271	38.71	2.67276	2.02588	4.82416	4.30778	6.2882	2.12797	34.6685	2.34932	4.56597
ADK	20	8.55067	9.54276	10.5876	8.11155	10.5804	9.50718	10.84	17.4748	7.51078	7.29426	9.04671	9.34957	10.0438	14.1574	7.40252
ADNP	37	9.11891	9.8437	11.7176	10.1215	9.59909	9.53122	10.9197	9.99914	9.64251	9.50664	9.48131	10.9195	9.56515	10.4594	9.57457
ADNP2	2	8.22564	9.95696	12.8678	13.8731	7.78476	9.71334	8.88669	9.20855	9.56032	9.9228	9.0913	13.3705	8.74905	9.04762	9.74156
ADO	5	8.07472	8.22804	11.8031	11.2426	10.9122	11.6627	10.8579	10.3255	9.11131	7.78197	8.15138	11.5228	11.2874	10.5917	8.44664
ADPGK	2	9.91799	7.8314	9.21914	5.87165	11.6404	9.28064	11.4507	8.7959	13.3698	12.6223	8.8747	7.54539	10.4605	10.1233	12.9961
ADPRHL2	5	10.7154	11.7699	9.26753	9.73452	8.60147	8.79708	8.94238	7.7852	12.3661	12.0205	11.2426	9.50102	8.69927	8.36379	12.1933
ADRBK1	7	9.88382	10.5774	8.91926	8.89714	10.277	11.6231	10.5673	10.1576	10.1017	8.99563	10.2306	8.9082	10.95	10.3625	9.54867
ADRM1	15	9.13459	9.55181	8.26541	7.98851	10.2746	9.97974	9.93158	16.5051	9.50684	8.86182	9.3432	8.12696	10.1272	13.2183	9.18433
ADSL	17	8.69535	9.25286	16.1555	14.9802	6.84524	6.5827	9.00746	8.22049	10.2397	10.0205	8.9741	15.5679	6.71397	8.61398	10.1301
ADSS	19	10.0758	10.2341	8.16501	7.33099	11.3414	11.1477	10.4081	14.2337	8.97356	8.08974	10.1549	7.748	11.2446	12.3209	8.53165
ADSSL1	8	9.21353	10.84	6.85614	7.01557	10.9331	11.4929	14.804	13.3935	7.88622	7.56517	10.0267	6.93585	11.213	14.0988	7.72569
AEBP2	1	11.5742	12.5401	10.4271	9.22069	8.30269	8.41336	10.8099	8.68477	10.398	9.62926	12.0571	9.82388	8.35802	9.74734	10.0136
AFAP1	10	9.49477	10.3577	15.3214	15.2032	10.0869	10.7761	3.34285	3.17366	11.1129	11.1304	9.92626	15.2623	10.4315	3.25826	11.1217
AFF4	4	7.98896	9.29106	13.0254	9.41225	10.4959	9.91683	10.6202	9.46064	10.4319	9.35681	8.64001	11.2188	10.2064	10.0404	9.89438
AFG3L2	14	12.8371	7.19307	7.62103	10.8502	10.0742	8.8375	9.12306	8.54339	11.6473	13.2731	10.0151	9.23563	9.45584	8.83322	12.4602
AFTPH	2	10.536	11.0031	11.0757	10.3177	9.29426	8.66549	8.2869	8.67093	11.6055	10.5444	10.7695	10.6967	8.97987	8.47891	11.075
AGFG1	13	9.89751	10.4913	9.97446	9.51407	10.705	10.4114	10.0852	8.57586	10.3664	9.97887	10.1944	9.74426	10.5582	9.33052	10.1726
AGFG2	1	9.24232	9.93292	11.5747	10.5268	8.60398	8.11654	8.81801	6.6683	12.0201	14.4963	9.58762	11.0507	8.36026	7.74316	13.2582
AGGF1	4	9.37156	11.126	8.98917	8.68996	11.1836	11.727	10.1338	9.10629	9.6967	9.9759	10.2488	8.83957	11.4553	9.62003	9.8363
AGK	5	12.4831	7.40237	7.35325	11.6372	7.60531	6.97109	10.7422	10.5022	11.9086	13.3946	9.94275	9.49525	7.2882	10.6222	12.6516
AGL	22	12.0022	12.1052	7.86577	7.48369	10.7471	10.7772	9.49546	9.13222	10.4632	9.92798	12.0537	7.67473	10.7622	9.31384	10.1956
AGMAT	1	11.9062	10.3725	7.58643	7.41511	9.16242	8.54224	15.3096	14.0813	7.51444	8.10973	11.1393	7.50077	8.85233	14.6955	7.81208
AGO1	5	9.93014	11.2499	8.70613	8.87668	9.2604	8.80755	11.0433	10.5964	10.372	11.1574	10.59	8.79141	9.03398	10.8199	10.7647
AGO2	8	8.69984	8.92085	10.1064	9.96019	10.1612	9.88921	12.0968	10.7627	9.36935	10.0334	8.81034	10.0333	10.0252	11.4298	9.70139
AGO4	4	9.91752	10.6055	9.33715	8.92624	9.40531	10.6571	10.6709	9.94123	10.6917	9.8474	10.2615	9.1317	10.0312	10.3061	10.2696
AGPAT3	3	14.8747	8.80312	5.81418	7.7613	12.3161	10.0026	8.09688	7.942	10.5483	13.8408	11.8389	6.78774	11.1594	8.01944	12.1946
AGPAT5	3	10.2585	8.98696	7.88484	10.2169	7.19475	7.87464	13.2578	12.394	10.5412	11.3904	9.62271	9.05085	7.5347	12.8259	10.9658
AGPAT6	1	12.7678	5.58989	6.58229	10.9916	8.05418	7.60916	12.0766	10.3712	11.6021	14.3553	9.17884	8.78694	7.83167	11.2239	12.9787
AGPAT9	1	10.8624	5.74759	9.74343	14.0606	4.86099	4.17003	15.435	13.3897	10.0398	11.6905	8.30501	11.902	4.51551	14.4123	10.8651
AGPS	29	9.40624	9.32361	9.64906	9.15623	10.0087	10.2401	10.3243	11.2308	10.3794	10.2816	9.36492	9.40265	10.1244	10.7775	10.3305
AGRN	5	9.69546	8.48317	8.24827	7.36762	12.7663	11.8604	11.113	10.4442	9.92714	10.0944	9.08931	7.80795	12.3133	10.7786	10.0108
AGTPBP1	2	8.37852	8.29952	11.796	11.5942	13.3365	12.8915	8.39156	7.98259	8.74399	8.5857	8.33902	11.6951	13.114	8.18707	8.66485
AGTRAP	2	8.57227	7.83844	8.08292	8.9968	8.30754	10.8309	13.1291	15.3479	9.62409	9.27005	8.20535	8.53986	9.56924	14.2385	9.44707
AHCTF1	28	10.0157	9.5238	7.92692	8.9466	9.99836	9.68209	10.8056	11.0471	10.5189	11.535	9.76975	8.43676	9.84022	10.9263	11.0269
AHCY	58	8.88586	10.1921	11.4194	10.9402	10.8009	11.1358	9.50842	9.78597	8.47103	8.86033	9.53899	11.1798	10.9683	9.6472	8.66568
AHCYL1	20	10.6774	11.0951	10.2521	10.4119	7.68367	7.75047	9.37805	12.1737	10.5761	10.0015	10.8862	10.332	7.71707	10.7759	10.2888
AHCYL2	12	10.7991	10.423	10.3047	9.25559	8.83466	8.68722	9.78873	12.9459	9.81079	9.15034	10.611	9.78016	8.76094	11.3673	9.48057
AHDC1	1	19.2398	9.46089	7.39105	8.08527	7.49182	9.52794	7.29696	7.00888	13.9286	10.5689	14.3503	7.73816	8.50988	7.15292	12.2487
AHI1	2	11.4493	10.5679	6.44814	8.05297	10.2764	9.41645	12.1253	12.0862	10.2207	9.35669	11.0086	7.25055	9.84641	12.1057	9.78872
AHNAK	683	9.03544	10.0953	11.3261	10.8378	9.68183	9.99203	7.80814	7.02695	12.4668	11.7296	9.56536	11.0819	9.83693	7.41755	12.0982
AHNAK2	192	11.2222	12.4038	6.8677	6.6084	15.0328	15.5811	3.43229	3.0497	13.31	12.4919	11.813	6.73805	15.307	3.24099	12.901
AHRR	1	10.845	10.8731	6.93329	7.91316	7.86791	9.23939	13.672	12.7889	9.0184	10.8488	10.8591	7.42322	8.55365	13.2305	9.93363
AHSA1	37	8.8209	9.20424	12.0375	10.5485	9.62852	8.91471	9.91912	10.9481	10.1215	9.85688	9.01257	11.293	9.27161	10.4336	9.9892
AIDA	7	9.8981	9.639	8.99641	9.12833	12.3908	12.5737	9.02341	8.07959	10.2005	10.0701	9.76855	9.06237	12.4822	8.5515	10.1353
AIFM1	31	9.74084	8.06029	9.66074	9.28384	11.1853	10.7041	11.5712	12.4785	8.75037	8.56487	8.90056	9.47229	10.9447	12.0249	8.65762
AIFM2	8	9.67348	10.0782	12.0261	11.87	10.2723	10.4683	9.07713	8.59494	9.1867	8.75282	9.87585	11.948	10.3703	8.83604	8.96976
AIMP1	28	9.66961	10.0654	10.6295	9.33179	10.1448	9.47517	10.0198	11.3805	10.038	9.24529	9.86752	9.98062	9.81001	10.7002	9.64167
AIMP2	11	9.36645	10.0621	10.015	9.20965	10.7816	10.8276	9.49639	12.0682	9.44756	8.72556	9.71426	9.61231	10.8046	10.7823	9.08656
AIP	14	9.17683	9.94987	8.71697	7.78294	12.7647	12.7587	10.0107	12.2717	8.42234	8.14538	9.56335	8.24996	12.7617	11.1412	8.28386
AJUBA	5	10.103	10.436	12.2312	12.0277	12.1777	12.0478	6.30694	5.46501	9.98746	9.21709	10.2695	12.1295	12.1128	5.88597	9.60227
AK1	17	9.10694	11.4576	10.4968	9.92681	11.2926	11.9822	8.24833	9.20725	9.0291	9.25233	10.2823	10.2118	11.6374	8.72779	9.14072
AK2	36	8.87549	8.18535	9.24954	9.05938	9.6171	9.75458	11.5286	14.8096	9.71741	9.20289	8.53042	9.15446	9.68584	13.1691	9.46015
AK3	22	10.7635	9.60147	9.97418	10.5785	9.75639	9.3332	8.56568	7.62029	11.8655	11.9413	10.1825	10.2763	9.54479	8.09298	11.9034
AK4	10	10.9864	10.1682	7.59862	8.06045	7.5684	6.75811	12.2837	10.4419	13.0062	13.1281	10.5773	7.82953	7.16326	11.3628	13.0672
AK6	6	10.5083	10.9177	8.68537	6.7117	9.56243	8.6229	11.9666	9.77362	11.747	11.5044	10.713	7.69854	9.09266	10.8701	11.6257
AKAP1	3	11.9232	7.91133	8.26159	10.4844	9.86932	8.38522	10.4638	9.25587	11.7608	11.6845	9.91726	9.37299	9.12727	9.85985	11.7226
AKAP10	2	9.93012	11.9613	10.0163	12.4222	7.87086	8.8854	8.3725	7.70127	11.2699	11.5702	10.9457	11.2192	8.37813	8.03689	11.4201
AKAP11	3	8.50093	10.3409	8.05479	7.86099	13.46	13.3518	12.0122	11.6546	7.41025	7.35364	9.4209	7.95789	13.4059	11.8334	7.38194
AKAP12	87	5.40984	6.06069	21.3734	19.2058	4.51616	4.4486	13.7169	13.0105	6.32851	5.92961	5.73527	20.2896	4.48238	13.3637	6.12906
AKAP13	31	8.27872	9.36241	12.0215	11.3944	9.98689	10.068	9.37509	8.69996	10.6132	10.1998	8.82057	11.708	10.0275	9.03752	10.4065
AKAP17A	8	8.96861	10.3188	9.43535	9.72328	10.7118	11.8457	10.4535	10.0355	9.30327	9.2042	9.64371	9.57931	11.2788	10.2445	9.25373
AKAP2	49	9.08256	10.1047	15.822	14.9216	5.78618	6.01167	8.06601	7.03174	11.9163	11.2573	9.59362	15.3718	5.89893	7.54888	11.5868
AKAP8	20	9.34642	9.7903	10.5391	10.4874	8.81473	9.17105	12.1504	11.3484	9.54154	8.81065	9.56836	10.5133	8.99289	11.7494	9.17609
AKAP8L	14	9.05268	10.0267	11.9051	10.9184	7.94421	8.31101	12.0172	13.2093	8.67451	7.94098	9.53968	11.4117	8.12761	12.6132	8.30775
AKAP9	42	10.1673	11.2749	10.0351	9.9547	10.2579	10.6635	9.35222	9.09388	9.91794	9.28257	10.7211	9.99492	10.4607	9.22305	9.60026
AKR1A1	30	10.7061	11.9197	8.3281	7.91198	9.72252	9.67651	10.5258	10.6259	10.427	10.1564	11.3129	8.12004	9.69951	10.5758	10.2917
AKR1B1	34	9.814	9.96008	16.6814	15.6133	6.99774	6.91035	9.06266	9.01408	7.99555	7.9508	9.88704	16.1474	6.95405	9.03837	7.97317
AKR1C2	36	13.5746	15.0253	7.3305	5.69581	9.72661	8.9768	8.77527	8.02889	11.6375	11.2286	14.3	6.51316	9.3517	8.40208	11.4331
AKR1C3	75	11.0343	16.851	6.65347	5.71703	11.5641	11.3786	8.52205	7.65314	10.0939	10.5324	13.9426	6.18525	11.4714	8.0876	10.3131
AKR7A2	10	10.7227	11.8756	7.04435	6.29197	11.9131	11.7069	9.23711	9.88661	10.9457	10.376	11.2991	6.66816	11.81	9.56186	10.6609
AKT1	6	8.75712	9.86817	9.13728	8.98162	10.889	11.5603	12.841	12.0246	8.17228	7.76873	9.31264	9.05945	11.2246	12.4328	7.9705
AKT1S1	6	9.63861	10.3332	11.2284	10.1017	10.6084	10.469	9.38007	7.9542	10.2325	10.054	9.9859	10.665	10.5387	8.66714	10.1432
AKT2	12	9.54806	10.4047	9.03224	8.29683	9.77031	10.1419	11.3868	13.2918	9.08081	9.04661	9.97636	8.66454	9.9561	12.3393	9.06371
ALAD	4	9.41345	11.1244	11.4906	10.1241	10.7134	11.7069	7.93872	6.62067	11.1529	9.71488	10.2689	10.8073	11.2101	7.2797	10.4339
ALCAM	13	10.7823	8.47246	12.603	14.7267	7.60312	7.33428	9.95647	9.80689	9.24869	9.46613	9.62738	13.6648	7.4687	9.88168	9.35741
ALDH16A1	8	8.35086	9.04956	6.55232	6.68953	12.9851	13.6675	9.64044	16.531	8.45515	8.07857	8.70021	6.62093	13.3263	13.0857	8.26686
ALDH18A1	44	10.8257	9.26772	7.93555	8.88939	9.84768	9.0585	11.7217	13.2765	9.56281	9.61435	10.0467	8.41247	9.45309	12.4991	9.58858
ALDH1A2	6	11.3497	10.612	10.5459	11.9229	7.82488	7.2732	5.46447	6.35177	14.2971	14.358	10.9809	11.2344	7.54904	5.90812	14.3276
ALDH1A3	2	11.0365	13.7666	12.4137	15.1713	6.63037	7.96812	3.52613	2.8238	13.4704	13.1931	12.4015	13.7925	7.29924	3.17496	13.3317
ALDH1B1	26	11.2758	9.2526	10.5439	11.231	8.32117	7.22663	4.89606	4.25022	16.1209	16.8817	10.2642	10.8875	7.7739	4.57314	16.5013
ALDH1L2	1	7.75432	8.48989	9.50512	9.9411	8.80448	9.02561	13.0254	11.9786	9.80388	11.6716	8.1221	9.72311	8.91505	12.502	10.7378
ALDH2	11	10.601	8.8701	8.68343	9.50344	10.8785	9.36597	11.2258	10.3822	10.0418	10.4477	9.73554	9.09344	10.1222	10.804	10.2448
ALDH3A1	13	15.6553	17.8129	1.93254	1.47843	11.0795	11.0891	2.84974	2.73154	17.6308	17.74	16.7341	1.70549	11.0843	2.79064	17.6854
ALDH3A2	9	16.2723	12.5962	6.21286	7.03459	10.0434	9.58349	6.64507	6.53954	11.9468	13.1258	14.4342	6.62372	9.81343	6.59231	12.5363
ALDH3B1	1	11.3081	12.3059	8.60404	8.32736	10.7397	11.2108	8.65529	6.09796	11.1892	11.5616	11.807	8.4657	10.9753	7.37663	11.3754
ALDH4A1	2	7.84433	10.866	13.1122	13.6644	10.2563	12.8154	5.45805	5.4912	9.95746	10.5345	9.35517	13.3883	11.5359	5.47463	10.246
ALDH5A1	2	14.3525	12.6175	5.61511	6.93506	18.2753	18.0168	7.24537	6.79603	4.81787	5.32855	13.485	6.27509	18.146	7.0207	5.07321
ALDH6A1	5	12.046	9.72323	6.36088	7.40775	12.682	11.648	12.4018	11.7751	7.7722	8.18303	10.8846	6.88432	12.165	12.0884	7.97761
ALDH7A1	29	9.39478	10.1295	7.30756	6.87296	11.5574	11.8189	11.3758	12.1395	9.61073	9.79287	9.76213	7.09026	11.6881	11.7577	9.7018
ALDH9A1	24	9.67845	10.0555	8.64136	8.84969	15.3444	15.1502	7.97385	7.44611	8.72915	8.1313	9.86697	8.74552	15.2473	7.70998	8.43023
ALDOA	149	8.68863	10.8465	11.4151	9.98401	10.4062	10.1742	7.87806	12.0706	9.4487	9.08798	9.76759	10.6995	10.2902	9.97435	9.26834
ALDOC	11	13.1877	13.9221	16.4485	16.1733	8.08958	8.19417	4.39873	4.8465	7.63445	7.10494	13.5549	16.3109	8.14188	4.62261	7.3697
ALG1	6	12.5342	6.26669	8.19412	13.7228	9.2381	8.38406	8.28372	7.67185	11.0042	14.7003	9.40044	10.9585	8.81108	7.97779	12.8522
ALG13	4	6.96945	11.409	8.30426	6.99153	14.478	14.749	11.7216	11.0131	7.07971	7.28429	9.18924	7.6479	14.6135	11.3674	7.182
ALG2	4	8.93426	8.56581	11.2776	10.4147	10.3926	10.5344	8.21883	8.99753	11.1337	11.5305	8.75004	10.8462	10.4635	8.60818	11.3321
ALG5	3	12.6259	8.32903	8.782	12.249	10.6027	9.84289	8.82077	9.52544	9.57861	9.6437	10.4775	10.5155	10.2228	9.1731	9.61115
ALKBH1	1	11.6213	10.3588	9.51344	9.51964	8.4306	8.60241	8.79917	10.1598	11.6057	11.3893	10.99	9.51654	8.5165	9.47948	11.4975
ALKBH2	1	10.8877	9.61168	9.47421	8.4106	9.6907	8.14362	12.3466	9.78104	10.9893	10.6646	10.2497	8.9424	8.91716	11.0638	10.827
ALKBH4	1	11.7132	12.5271	8.30165	7.60441	9.06223	9.77173	10.4458	10.9933	10.1157	9.46483	12.1202	7.95303	9.41698	10.7195	9.79028
ALKBH5	8	9.60362	10.5001	11.0659	9.50055	8.23356	8.79283	10.3147	11.0234	10.5491	10.4162	10.0519	10.2832	8.5132	10.6691	10.4827
ALKBH8	1	9.30993	7.88946	14.4406	12.7551	5.10477	6.84282	9.79584	9.81327	13.1055	10.9426	8.59969	13.5979	5.9738	9.80455	12.0241
ALPL	2	11.3757	11.7239	15.5826	20.7655	2.73265	2.62526	13.2805	12.3264	4.83334	4.75417	11.5498	18.174	2.67895	12.8035	4.79375
ALYREF	28	10.9921	11.1663	12.039	9.42606	8.98117	8.38775	9.19304	7.24204	10.7521	11.8204	11.0792	10.7325	8.68446	8.21754	11.2863
AMACR	2	9.89372	10.4741	8.81861	9.59459	12.7984	14.4801	8.77195	8.79542	8.13354	8.2395	10.1839	9.2066	13.6393	8.78368	8.18652
AMD1	3	9.44931	10.4337	9.2541	9.64478	9.16497	10.2823	10.6983	9.97769	10.2638	10.831	9.9415	9.44944	9.72366	10.338	10.5474
AMMECR1	3	8.22027	9.78997	9.38698	8.89098	11.4877	12.4539	10.3866	11.3564	9.65065	8.37659	9.00512	9.13898	11.9708	10.8715	9.01362
AMPD2	17	9.69036	10.8107	10.5222	9.88363	7.07212	7.21514	11.2937	11.181	11.3503	10.9807	10.2505	10.2029	7.14363	11.2374	11.1655
ANAPC1	12	9.97767	10.1665	8.36303	9.2601	10.7854	11.6442	10.2979	10.1981	9.45187	9.85516	10.0721	8.81156	11.2148	10.248	9.65352
ANAPC10	3	9.56041	9.75933	9.43687	9.87438	9.97742	10.7818	12.5014	10.8525	8.926	8.32986	9.65987	9.65563	10.3796	11.677	8.62793
ANAPC16	2	9.86538	11.6063	12.4377	10.375	9.24332	9.98485	9.81678	7.31299	10.023	9.33466	10.7359	11.4064	9.61409	8.56489	9.67881
ANAPC2	10	10.6552	10.1606	8.39625	9.04707	10.624	10.9035	9.91716	10.7488	9.6803	9.86715	10.4079	8.72166	10.7637	10.333	9.77372
ANAPC4	5	11.1584	10.7092	8.4251	8.53355	9.72155	10.9428	9.96073	11.3215	9.70603	9.52125	10.9338	8.47933	10.3322	10.6411	9.61364
ANAPC5	9	9.23585	10.0374	9.40591	9.87884	10.9576	11.207	11.0033	9.73654	9.56093	8.97672	9.63663	9.64238	11.0823	10.3699	9.26882
ANAPC7	17	9.38323	11.506	11.2431	10.9122	9.17368	9.06517	9.94207	9.82455	9.37023	9.57973	10.4446	11.0777	9.11943	9.88331	9.47498
ANGEL2	1	10.8815	11.3172	3.87898	3.97605	10.2596	12.1261	14.0032	15.2587	9.59403	8.70465	11.0993	3.92751	11.1929	14.631	9.14934
ANK3	2	9.56788	8.78722	8.99038	9.72514	6.71939	7.86777	17.7716	16.9721	6.91013	6.68842	9.17755	9.35776	7.29358	17.3718	6.79928
ANKFY1	20	11.119	11.7523	9.32325	8.41495	10.8597	10.6414	8.5727	9.36925	10.2242	9.72334	11.4357	8.8691	10.7505	8.97097	9.97375
ANKH	3	9.57816	17.7456	5.16084	7.80019	9.70676	8.9609	10.6333	10.1355	9.23221	11.0466	13.6619	6.48051	9.33383	10.3844	10.1394
ANKHD1	29	9.76978	11.1339	9.17913	9.50669	9.88689	10.4105	10.7527	10.0083	9.78944	9.56266	10.4518	9.34291	10.1487	10.3805	9.67605
ANKLE2	17	10.7517	8.66827	11.1358	12.0295	8.87087	7.98945	9.2844	8.09142	11.1093	12.0693	9.70999	11.5827	8.43016	8.68791	11.5893
ANKMY2	7	10.0131	10.8756	11.556	11.1122	8.54464	8.56774	10.2093	8.91825	10.3964	9.80669	10.4444	11.3341	8.55619	9.56377	10.1016
ANKRD13A	4	10.4716	12.1518	13.8	13.8881	8.25547	8.48344	7.00967	6.94903	9.18995	9.80092	11.3117	13.8441	8.36946	6.97935	9.49544
ANKRD13C	1	9.54896	11.0085	8.93556	8.34874	10.7885	10.1265	11.4385	7.47884	11.7217	10.6042	10.2787	8.64215	10.4575	9.45867	11.163
ANKRD17	14	9.11535	10.4472	11.0947	10.4138	9.843	10.1143	9.98217	9.21549	10.0755	9.69847	9.78126	10.7543	9.97863	9.59883	9.887
ANKRD26	2	8.92376	11.2022	8.9134	8.48467	8.88605	10.5099	7.65886	6.77311	13.9406	14.7075	10.063	8.69904	9.69797	7.21599	14.324
ANKRD28	9	8.00519	9.33278	9.48461	8.6374	8.98814	8.98196	10.2016	18.2467	9.32516	8.79645	8.66899	9.06101	8.98505	14.2241	9.06081
ANKRD31	2	9.79687	9.3776	10.1262	10.9415	10.8874	10.138	9.99127	10.096	9.5378	9.10746	9.58724	10.5338	10.5127	10.0436	9.32263
ANKRD39	1	8.22865	8.95049	9.9505	6.79789	10.3432	10.7761	14.5399	10.7976	11.6612	7.95443	8.58957	8.37419	10.5597	12.6688	9.80781
ANKRD44	3	11.2939	9.31207	10.16	10.8034	10.134	11.6189	9.36045	9.08711	9.27059	8.95955	10.303	10.4817	10.8765	9.22378	9.11507
ANKRD50	3	8.83227	8.33747	10.9711	11.7389	11.4676	11.5536	10.161	9.06672	9.23748	8.63396	8.58487	11.355	11.5106	9.61384	8.93572
ANKRD52	6	10.1619	10.8939	9.76454	9.7888	10.6978	10.3065	8.70746	7.7985	11.56	10.3206	10.5279	9.77667	10.5022	8.25298	10.9403
ANKS1A	5	9.52808	10.2503	11.0643	9.58826	8.64243	8.66526	10.545	11.6873	10.4915	9.53749	9.88921	10.3263	8.65384	11.1162	10.0145
ANKZF1	16	8.79996	10.2882	7.95166	7.78104	11.2152	11.151	12.4423	11.6054	9.68155	9.08382	9.54406	7.86635	11.1831	12.0238	9.38269
ANLN	50	8.7536	9.92235	12.5699	12.5574	6.60286	6.67776	8.33678	8.65156	13.0418	12.886	9.33798	12.5636	6.64031	8.49417	12.9639
ANO10	6	13.6034	8.74106	9.0152	13.8743	9.14847	8.6503	8.44101	8.52945	9.11023	10.8866	11.1722	11.4448	8.89938	8.48523	9.99842
ANO6	1	10.5129	9.27752	10.3268	14.3214	6.34616	6.13927	8.91735	8.16229	12.3654	13.6309	9.89521	12.3241	6.24271	8.53982	12.9981
ANP32A	17	7.74826	7.57468	9.50695	8.03345	9.45718	9.1219	9.04678	19.8847	10.1078	9.51828	7.66147	8.7702	9.28954	14.4657	9.81307
ANP32B	19	8.46904	9.0705	9.62876	8.60548	10.2697	9.94758	9.58105	16.3838	9.31718	8.72695	8.76977	9.11712	10.1086	12.9824	9.02207
ANP32E	6	9.05115	10.0702	9.95727	9.93993	11.16	11.4833	11.0469	10.7261	8.04563	8.51955	9.56066	9.9486	11.3216	10.8865	8.28259
ANPEP	3	3.29791	3.17722	17.8048	20.4345	3.51264	3.71769	8.32798	7.24958	16.3301	16.1476	3.23757	19.1196	3.61516	7.78878	16.2389
ANTXR1	1	12.1715	7.57806	10.848	11.3754	10.3723	10.284	5.0159	6.03897	13.2005	13.1153	9.87477	11.1117	10.3281	5.52743	13.1579
ANXA1	80	8.31165	9.79402	9.0687	8.75854	8.62356	8.44726	9.93428	13.8179	11.8408	11.4032	9.05284	8.91362	8.53541	11.8761	11.622
ANXA10	8	11.1138	11.2734	3.78634	3.68279	16.3856	16.2612	14.4631	14.9326	4.33716	3.76397	11.1936	3.73457	16.3234	14.6979	4.05057
ANXA11	28	10.8406	11.8918	9.61614	9.14035	11.1713	11.463	8.78872	8.76433	9.36111	8.96267	11.3662	9.37825	11.3171	8.77653	9.16189
ANXA2	177	9.02055	13.5402	10.9689	10.8941	9.79246	9.85184	6.87428	7.2244	10.9292	10.9041	11.2804	10.9315	9.82215	7.04934	10.9166
ANXA3	47	9.80454	9.97642	11.1324	10.2356	12.7108	12.2432	3.67147	3.20121	14.0176	13.0068	9.89048	10.684	12.477	3.43634	13.5122
ANXA4	17	9.32485	10.2242	8.92965	8.60369	12.6608	12.5279	9.51214	9.1844	9.69625	9.336	9.77455	8.76667	12.5944	9.34827	9.51613
ANXA5	78	9.14991	10.4366	11.0541	10.158	10.3534	9.97533	8.6619	10.1913	10.1389	9.88057	9.79326	10.6061	10.1643	9.42658	10.0098
ANXA6	68	12.4655	13.1433	13.1174	11.9431	8.15447	8.20707	6.72249	6.47248	9.94248	9.83157	12.8044	12.5303	8.18077	6.59748	9.88703
ANXA7	20	9.06556	9.64553	11.2918	9.64613	11.8093	10.6363	10.08	8.75896	9.34056	9.72578	9.35555	10.469	11.2228	9.41948	9.53317
ANXA8	16	11.9372	13.0105	7.52919	7.20221	15.0641	15.1428	4.34562	4.2266	11.1316	10.4101	12.4739	7.3657	15.1034	4.28611	10.7709
AP1B1	17	10.838	11.2037	9.89648	9.44422	9.59618	9.81309	9.33554	9.28036	10.5902	10.0022	11.0208	9.67035	9.70464	9.30795	10.2962
AP1G1	16	10.1594	10.1272	7.83294	7.34048	11.8037	11.267	8.78668	12.3924	10.0327	10.2575	10.1433	7.58671	11.5354	10.5895	10.1451
AP1M1	15	10.3854	10.9156	9.41475	8.2736	11.0572	10.9803	9.43079	8.37563	10.5926	10.5742	10.6505	8.84418	11.0187	8.90321	10.5834
AP1S1	2	9.87239	10.6208	10.6284	10.8553	9.64657	9.39733	7.71288	7.44852	12.0768	11.741	10.2466	10.7418	9.52195	7.5807	11.9089
AP1S3	1	10.6747	11.5111	8.03037	7.51383	13.6498	13.2997	9.00232	7.29583	8.54046	10.4818	11.0929	7.7721	13.4748	8.14908	9.51115
AP2A1	42	9.87297	10.5326	8.08644	7.97996	11.8052	11.7815	9.3333	11.7654	9.54304	9.29951	10.2028	8.0332	11.7934	10.5494	9.42128
AP2A2	8	9.25096	9.84116	10.4154	9.89838	9.5811	10.1026	10.2675	9.61804	10.5674	10.4574	9.54606	10.1569	9.84187	9.94276	10.5124
AP2B1	48	9.9421	9.8675	9.30797	7.76802	11.5676	11.1124	8.73813	12.6661	9.64872	9.38152	9.9048	8.538	11.34	10.7021	9.51512
AP2M1	16	10.1873	10.8256	8.22771	8.80034	11.2231	12.3648	9.71757	9.53499	9.75129	9.36727	10.5065	8.51403	11.7939	9.62628	9.55928
AP2S1	9	9.4133	10.7882	8.85247	8.93881	10.9224	11.5111	9.34336	10.2052	10.0015	10.0238	10.1007	8.89564	11.2167	9.77427	10.0126
AP3B1	37	8.82617	9.55536	10.777	10.5101	11.3887	11.5836	8.84912	8.51173	9.89703	10.1012	9.19077	10.6436	11.4861	8.68042	9.99913
AP3D1	28	9.34425	9.61321	10.3594	10.7879	10.9764	11.3191	8.34463	8.51213	10.3922	10.3508	9.47873	10.5737	11.1478	8.42838	10.3715
AP3M1	18	9.64555	10.2165	10.9336	10.4597	11.1998	10.8913	8.50723	8.26113	10.0493	9.83586	9.93103	10.6966	11.0455	8.38418	9.9426
AP3S1	8	8.93529	9.0325	11.4184	9.96069	10.8537	10.1612	9.58462	8.10002	11.0626	10.891	8.98389	10.6895	10.5075	8.84232	10.9768
AP4B1	3	9.67991	10.6919	8.3641	8.43138	10.412	9.73543	9.73524	10.6787	11.081	11.1904	10.1859	8.39774	10.0737	10.207	11.1357
AP4E1	9	9.90325	10.7903	8.57595	8.69964	10.432	11.141	9.73179	8.64575	10.9828	11.0976	10.3468	8.6378	10.7865	9.18877	11.0402
AP4M1	1	8.95781	10.4693	9.57283	8.71281	10.4003	10.5092	10.5237	9.85587	10.5728	10.4254	9.71356	9.14282	10.4547	10.1898	10.4991
AP5Z1	2	10.702	10.8189	9.36596	10.5065	10.3545	9.7963	9.27574	8.22927	10.7314	10.2195	10.7604	9.93624	10.0754	8.7525	10.4754
APAF1	4	10.4856	10.7827	9.20366	9.26382	10.3081	9.6523	9.63567	10.5644	10.2447	9.85909	10.6341	9.23374	9.9802	10.1	10.0519
APBB1	1	10.5131	10.9305	12.8234	13.2249	8.7794	9.21408	5.38688	4.86829	12.0631	12.1964	10.7218	13.0241	8.99674	5.12758	12.1297
APBB2	2	7.95836	8.99981	14.0405	14.6606	7.40428	8.6843	6.88664	7.90582	11.7044	11.7553	8.47908	14.3506	8.04429	7.39623	11.7298
APC	3	8.27763	12.3465	8.93242	12.2931	8.59387	11.1595	8.61719	10.9927	8.72377	10.0633	10.3121	10.6128	9.87668	9.80497	9.39352
APEH	32	10.9893	11.3542	8.52811	7.66655	11.1778	11.1222	8.31725	7.59488	11.8195	11.4302	11.1718	8.09733	11.15	7.95606	11.6248
APEX1	24	6.84479	7.21885	10.5785	8.89734	9.68644	8.85774	9.50582	21.1322	8.66646	8.61183	7.03182	9.73793	9.27209	15.319	8.63914
APEX2	2	10.0337	10.3998	8.59651	9.00576	10.7842	10.5167	11.5458	9.70182	10.3976	9.01822	10.2168	8.80113	10.6504	10.6238	9.70789
API5	21	9.39023	9.39011	11.0695	10.0552	9.83695	9.72059	10.2237	10.1202	10.0926	10.1011	9.39017	10.5623	9.77877	10.1719	10.0968
APIP	9	9.71277	10.2964	9.78997	9.13914	9.3251	9.6641	12.3919	11.3691	9.33876	8.97276	10.0046	9.46456	9.4946	11.8805	9.15576
APLP2	1	10.9728	7.50278	10.8059	14.1308	8.56336	8.81309	8.53147	8.63627	10.0583	11.9852	9.23778	12.4684	8.68823	8.58387	11.0218
APMAP	10	12.0667	6.24818	7.79304	11.02	9.84173	8.45983	9.70306	9.359	11.4689	14.0395	9.15744	9.40653	9.15078	9.53103	12.7542
APOA1BP	6	9.18445	10.0867	10.3137	7.03672	15.088	13.0919	10.6006	8.3374	7.99341	8.26708	9.63559	8.67521	14.0899	9.46902	8.13025
APOB	4	9.02062	7.89068	10.2903	11.5605	8.2015	8.55838	8.30961	8.76356	13.6448	13.7601	8.45565	10.9254	8.37994	8.53659	13.7024
APOL2	8	13.2114	14.4771	12.9157	12.5461	7.88027	7.76852	6.44912	5.90225	9.53537	9.31418	13.8443	12.7309	7.8244	6.17569	9.42477
APOO	2	12.4607	6.75224	7.10223	8.03815	11.183	9.88011	13.6706	12.0586	8.87433	9.98002	9.60647	7.57019	10.5316	12.8646	9.42717
APOOL	2	13.9975	7.12578	8.73661	13.227	9.65478	7.76117	9.331	8.0654	9.79175	12.309	10.5616	10.9818	8.70798	8.6982	11.0504
APP	3	10.1847	9.382	8.2053	10.9724	9.4205	9.52928	8.53422	8.36349	12.332	13.0762	9.78333	9.58883	9.47489	8.44885	12.7041
APPL1	19	10.4549	11.2506	8.14245	7.64543	12.4011	12.5873	9.76631	8.73374	9.59548	9.42264	10.8527	7.89394	12.4942	9.25003	9.50906
APPL2	6	10.9985	11.2037	11.6295	10.561	9.17552	9.19486	10.4296	9.2771	8.82353	8.70664	11.1011	11.0953	9.18519	9.85334	8.76508
APRT	7	10.1719	10.9372	7.44466	7.02414	12.9328	12.9315	8.11956	7.12196	11.7843	11.5321	10.5545	7.2344	12.9321	7.62076	11.6582
APTX	6	10.2884	10.6245	12.4102	11.3512	7.72562	8.03338	7.81958	7.03598	12.7533	11.9578	10.4564	11.8807	7.8795	7.42778	12.3556
AQR	24	9.75631	9.38325	9.341	10.2382	9.47707	9.26117	9.95292	10.4453	11.088	11.0568	9.56978	9.78962	9.36912	10.1991	11.0724
ARAF	2	9.13025	9.2324	7.357	7.00276	12.784	11.982	13.0536	13.1139	8.31141	8.03267	9.18132	7.17988	12.383	13.0837	8.17204
ARAP1	12	9.38975	9.91438	11.2978	10.1853	9.22143	8.99306	10.0519	9.02305	11.2136	10.7098	9.65207	10.7415	9.10725	9.53745	10.9617
ARAP3	2	9.91624	12.0839	8.92019	7.48327	8.70332	9.10433	12.3423	11.8556	10.0345	9.55631	11.0001	8.20173	8.90382	12.099	9.7954
ARCN1	52	8.81684	10.7178	10.7089	10.586	9.88047	10.5206	9.40402	10.3195	9.40895	9.63695	9.76731	10.6475	10.2005	9.86176	9.52295
ARF3	24	10.669	8.99109	8.68766	9.33025	10.6101	10.8201	9.63154	9.26623	10.8216	11.1725	9.83007	9.00896	10.7151	9.44889	10.997
ARF4	28	9.96383	9.68168	9.09762	9.83459	9.70719	9.88469	8.78965	9.77483	11.4844	11.7815	9.82276	9.46611	9.79594	9.28224	11.633
ARF5	4	9.59946	9.24785	8.51259	9.51864	9.47926	9.85069	10.8473	11.174	10.5955	11.1747	9.42366	9.01561	9.66498	11.0106	10.8851
ARF6	10	9.37615	7.90866	8.85925	10.8722	9.84307	10.272	11.0901	10.3198	10.655	10.8039	8.6424	9.86571	10.0575	10.7049	10.7294
ARFGAP1	18	8.41216	9.76801	13.1044	12.9912	8.88095	9.07769	9.58555	9.20461	9.4863	9.48919	9.09008	13.0478	8.97932	9.39508	9.48774
ARFGAP2	16	9.88749	10.2752	9.60048	8.85722	9.89919	9.98495	7.27557	10.8448	12.0623	11.3128	10.0813	9.22885	9.94207	9.06018	11.6876
ARFGAP3	12	8.48437	9.89841	12.5346	12.08	7.81212	8.00013	11.333	10.5707	9.7825	9.50412	9.19139	12.3073	7.90613	10.9519	9.64331
ARFGEF1	15	10.2176	9.63551	9.69911	10.3771	9.79983	9.93976	9.98558	9.76098	10.1762	10.4084	9.92653	10.0381	9.86979	9.87328	10.2923
ARFGEF2	7	8.69374	8.53412	8.72193	9.52296	10.9898	10.2039	9.63451	10.8014	11.2179	11.6798	8.61393	9.12244	10.5969	10.2179	11.4488
ARFIP1	13	9.58226	10.8013	11.3057	11.02	10.7857	11.4814	9.82684	9.0673	8.0367	8.09276	10.1918	11.1629	11.1336	9.44707	8.06473
ARFIP2	8	10.0086	10.453	10.9081	10.3206	9.84351	9.55036	10.0321	9.23978	10.0367	9.60717	10.2308	10.6144	9.69693	9.63593	9.82195
ARFRP1	1	9.58531	11.2787	9.62379	9.44173	8.75135	10.3064	9.30525	8.50037	12.1781	11.029	10.432	9.53276	9.52888	8.90281	11.6036
ARGLU1	7	9.95911	11.0214	8.46667	7.82671	10.2829	10.4463	12.055	10.5095	10.2918	9.14076	10.4902	8.14669	10.3646	11.2822	9.71626
ARHGAP1	15	9.22068	9.78289	13.7675	12.4952	10.0603	9.75594	7.72057	7.19059	10.0615	9.94491	9.50179	13.1313	9.90811	7.45558	10.0032
ARHGAP10	3	8.85404	9.95268	11.854	11.8969	10.4334	10.9714	10.1051	9.90122	7.67077	8.36048	9.40336	11.8754	10.7024	10.0032	8.01563
ARHGAP11A	2	8.89583	10.0177	10.0085	8.99356	9.741	9.77316	10.6596	10.3214	10.8727	10.7166	9.45676	9.50101	9.75708	10.4905	10.7946
ARHGAP12	2	8.13355	8.3403	11.1392	14.4122	7.78489	7.99123	12.027	12.1582	9.36121	8.65227	8.23692	12.7757	7.88806	12.0926	9.00674
ARHGAP17	20	11.1144	12.2257	12.3824	11.7186	10.6798	11.0403	6.25717	5.87352	9.44	9.26817	11.67	12.0505	10.8601	6.06534	9.35408
ARHGAP18	9	8.44846	9.73232	13.4329	13.4992	7.5461	7.73289	8.60871	8.24099	11.1955	11.5629	9.09039	13.4661	7.63949	8.42485	11.3792
ARHGAP21	18	9.26162	10.6807	8.81312	8.60362	12.9891	13.6642	9.65057	9.2791	8.28285	8.77518	9.97117	8.70837	13.3266	9.46483	8.52902
ARHGAP23	2	11.8988	11.0067	10.7789	14.6711	7.36546	7.76508	6.9698	6.57798	11.2554	11.7108	11.4528	12.725	7.56527	6.77389	11.4831
ARHGAP29	3	10.6441	10.0384	12.9368	12.9751	6.31926	6.45623	7.91942	8.71232	12.4825	11.516	10.3413	12.9559	6.38774	8.31587	11.9992
ARHGAP35	15	9.99215	10.8521	10.7972	10.2109	9.23365	9.08647	11.1136	9.80146	9.19816	9.71417	10.4221	10.5041	9.16006	10.4575	9.45616
ARHGAP40	2	14.1021	10.7485	5.66843	6.48535	10.5667	10.8492	9.82175	10.8985	11.2931	9.56645	12.4253	6.07689	10.708	10.3601	10.4298
ARHGAP42	1	9.26759	10.1322	9.76142	9.79351	16.8169	16.3975	6.46806	5.8617	7.36245	8.13867	9.69991	9.77747	16.6072	6.16488	7.75056
ARHGAP5	14	9.18616	9.29924	11.7333	9.66973	11.0482	10.8795	9.05906	8.26773	10.5855	10.2715	9.2427	10.7015	10.9639	8.66339	10.4285
ARHGDIA	17	8.76108	10.4549	12.7269	12.9654	9.08947	9.86564	8.21568	7.07917	10.5739	10.2679	9.60798	12.8461	9.47756	7.64742	10.4209
ARHGDIB	1	3.0511	3.55032	22.2716	19.8588	16.5382	13.2399	2.49586	1.65241	10.0793	7.26254	3.30071	21.0652	14.889	2.07413	8.67092
ARHGEF1	24	9.23319	9.9146	9.22703	8.39512	9.77285	9.69024	11.5834	11.3562	10.6588	10.1686	9.5739	8.81108	9.73154	11.4698	10.4137
ARHGEF10	11	9.32792	10.0837	10.4328	10.4227	9.25568	9.72806	8.71431	9.05051	11.6591	11.3253	9.70579	10.4277	9.49187	8.88241	11.4922
ARHGEF10L	1	11.298	11.2423	8.78831	8.28419	8.09184	10.4076	8.14002	11.0332	11.6633	11.0513	11.2701	8.53625	9.24973	9.58661	11.3573
ARHGEF11	4	7.9641	10.6237	9.93768	9.97498	13.1548	13.2325	9.3037	8.69414	8.39159	8.72281	9.2939	9.95633	13.1936	8.99892	8.5572
ARHGEF12	4	9.16723	10.7829	8.91699	9.16211	9.73634	11.5484	8.79984	12.7462	9.69484	9.4452	9.97504	9.03955	10.6423	10.773	9.57002
ARHGEF16	4	9.39568	9.20784	6.20187	6.49388	8.95915	9.46013	16.6354	15.3667	8.90805	9.37129	9.30176	6.34787	9.20964	16.0011	9.13967
ARHGEF17	5	10.0294	11.677	10.3409	10.4839	11.2682	11.5888	7.35258	6.2594	10.6521	10.3478	10.8532	10.4124	11.4285	6.80599	10.4999
ARHGEF18	8	8.8976	9.20906	10.4395	10.3805	9.65083	9.47477	10.5745	10.3285	10.7367	10.3081	9.05333	10.41	9.5628	10.4515	10.5224
ARHGEF2	21	8.89405	9.80601	7.61506	7.48071	12.3257	12.8372	11.2279	10.9726	9.62282	9.21796	9.35003	7.54789	12.5815	11.1002	9.42039
ARHGEF26	1	10.5763	11.464	10.9734	11.621	11.3238	9.63102	7.91695	6.04417	10.002	10.4473	11.0201	11.2972	10.4774	6.98056	10.2247
ARHGEF28	1	7.07287	8.97701	10.3149	10.7365	11.3322	12.0949	6.79916	6.43333	13.3677	12.8714	8.02494	10.5257	11.7136	6.61625	13.1195
ARHGEF40	8	10.8602	11.7851	9.13012	8.96421	10.2318	10.0899	7.64471	6.95601	12.2284	12.1096	11.3226	9.04717	10.1608	7.30036	12.169
ARHGEF7	16	10.4903	11.2235	9.53536	9.72515	10.7268	11.1629	10.1328	9.28672	8.97561	8.74085	10.8569	9.63025	10.9448	9.70977	8.85823
ARID1A	27	8.94472	11.0228	9.09702	8.66431	9.90981	10.4818	11.5086	10.8155	9.91443	9.64093	9.98377	8.88067	10.1958	11.1621	9.77768
ARID1B	13	9.43214	10.2559	10.2418	9.62995	10.9013	11.5104	9.69452	9.43607	9.55344	9.34445	9.84401	9.93586	11.2059	9.5653	9.44894
ARID2	10	9.67415	10.6068	9.88475	10.0262	10.4847	10.9863	12.854	12.0554	6.99496	6.43275	10.1405	9.95546	10.7355	12.4547	6.71385
ARID4B	12	10.1812	10.5958	8.94642	7.0718	11.0436	11.7265	11.7657	10.1644	9.3778	9.12685	10.3885	8.00911	11.385	10.9651	9.25232
ARID5B	1	8.64777	10.9235	13.324	10.7799	8.35034	8.87809	11.4912	11.4956	8.66968	7.43992	9.78563	12.052	8.61421	11.4934	8.0548
ARIH1	5	10.1057	10.0355	9.60863	8.72518	9.44002	9.46027	10.1788	8.23807	12.4354	11.7725	10.0706	9.16691	9.45014	9.20842	12.1039
ARIH2	5	7.71813	7.9168	7.57727	6.25065	8.26033	7.14908	8.56197	30.2334	8.28962	8.04274	7.81747	6.91396	7.70471	19.3977	8.16618
ARL1	4	10.4364	9.19826	7.9821	7.42403	12.1344	9.1701	11.4608	12.6655	8.93269	10.5958	9.81731	7.70307	10.6523	12.0631	9.76424
ARL14EP	2	10.0726	10.6333	10.5194	9.11196	11.81	11.247	9.36977	10.4104	8.40731	8.4182	10.353	9.81569	11.5285	9.89009	8.41276
ARL2	11	9.84382	10.5027	9.232	9.37936	9.60559	10.204	10.1843	10.084	10.6835	10.2808	10.1732	9.30568	9.9048	10.1342	10.4821
ARL3	6	9.51988	11.402	7.7846	6.5836	12.4832	12.8115	10.3121	9.25152	10.1034	9.74824	10.4609	7.1841	12.6473	9.78183	9.92582
ARL6	2	8.78703	10.0816	10.7273	10.1975	9.38718	10.9802	10.2277	11.2479	9.25532	9.10844	9.4343	10.4624	10.1837	10.7378	9.18188
ARL6IP1	2	13.6438	7.88217	7.56449	11.5041	8.56396	8.22441	8.6493	8.78468	11.4698	13.7132	10.763	9.53431	8.39419	8.71699	12.5915
ARL6IP4	4	9.70458	9.96417	9.36426	7.90113	10.2708	10.3345	12.0876	10.9061	10.6655	8.80134	9.83438	8.63269	10.3027	11.4969	9.73342
ARL6IP5	9	12.4806	6.98028	7.04713	9.92851	10.0132	9.23568	8.03149	7.13314	13.27	15.88	9.73044	8.48782	9.62444	7.58231	14.575
ARL8B	11	13.1441	7.24739	6.99096	10.7734	9.90782	9.56438	9.15776	9.57874	11.3233	12.3122	10.1958	8.88216	9.7361	9.36825	11.8177
ARMC1	5	10.0077	10.9412	9.52201	9.40258	9.56213	10.7164	11.4774	11.3555	8.26129	8.75378	10.4744	9.46229	10.1393	11.4165	8.50753
ARMC10	1	10.6863	6.46609	11.1186	14.8827	5.49404	5.2746	11.2125	11.5679	10.4197	12.8776	8.57621	13.0007	5.38432	11.3902	11.6486
ARMC6	14	9.70768	10.4016	11.5593	11.3995	7.66511	8.06505	10.6558	10.0071	10.5201	10.0189	10.0546	11.4794	7.86508	10.3314	10.2695
ARMC8	3	9.7703	10.2815	7.77101	8.54974	10.5723	11.8888	9.56373	9.33785	11.0205	11.2444	10.0259	8.16038	11.2305	9.45079	11.1324
ARMC9	2	11.3006	10.9694	14.3429	14.0351	7.98497	7.35029	6.92132	6.54965	10.4808	10.065	11.135	14.189	7.66763	6.73549	10.2729
ARMCX2	6	9.99127	7.19974	12.3987	15.7384	7.61392	6.84795	14.1246	12.8816	6.18833	7.01555	8.59551	14.0685	7.23093	13.5031	6.60194
ARMCX3	13	9.99602	8.40812	8.91909	10.6064	12.3403	11.2155	11.1413	10.9776	8.04979	8.34584	9.20207	9.76274	11.7779	11.0595	8.19781
ARMCX4	1	9.08588	11.4256	11.54	12.307	8.51691	10.0619	9.98286	12.6177	6.89198	7.5702	10.2558	11.9235	9.28939	11.3003	7.23109
ARNT	3	9.63077	9.71145	8.86579	7.76397	9.87542	10.4599	9.90999	16.274	9.86542	7.64325	9.67111	8.31488	10.1677	13.092	8.75433
ARNTL	1	8.69807	9.21868	10.3528	9.30558	9.87639	10.2913	12.6116	9.80162	9.49037	10.3535	8.95837	9.82921	10.0839	11.2066	9.92193
ARPC1A	18	7.77757	8.87119	13.702	12.8896	8.85233	8.95853	8.17152	10.1335	10.1518	10.492	8.32438	13.2958	8.90543	9.15249	10.3219
ARPC1B	18	8.15127	10.3427	12.3933	11.1714	9.58332	9.59406	8.4053	9.03411	10.4349	10.8896	9.24697	11.7824	9.58869	8.7197	10.6623
ARPC2	32	9.1214	8.90375	13.8744	10.9373	9.71683	8.97725	8.35527	8.75943	10.9227	10.4317	9.01258	12.4058	9.34704	8.55735	10.6772
ARPC3	10	8.50085	9.4899	13.0132	12.9115	9.12145	9.36294	8.1835	8.31642	10.8841	10.2162	8.99538	12.9624	9.24219	8.24996	10.5501
ARPC4	21	9.04507	9.78055	12.0428	11.0495	9.94706	9.79152	7.78363	8.35013	11.1763	11.0334	9.41281	11.5461	9.86929	8.06688	11.1049
ARPC5	16	9.43494	10.1047	12.9082	11.7293	10.5832	10.1084	7.01234	6.96264	11.1861	9.97036	9.7698	12.3187	10.3458	6.98749	10.5782
ARPC5L	15	8.18778	9.82401	11.8488	12.8077	8.45629	9.22605	8.96665	8.87686	10.7293	11.0766	9.00589	12.3282	8.84117	8.92176	10.903
ARPIN	5	8.96421	10.326	7.33723	7.16349	12.7118	13.227	11.0459	9.54079	10.5164	9.16722	9.6451	7.25036	12.9694	10.2933	9.84182
ARPP19	5	9.83551	10.9115	11.0091	10.6992	10.2611	10.0157	9.18812	5.53411	10.6316	11.9141	10.3735	10.8541	10.1384	7.36112	11.2728
ARRB2	3	9.76985	11.5078	10.5609	11.4707	8.15831	9.14974	9.91766	9.69055	9.22933	10.5452	10.6388	11.0158	8.65402	9.8041	9.88727
ARRDC1	2	9.50982	10.3783	9.289	9.7644	12.2272	11.965	7.39841	7.50259	10.8857	11.0797	9.94405	9.5267	12.0961	7.4505	10.9827
ARSA	2	11.1523	11.0528	11.5524	9.48545	10.013	9.84885	11.4708	10.2057	7.75454	7.46415	11.1026	10.5189	9.93092	10.8382	7.60934
ARSB	4	11.8695	9.9622	7.18238	7.45081	14.2835	14.953	11.2991	9.64266	8.63679	4.72008	10.9158	7.3166	14.6183	10.4709	6.67844
ASAH1	6	11.3459	11.6143	11.2019	11.5464	9.8797	10.3542	7.64001	7.39186	9.86143	9.16443	11.4801	11.3741	10.1169	7.51593	9.51293
ASAP1	6	9.53686	10.1673	11.4041	11.2271	8.0296	9.31514	12.1637	9.8008	9.43824	8.9172	9.85207	11.3156	8.67237	10.9822	9.17772
ASAP2	1	8.4526	7.58606	16.6886	13.4068	11.578	7.18822	10.2565	5.23321	9.53747	10.0725	8.01933	15.0477	9.38311	7.74486	9.80497
ASB1	1	8.51537	10.4349	11.6563	12.2632	9.14317	8.21943	7.83334	8.2803	12.0281	11.6259	9.47515	11.9598	8.6813	8.05682	11.827
ASB6	3	10.0216	10.5139	10.6714	6.84733	9.59441	8.19687	11.1659	7.99032	13.5956	11.4027	10.2677	8.75934	8.89564	9.57811	12.4992
ASCC1	7	10.7808	10.7749	10.8168	10.0934	9.83531	9.70333	9.65842	9.12635	9.82416	9.38653	10.7779	10.4551	9.76932	9.39239	9.60534
ASCC2	5	10.8542	11.8835	10.6705	10.2969	9.23023	9.29967	9.55027	10.0621	9.04035	9.11229	11.3689	10.4837	9.26495	9.80619	9.07632
ASCC3	34	11.3063	11.2759	9.92112	10.4792	9.2226	9.55902	10.589	10.9992	8.40092	8.24677	11.2911	10.2001	9.39081	10.7941	8.32384
ASF1A	5	10.5881	11.4113	9.00562	9.13591	11.2089	11.665	9.09183	8.89674	9.42199	9.57463	10.9997	9.07076	11.4369	8.99429	9.49831
ASF1B	2	13.7981	13.4423	7.49136	9.93603	7.76753	8.58416	10.8609	10.0806	10.049	7.98996	13.6202	8.71369	8.17585	10.4708	9.01949
ASH2L	12	8.84733	10.5125	10.097	9.60653	10.7062	11.3795	10.9375	10.4406	8.6969	8.77596	9.67994	9.85174	11.0428	10.6891	8.73643
ASL	9	9.69457	9.90914	12.4001	11.0681	6.79696	6.96238	6.69447	5.75534	15.8219	14.8971	9.80186	11.7341	6.87967	6.22491	15.3595
ASMTL	4	9.32798	10.3634	7.68968	7.19746	10.5789	11.6883	13.4362	12.8137	8.52566	8.37863	9.84571	7.44357	11.1336	13.125	8.45214
ASNA1	18	9.24316	9.69118	10.998	9.81142	11.757	11.4835	8.25347	8.26337	10.3837	10.1152	9.46717	10.4047	11.6202	8.25842	10.2495
ASNS	23	7.99681	8.74038	11.1893	8.6627	7.26946	6.63614	8.81392	7.85623	16.5325	16.3026	8.36859	9.926	6.9528	8.33507	16.4175
ASNSD1	7	9.0243	10.3717	12.8866	11.0904	8.52596	8.89639	12.1225	11.4234	8.09146	7.56739	9.69798	11.9885	8.71118	11.7729	7.82943
ASPH	28	12.5957	6.59028	4.93945	6.65739	9.94971	7.99735	12.1774	13.4296	11.1405	14.5227	9.59298	5.79842	8.97353	12.8035	12.8316
ASPM	5	10.0228	10.0585	10.1076	9.60692	10.6326	10.4087	9.658	9.70478	9.92489	9.87526	10.0406	9.85727	10.5206	9.68139	9.90008
ASPSCR1	3	9.86137	10.9164	9.92571	7.48886	11.704	11.1898	9.67287	7.71329	11.0858	10.4419	10.3889	8.70729	11.4469	8.69308	10.7639
ASS1	10	7.63665	8.08419	2.33832	2.11106	15.407	16.383	10.27	9.37486	14.445	13.95	7.86042	2.22469	15.895	9.82242	14.1975
ASUN	22	9.90143	10.6487	10.2634	9.98289	9.35018	9.87404	9.46516	8.85858	10.9977	10.658	10.275	10.1231	9.61211	9.16187	10.8278
ASXL1	1	10.622	11.0706	8.9432	10.4283	10.0214	9.08001	9.51471	9.21882	10.582	10.519	10.8463	9.68575	9.55071	9.36676	10.5505
ASXL2	1	8.99632	12.3813	8.56188	9.96055	8.84639	11.9589	11.0365	7.77438	11.136	9.34781	10.6888	9.26122	10.4026	9.40543	10.2419
ATAD1	7	10.2415	7.498	9.21457	10.7785	12.1346	11.493	7.77894	8.26468	10.318	12.2782	8.86973	9.99655	11.8138	8.02181	11.2981
ATAD2	26	9.61014	11.1705	9.48348	8.93683	9.77306	9.99927	10.4019	9.45439	10.4476	10.7228	10.3903	9.21016	9.88617	9.92813	10.5852
ATAD2B	4	9.69765	10.5732	8.14894	8.47938	11.2656	11.8694	10.9531	9.68234	9.80636	9.52401	10.1354	8.31416	11.5675	10.3177	9.66519
ATAD3A	15	13.8426	8.58046	7.52374	10.261	7.00301	7.15267	9.38536	8.56846	12.7859	14.8968	11.2115	8.89236	7.07784	8.97691	13.8413
ATAD3B	22	14.287	8.20334	6.89551	9.6433	7.2847	6.59122	10.2181	9.53174	12.8203	14.5248	11.2451	8.26941	6.93796	9.87494	13.6726
ATAD5	1	10.1549	10.8244	9.01258	10.55	5.76274	7.13178	12.8315	11.2866	10.9932	11.4523	10.4896	9.7813	6.44726	12.059	11.2227
ATE1	2	9.17303	10.2865	9.24471	9.34878	12.9383	12.9665	9.62324	7.68446	10.0163	8.71814	9.72978	9.29675	12.9524	8.65385	9.36723
ATF1	4	9.82478	11.1975	9.37538	9.36136	8.89853	8.83141	12.5248	11.7059	9.65843	8.62188	10.5111	9.36837	8.86497	12.1154	9.14016
ATF3	1	11.9261	12.3239	10.0019	7.6073	10.6221	10.32	6.22321	5.66971	13.3752	11.9305	12.125	8.80462	10.4711	5.94646	12.6529
ATF6	1	10.6181	6.95018	7.94279	10.4689	13.1486	11.3475	8.75666	8.87306	10.66	11.2341	8.78416	9.20585	12.248	8.81486	10.9471
ATF7	5	9.88665	11.056	9.11641	8.56703	10.4852	10.3117	11.336	9.83703	9.84908	9.55501	10.4713	8.84172	10.3984	10.5865	9.70204
ATF7IP	5	9.33006	10.3312	11.196	10.4378	10.8977	10.3062	10.9023	9.07137	9.24552	8.28183	9.83063	10.8169	10.6019	9.98685	8.76367
ATG101	4	9.80944	9.90261	10.6646	11.1725	9.6465	10.3184	9.35659	9.03004	10.4578	9.64153	9.85603	10.9185	9.98246	9.19332	10.0497
ATG12	4	8.62089	10.4694	12.4411	11.5195	9.1396	9.38866	10.1148	9.22974	9.68481	9.39141	9.54516	11.9803	9.26413	9.67228	9.53811
ATG13	1	10.8427	9.76207	10.7903	10.9769	9.72245	10.533	8.99382	9.95994	9.37498	9.04375	10.3024	10.8836	10.1277	9.47688	9.20937
ATG16L1	8	10.15	10.6766	11.3366	9.26379	9.8596	9.25712	10.0622	8.52409	10.4572	10.4129	10.4133	10.3002	9.55836	9.29314	10.435
ATG2B	8	9.53028	9.92831	11.0819	10.5495	9.42319	9.57545	9.42382	9.3444	10.6672	10.4759	9.72929	10.8157	9.49932	9.38411	10.5716
ATG3	4	9.82877	10.4535	11.1273	9.08098	10.261	10.3655	10.5823	8.84292	10.1986	9.25926	10.1411	10.1041	10.3132	9.71261	9.7289
ATG4B	2	10.1976	9.0845	10.0294	8.49286	9.62195	9.83393	13.0039	11.8117	9.17941	8.74473	9.64103	9.26114	9.72794	12.4078	8.96207
ATG5	7	9.39321	9.68497	11.3121	10.9928	9.22304	9.38968	10.0554	8.82666	10.8455	10.2766	9.53909	11.1525	9.30636	9.44104	10.561
ATG7	7	11.2377	11.2974	10.1201	9.76257	9.25307	8.67495	11.4777	13.9233	7.17715	7.07611	11.2675	9.94133	8.96401	12.7005	7.12663
ATG9A	7	9.39992	8.19365	10.8614	10.4396	11.7068	10.6039	8.34746	7.90967	11.1885	11.3492	8.79678	10.6505	11.1554	8.12856	11.2688
ATIC	65	8.922	9.94913	10.8442	10.2407	10.5885	10.5409	9.43752	10.3386	9.7567	9.38175	9.43557	10.5424	10.5647	9.88805	9.56922
ATL2	9	10.1398	6.76181	9.56536	13.2591	8.62503	8.20007	11.5518	11.0357	9.82494	11.0363	8.45082	11.4122	8.41255	11.2938	10.4306
ATL3	19	11.3834	6.82635	7.42919	11.0249	9.93792	8.57289	9.29387	9.57901	11.6276	14.3249	9.10486	9.22706	9.25541	9.43644	12.9762
ATM	3	8.90989	9.24293	10.3805	11.4874	10.4062	9.83082	11.5782	9.05983	8.89192	10.2123	9.07641	10.9339	10.1185	10.319	9.5521
ATN1	2	9.15734	11.1954	10.2892	11.4083	10.484	12.404	9.04124	7.22162	9.43402	9.36492	10.1764	10.8488	11.444	8.13143	9.39947
ATOX1	5	4.27938	9.67492	14.4015	11.268	10.1249	8.60683	15.3276	11.9989	6.63865	7.67947	6.97715	12.8347	9.36585	13.6632	7.15906
ATP11C	2	10.0519	8.35876	8.52028	10.8662	8.45955	8.53458	12.3349	13.2898	9.46949	10.1145	9.20533	9.69323	8.49706	12.8124	9.79199
ATP13A1	3	11.3232	6.03555	6.74668	10.1219	11.7091	11.1462	10.7101	9.56009	10.3422	12.305	8.67938	8.43431	11.4276	10.1351	11.3236
ATP1A1	47	12.6403	9.62724	8.51037	9.70066	8.08838	7.88033	10.3163	9.02348	11.8527	12.3602	11.1338	9.10551	7.98435	9.6699	12.1064
ATP1B1	7	11.8485	8.93344	10.2319	12.3855	9.03245	9.17048	7.32291	6.26983	11.8796	12.9255	10.391	11.3087	9.10146	6.79637	12.4025
ATP1B2	1	11.3707	11.6383	9.37776	9.51145	9.76525	11.3176	7.77933	10.4952	10.0549	8.68964	11.5045	9.44461	10.5414	9.13725	9.37227
ATP1B3	16	12.6717	9.73455	8.03229	9.00403	7.5147	7.14274	12.7775	10.8145	10.6431	11.6649	11.2031	8.51816	7.32872	11.796	11.154
ATP2A2	32	12.9878	6.3676	7.89279	12.333	8.55914	7.37483	10.0652	10.0821	10.8721	13.4655	9.6777	10.1129	7.96698	10.0736	12.1688
ATP2A3	6	10.9739	6.30428	9.01439	12.6544	8.10332	7.00407	9.20657	13.7329	10.1891	12.8171	8.63907	10.8344	7.5537	11.4697	11.5031
ATP2B1	16	9.8383	8.24207	9.28911	11.4903	10.4231	10.1325	10.5137	9.50341	9.90118	10.6662	9.04018	10.3897	10.2778	10.0086	10.2837
ATP2B4	10	12.3504	9.23535	5.7393	7.8062	13.0739	13.4256	7.49778	6.79169	11.7944	12.2854	10.7929	6.77275	13.2498	7.14473	12.0399
ATP2C1	5	11.055	7.33002	9.9818	12.3138	8.70647	7.9625	8.40958	7.65518	12.947	13.6386	9.19249	11.1478	8.33449	8.03238	13.2928
ATP5A1	96	12.1624	9.5692	9.42181	11.2036	11.3841	10.2872	8.16966	7.50775	10.026	10.2683	10.8658	10.3127	10.8357	7.8387	10.1471
ATP5B	86	12.0971	9.57526	9.52822	9.80936	11.9075	10.7925	8.34986	7.57463	10.0585	10.307	10.8362	9.66879	11.35	7.96225	10.1828
ATP5C1	23	11.4982	8.75435	9.36884	9.67179	11.5615	10.4624	9.73507	9.64065	9.36464	9.9425	10.1263	9.52031	11.012	9.68786	9.65357
ATP5D	5	10.9274	9.26449	9.56537	9.56312	11.7665	11.3466	9.92293	7.48986	10.0454	10.1083	10.0959	9.56425	11.5566	8.7064	10.0768
ATP5E	6	7.30029	5.4305	7.48148	4.87729	9.71675	7.57711	7.71212	35.8589	7.38521	6.66031	6.3654	6.17938	8.64693	21.7855	7.02276
ATP5F1	15	15.5906	7.56773	7.17395	9.36277	11.1392	9.17188	7.95981	6.508	11.8396	13.6864	11.5792	8.26836	10.1555	7.2339	12.763
ATP5G2	2	13.43	6.37875	10.0371	11.2212	9.08286	7.55874	10.2898	11.1147	10.5013	10.3856	9.90436	10.6292	8.3208	10.7022	10.4434
ATP5H	9	15.9067	8.21433	7.59805	11.8947	10.7398	9.23836	7.28553	5.91496	11.1144	12.0932	12.0605	9.74635	9.98906	6.60025	11.6038
ATP5I	4	16.1876	8.06667	8.25064	11.0199	11.3942	9.52355	6.99431	7.10232	10.8453	10.6156	12.1271	9.63525	10.4589	7.04831	10.7304
ATP5J	3	13.8163	9.92627	10.4161	12.6382	8.06951	9.08868	10.3244	4.18982	8.46852	13.0622	11.8713	11.5271	8.57909	7.25712	10.7654
ATP5J2-PTCD1	5	10.5508	7.14508	9.64334	12.1316	7.71992	7.24917	12.8684	12.4606	9.49277	10.7383	8.84796	10.8875	7.48454	12.6645	10.1156
ATP5L	4	16.7117	8.12852	7.28418	11.2663	10.7699	8.93064	7.11832	6.7515	10.9215	12.1175	12.4201	9.27522	9.85025	6.93491	11.5195
ATP5O	15	10.2601	9.14133	10.0772	10.0693	11.954	10.4575	8.59991	9.85875	9.52412	10.0577	9.70074	10.0733	11.2057	9.22933	9.79092
ATP6AP1	6	12.0165	7.32034	6.94307	10.9215	11.3358	10.2099	9.95695	9.89911	10.0155	11.3813	9.66842	8.9323	10.7729	9.92803	10.6984
ATP6AP2	5	10.4995	7.94196	7.48646	9.48859	10.9015	10.7256	12.3385	11.8146	8.69898	10.1043	9.22073	8.48753	10.8136	12.0765	9.40164
ATP6V0A1	5	10.2526	8.54445	10.5616	10.749	9.99135	9.78889	8.73907	8.60175	11.1145	11.6569	9.39851	10.6553	9.89012	8.67041	11.3857
ATP6V0A2	1	9.85813	7.61516	8.97134	8.62635	11.2221	10.4126	11.7202	11.0375	11.6939	8.84257	8.73665	8.79885	10.8174	11.3789	10.2682
ATP6V0D1	5	10.4115	10.7724	9.49839	10.7398	12.3706	13.0599	6.37022	7.10946	9.72972	9.93816	10.5919	10.1191	12.7152	6.73984	9.83394
ATP6V1A	45	10.0979	10.5499	10.8891	9.39225	12.438	12.2667	7.89374	7.66526	9.58377	9.22338	10.3239	10.1407	12.3524	7.7795	9.40357
ATP6V1B2	23	9.94697	10.4794	10.8874	10.551	9.87438	10.7039	9.74785	8.92943	9.66346	9.21613	10.2132	10.7192	10.2892	9.33864	9.43979
ATP6V1C1	16	9.66283	10.575	10.5422	9.83962	10.1053	10.3212	10.3459	9.92774	9.35397	9.32621	10.1189	10.1909	10.2132	10.1368	9.34009
ATP6V1D	10	10.5714	11.2713	9.31798	9.13531	11.8906	12.2222	8.67978	7.50517	10.0486	9.35773	10.9213	9.22665	12.0564	8.09247	9.70317
ATP6V1E1	19	9.7596	10.6136	11.1049	11.1971	10.0327	10.0061	9.43089	8.60179	9.81985	9.43339	10.1866	11.151	10.0194	9.01634	9.62662
ATP6V1F	4	10.8838	10.5197	10.03	8.72465	12.3006	11.9518	9.25986	4.61753	10.7591	10.9529	10.7018	9.37734	12.1262	6.93869	10.856
ATP6V1G1	4	9.36496	9.6107	10.4739	9.87344	10.0241	9.8445	9.12702	12.5253	9.79216	9.36399	9.48783	10.1737	9.93428	10.8262	9.57807
ATP6V1H	9	10.7301	10.2644	9.50151	9.6987	10.517	10.657	9.37008	8.93438	10.1418	10.185	10.4973	9.60011	10.587	9.15223	10.1634
ATP7A	4	8.65443	6.89048	7.69856	8.4815	11.4415	10.485	15.8304	14.8683	7.62051	8.02937	7.77246	8.09003	10.9632	15.3493	7.82494
ATPAF1	2	11.0801	10.0298	7.33395	7.7249	9.18316	8.90007	13.3239	13.9712	9.35058	9.10236	10.5549	7.52943	9.04162	13.6476	9.22647
ATPAF2	1	12.8672	9.59569	12.1839	9.54476	9.76517	9.26048	10.506	9.10482	8.63614	8.53586	11.2314	10.8643	9.51282	9.80543	8.586
ATPIF1	6	10.8756	10.9757	9.07141	8.76835	11.5821	11.8289	11.1319	8.2872	8.35685	9.12193	10.9257	8.91988	11.7055	9.70956	8.73939
ATR	10	9.75045	10.3731	9.64509	11.1976	9.74042	10.7105	9.80609	9.74678	9.60758	9.42243	10.0618	10.4213	10.2254	9.77644	9.51501
ATRAID	2	9.38246	7.73424	8.78489	12.0423	10.4211	10.0869	10.4734	10.2382	9.72025	11.1162	8.55835	10.4136	10.254	10.3558	10.4182
ATRIP	5	10.2445	10.7904	10.0239	10.5223	10.0083	9.50267	10.5427	9.051	10.1922	9.1222	10.5174	10.2731	9.75548	9.79682	9.65718
ATRX	29	8.8935	10.2549	8.67341	8.36514	12.2035	12.4867	11.1116	12.3018	8.05433	7.65507	9.57421	8.51928	12.3451	11.7067	7.8547
ATXN10	23	9.90839	10.8637	11.8698	11.8489	12.0785	12.3333	7.05102	7.46881	8.3113	8.26637	10.386	11.8593	12.2059	7.25992	8.28883
ATXN2	10	9.84113	11.1166	10.6565	10.2871	8.80623	9.12259	9.74241	11.0642	9.78206	9.58116	10.4788	10.4718	8.96441	10.4033	9.68161
ATXN2L	44	9.54136	10.5466	11.366	10.4082	9.51623	9.83102	9.73833	8.74821	10.2962	10.0078	10.044	10.8871	9.67363	9.24327	10.152
ATXN3	4	9.31149	10.3428	11.0376	10.4672	10.3716	10.7754	10.8758	8.71569	9.14572	8.95686	9.82712	10.7524	10.5735	9.79574	9.05129
ATXN7	2	8.86934	10.0764	9.73459	7.99085	12.2547	12.3311	9.77842	8.25956	10.4106	10.2945	9.47286	8.86272	12.2929	9.01899	10.3526
ATXN7L3	1	8.43768	9.22755	10.4491	10.1129	8.27249	9.53425	12.1781	10.8671	10.7602	10.1607	8.83261	10.281	8.90337	11.5226	10.4604
ATXN7L3B	1	9.93803	9.8214	10.6956	9.82199	9.42191	10.0501	12.6786	9.42198	9.05044	9.09999	9.87972	10.2588	9.73599	11.0503	9.07522
AUH	1	8.4481	9.91513	9.0616	11.4509	12.7381	13.4173	12.5306	9.55657	6.41101	6.47069	9.18161	10.2563	13.0777	11.0436	6.44085
AUP1	6	12.4025	6.57849	7.82342	11.5376	10.0611	8.57861	9.5133	8.27575	11.0539	14.1753	9.49048	9.68052	9.31987	8.89452	12.6146
AURKA	9	9.21958	9.28572	10.0106	8.66373	11.1647	10.7936	10.411	10.6249	10.2598	9.56644	9.25265	9.33718	10.9791	10.5179	9.9131
AURKAIP1	1	11.4731	9.28247	9.00512	12.1583	8.97618	10.1729	10.6404	8.81049	10.1169	9.36412	10.3778	10.5817	9.57454	9.72544	9.74052
AURKB	3	8.34296	9.61177	11.6479	11.9727	7.37368	7.6707	11.276	10.7399	10.4981	10.8662	8.97737	11.8103	7.52219	11.008	10.6822
AVEN	3	9.88991	10.5529	10.8374	8.96859	10.618	10.5682	9.12564	8.99749	10.8692	9.57271	10.2214	9.90297	10.5931	9.06156	10.221
AVL9	5	8.78204	12.0604	11.9286	11.6703	8.85059	8.47088	10.11	8.22016	9.94676	9.9603	10.4212	11.7994	8.66073	9.16506	9.95353
AXIN1	2	8.96007	11.0296	11.9492	11.7569	11.4074	12.3693	7.39036	6.87555	9.22239	9.0391	9.99483	11.8531	11.8884	7.13296	9.13075
AXL	7	12.394	9.90606	6.13611	6.66747	9.56028	9.99124	9.1027	8.23406	13.5071	14.5009	11.15	6.40179	9.77576	8.66838	14.004
AZI1	13	11.2817	13.3231	10.1969	9.97375	10.3744	10.6724	7.12788	6.56849	10.259	10.2224	12.3024	10.0853	10.5234	6.84818	10.2407
B2M	4	10.346	9.63507	6.58207	3.57337	19.7557	16.2374	6.96095	3.96316	11.5307	11.4156	9.99053	5.07772	17.9965	5.46206	11.4732
B3GALT6	1	12.9744	7.60955	8.09057	8.1158	8.51517	7.49839	12.5231	11.4657	11.4106	11.7967	10.292	8.10319	8.00678	11.9944	11.6036
B3GALTL	1	10.7527	9.20484	8.69006	9.55194	16.5512	16.9164	7.17656	7.04117	6.92504	7.19	9.97879	9.121	16.7338	7.10886	7.05752
B3GAT3	2	9.45872	7.97787	8.45258	8.66847	10.9785	10.7847	10.4502	13.7786	9.65727	9.79316	8.7183	8.56052	10.8816	12.1144	9.72521
B4GALT1	14	10.9998	7.60605	8.25522	10.4103	9.82605	8.98774	8.71168	8.62906	12.6546	13.9195	9.3029	9.33278	9.4069	8.67037	13.2871
B4GALT4	1	14.1992	9.245	5.00234	6.18687	14.9702	13.9824	10.0791	11.2954	7.0616	7.97783	11.7221	5.59461	14.4763	10.6872	7.51972
BABAM1	9	8.87677	10.5352	10.8124	10.3857	11.0217	11.2259	10.3091	10.4976	8.18188	8.15355	9.706	10.5991	11.1238	10.4034	8.16772
BAD	6	10.6236	11.6838	11.8101	11.6981	11.1357	11.6765	6.69232	5.58047	9.82364	9.27582	11.1537	11.7541	11.4061	6.13639	9.54973
BAG1	8	8.53473	9.12251	5.72451	5.60467	14.1663	13.3914	8.61856	10.9136	12.4037	11.52	8.82862	5.66459	13.7789	9.76606	11.9619
BAG2	24	10.2637	10.6121	10.6481	9.1803	10.762	10.3143	8.13613	10.8746	9.95972	9.24914	10.4379	9.9142	10.5382	9.50534	9.60443
BAG3	37	10.2496	11.2564	12.4086	12.3409	8.94327	9.42433	6.93561	6.39015	11.0606	10.9905	10.753	12.3748	9.1838	6.66288	11.0256
BAG4	3	10.2921	10.9918	9.96536	10.292	9.38128	9.47131	12.095	8.12273	9.88634	9.50207	10.642	10.1287	9.4263	10.1089	9.69421
BAG5	6	9.79456	10.4577	8.99831	9.39152	11.2421	11.6499	9.90516	9.68813	9.81538	9.0572	10.1261	9.19492	11.446	9.79665	9.43629
BAG6	22	9.62783	10.6215	10.1272	9.64894	9.88489	10.2194	10.0726	10.0297	10.0075	9.76034	10.1247	9.88807	10.0522	10.0512	9.88394
BAHCC1	2	20.3927	10.8923	7.06412	9.02265	8.16154	9.73393	7.87366	7.77731	10.6752	8.40666	15.6425	8.04338	8.94774	7.82549	9.54091
BAIAP2	12	11.386	11.871	11.1504	11.1404	8.20177	8.44655	7.87958	6.73487	11.7806	11.4089	11.6285	11.1454	8.32416	7.30722	11.5947
BAIAP2L1	11	9.84785	11.1185	13.9934	13.3813	7.33681	7.56096	6.26615	5.45377	12.6671	12.3742	10.4832	13.6873	7.44888	5.85996	12.5207
BAK1	1	10.7608	9.2307	8.84461	9.83949	9.51258	10.2255	8.91714	10.2559	10.9208	11.4925	9.99573	9.34205	9.86905	9.5865	11.2067
BANF1	15	9.48324	8.40839	9.94668	10.5839	10.4314	10.2981	9.26017	11.9377	9.58034	10.0701	8.94581	10.2653	10.3647	10.599	9.82522
BAP1	2	9.55703	9.8044	9.85422	9.36812	10.0689	10.1971	11.2767	9.97471	10.3884	9.51035	9.68072	9.61117	10.133	10.6257	9.94937
BAP18	2	8.8877	9.07314	15.283	15.3195	6.5241	6.50377	7.98262	7.17528	11.9914	11.2595	8.98042	15.3012	6.51394	7.57895	11.6255
BARD1	3	9.97903	10.6635	11.5557	11.6238	8.09338	8.05869	8.78688	8.68946	11.2362	11.3133	10.3213	11.5897	8.07603	8.73817	11.2748
BASP1	50	13.5832	10.9766	5.95079	11.1957	9.6283	13.3203	9.3658	3.99123	10.1121	11.876	12.2799	8.57322	11.4743	6.67851	10.9941
BAX	9	9.52404	10.0031	9.01578	9.00676	9.21372	9.64339	11.6197	10.9179	11.1369	9.91869	9.76359	9.01127	9.42855	11.2688	10.5278
BAZ1A	18	9.37685	10.1701	10.0589	10.6654	8.51843	8.96935	11.5457	11.2698	9.6356	9.78985	9.77348	10.3621	8.74389	11.4078	9.71273
BAZ1B	34	10.912	9.55948	8.81753	9.83789	8.70625	8.38522	11.5424	10.4057	9.6949	12.1387	10.2357	9.32771	8.54573	10.974	10.9168
BAZ2A	7	9.40518	9.49533	10.8741	11.6654	9.3986	9.65702	10.3063	9.54089	9.80419	9.85293	9.45026	11.2698	9.52781	9.9236	9.82856
BAZ2B	3	9.49062	10.6939	12.1618	11.6298	10.8434	11.079	8.06853	7.72397	9.22184	9.08711	10.0922	11.8958	10.9612	7.89625	9.15447
BBX	3	8.675	10.5796	10.2317	10.1166	11.2361	10.3358	11.1328	10.6296	7.30963	9.75327	9.62728	10.1741	10.7859	10.8812	8.53145
BCAM	1	10.6523	9.87277	8.86977	13.498	6.06531	5.72926	9.29755	9.51792	14.4472	12.05	10.2625	11.1839	5.89729	9.40774	13.2486
BCAP29	3	10.149	5.52302	9.75883	16.2493	7.91903	6.97941	8.63443	8.63009	10.4636	15.6933	7.83602	13.0041	7.44922	8.63226	13.0784
BCAP31	22	10.4809	5.84558	7.11304	10.3578	12.0246	10.1535	11.9216	11.4468	9.11351	11.5427	8.16322	8.73544	11.089	11.6842	10.3281
BCAR1	13	10.7658	11.9638	8.36192	7.87416	9.82094	10.448	8.94894	8.45815	11.5923	11.766	11.3648	8.11804	10.1345	8.70354	11.6792
BCAR3	6	8.12575	8.98462	10.3561	9.93619	7.32839	7.36015	12.9859	11.8969	11.8203	11.2058	8.55519	10.1461	7.34427	12.4414	11.513
BCAS2	16	9.43174	10.84	10.833	10.4324	9.94177	9.94711	10.895	10.1817	8.87376	8.62348	10.1359	10.6327	9.94444	10.5384	8.74862
BCAS3	1	9.96827	9.51197	9.27377	9.9429	9.31433	9.79064	9.26426	19.5432	7.07434	6.31633	9.74012	9.60833	9.55249	14.4037	6.69534
BCAT1	9	5.25213	5.21187	12.2836	11.3458	4.17172	3.9235	12.3167	21.3062	12.0428	12.1456	5.232	11.8147	4.04761	16.8114	12.0942
BCAT2	11	10.4401	9.18109	10.4037	10.5457	10.4905	10.0657	11.1491	9.54745	9.01063	9.16592	9.81061	10.4747	10.2781	10.3483	9.08827
BCCIP	15	8.94703	10.2857	11.7904	10.4255	8.73589	9.13634	10.9758	10.3821	9.81223	9.50891	9.61639	11.1079	8.93611	10.679	9.66057
BCKDHA	8	11.5212	10.8609	9.32958	10.1686	9.59692	8.43429	9.64329	8.55043	10.5842	11.3106	11.191	9.7491	9.01561	9.09686	10.9474
BCKDHB	2	11.1869	11.6498	9.72589	10.9833	9.0638	8.72955	7.88017	7.59241	11.0761	12.1121	11.4184	10.3546	8.89668	7.73629	11.5941
BCKDK	2	9.33959	10.663	10.3653	11.0802	9.28372	8.65902	10.4576	8.35493	10.7136	11.0831	10.0013	10.7228	8.97137	9.40624	10.8984
BCL10	3	10.3185	11.3201	12.4312	12.389	7.07371	7.55832	9.74732	8.94862	10.1661	10.0472	10.8193	12.4101	7.31602	9.34797	10.1067
BCL2L12	1	12.1604	9.83454	5.23048	7.50556	7.31191	7.4896	12.9235	10.7999	12.0276	14.7164	10.9975	6.36802	7.40076	11.8617	13.372
BCL3	5	8.55253	9.85861	8.33889	7.98581	8.88003	9.39236	16.2468	14.0513	8.81206	7.88163	9.20557	8.16235	9.1362	15.149	8.34684
BCL7A	4	9.5823	9.82029	10.9122	11.269	12.1825	12.5626	9.73045	7.01878	8.69305	8.2289	9.70129	11.0906	12.3725	8.37462	8.46097
BCL7B	1	11.0631	9.44479	10.9731	10.1053	8.94694	9.41054	12.8751	7.3784	9.75599	10.0468	10.2539	10.5392	9.17874	10.1267	9.90139
BCL7C	4	9.48551	10.4249	9.13849	8.94481	11.5095	12.1211	10.8729	8.87612	9.74715	8.87954	9.95521	9.04165	11.8153	9.87449	9.31335
BCL9	1	8.26101	9.30035	11.1925	10.9233	9.48416	9.81653	13.5828	11.5857	8.80492	7.04877	8.78068	11.0579	9.65034	12.5843	7.92684
BCL9L	4	8.65128	10.2168	11.2782	10.9515	9.52369	10.7673	10.172	10.3721	8.6035	9.4636	9.43403	11.1149	10.1455	10.2721	9.03355
BCLAF1	34	8.60048	9.87929	10.0325	8.45074	9.46186	9.07985	10.9451	15.8073	9.24562	8.4973	9.23988	9.2416	9.27085	13.3762	8.87146
BCOR	2	8.05501	10.1319	10.8342	10.1804	10.6109	11.3357	10.929	8.9085	9.47911	9.53538	9.09345	10.5073	10.9733	9.91874	9.50724
BCR	12	9.66276	10.396	10.5335	10.3624	7.78457	8.2871	9.44948	8.56908	12.5428	12.4122	10.0294	10.448	8.03583	9.00928	12.4775
BCS1L	8	10.9204	8.39343	8.76631	10.299	9.89128	9.00171	11.0118	9.78698	11.0455	10.8836	9.65694	9.53265	9.44649	10.3994	10.9645
BDH2	5	9.73732	10.468	12.3427	11.862	10.938	11.1723	9.89242	11.838	5.90366	5.84546	10.1027	12.1024	11.0552	10.8652	5.87456
BECN1	4	9.86801	10.8627	11.1827	11.3424	9.10522	9.43097	8.9066	7.82278	11.225	10.2537	10.3653	11.2626	9.2681	8.36469	10.7393
BEGAIN	6	11.189	12.0365	5.55966	5.09514	16.1084	16.5335	7.56595	8.15252	9.11916	8.64005	11.6128	5.3274	16.321	7.85924	8.8796
BEND3	1	8.80876	10.7362	9.0253	7.36616	7.05277	8.60496	13.1377	14.0614	10.9201	10.2867	9.77249	8.19573	7.82886	13.5995	10.6034
BET1	2	11.1449	6.9171	10.6413	6.25201	7.79301	6.41021	15.4229	9.90373	11.4736	14.0413	9.031	8.44664	7.10161	12.6633	12.7575
BICC1	1	8.60957	9.89953	14.2966	14.6611	6.04988	5.10176	9.7535	10.1708	11.3485	10.1088	9.25455	14.4788	5.57582	9.96217	10.7286
BICD1	5	9.78889	9.82854	11.2534	10.0146	9.76879	8.72264	10.014	8.73731	11.5759	10.2959	9.80872	10.634	9.24571	9.37565	10.9359
BICD2	22	8.97126	10.6758	11.0873	10.5703	9.00497	9.67624	8.43574	7.8995	12.0261	11.6528	9.82351	10.8288	9.34061	8.16762	11.8394
BID	6	9.71457	10.3604	14.6322	11.6379	7.15133	6.81307	11.3839	10.1866	9.36318	8.75679	10.0375	13.1351	6.9822	10.7852	9.05999
BIN1	17	9.83458	10.8588	14.0133	11.2723	8.45917	8.2106	9.33399	7.50122	10.7219	9.79416	10.3467	12.6428	8.33488	8.4176	10.258
BIN3	6	11.0074	11.6774	7.49308	8.05382	11.801	12.8946	10.1877	9.11323	9.09384	8.67802	11.3424	7.77345	12.3478	9.65044	8.88593
BIRC2	7	9.2361	10.134	11.5283	10.8421	10.4249	10.8329	7.91579	8.71241	10.2607	10.1128	9.68505	11.1852	10.6289	8.3141	10.1868
BIRC6	19	9.80094	9.94411	9.96533	9.88089	11.3121	9.95875	10.6443	10.2755	9.20765	9.01041	9.87252	9.92311	10.6354	10.4599	9.10903
BLM	11	8.8728	9.19534	11.2849	11.321	8.08771	8.33069	11.9062	11.0599	9.97276	9.96874	9.03407	11.3029	8.2092	11.483	9.97075
BLMH	24	10.2289	10.5434	12.8071	10.2692	9.18348	8.65137	8.12223	11.6816	9.5681	8.94478	10.3861	11.5381	8.91742	9.90189	9.25644
BLOC1S1	2	9.11957	9.45372	11.4889	10.0413	12.1748	12.8583	9.6184	8.90306	8.03693	8.30496	9.28665	10.7651	12.5166	9.26073	8.17095
BLOC1S2	6	11.1638	11.9061	9.30611	8.79913	11.9403	11.8673	9.55329	7.26933	9.54721	8.64742	11.5349	9.05262	11.9038	8.41131	9.09731
BLOC1S3	3	9.03786	10.3957	10.318	10.3951	10.5447	11.9027	10.3168	9.0979	9.48577	8.50543	9.71679	10.3566	11.2237	9.70738	8.9956
BLVRA	12	11.7729	12.7022	8.91672	8.45502	10.6492	10.6564	8.76892	8.43393	10.0944	9.55036	12.2375	8.68587	10.6528	8.60142	9.82238
BLVRB	14	11.054	13.1294	5.94512	5.48478	12.1383	12.583	9.65647	9.28451	10.4997	10.2247	12.0917	5.71495	12.3607	9.47049	10.3622
BLZF1	1	8.99093	12.5168	10.0016	10.7065	9.22705	12.2219	7.64303	7.36678	8.91433	12.4111	10.7539	10.354	10.7245	7.50491	10.6627
BMP1	3	9.62804	6.52422	9.46298	10.5616	6.05967	6.40803	16.7175	15.3527	10.0847	9.2006	8.07613	10.0123	6.23385	16.0351	9.64264
BMP2K	1	7.34761	8.63737	11.7703	10.6268	9.10312	10.1307	9.2866	8.67302	13.6204	10.804	7.99249	11.1986	9.61691	8.97981	12.2122
BMS1	19	10.2593	10.2064	10.6076	10.918	8.58782	8.43745	12.0668	10.8877	8.7732	9.25573	10.2329	10.7628	8.51264	11.4773	9.01446
BNIP1	2	11.2786	7.18009	9.29788	13.24	9.15271	7.89028	9.73167	9.46298	10.2478	12.518	9.22933	11.2689	8.52149	9.59733	11.3829
BOD1	5	8.62109	10.5256	10.032	11.3914	8.39816	9.74632	11.7301	11.0965	8.80442	9.65438	9.57335	10.7117	9.07224	11.4133	9.2294
BOD1L1	36	9.60742	10.8268	9.64991	9.03244	11.4441	11.6969	10.022	9.00808	9.45203	9.26028	10.2171	9.34117	11.5705	9.51506	9.35616
BOLA1	5	9.95688	10.0053	9.48752	9.64606	11.417	11.5182	10.2617	8.41007	10.089	9.20838	9.98109	9.56679	11.4676	9.33586	9.64869
BOLA2	8	8.22313	8.73212	12.5756	11.1677	8.86849	9.8216	10.2814	13.7835	8.76837	7.77808	8.47763	11.8717	9.34504	12.0324	8.27322
BOLA3	4	10.3037	9.40525	11.7071	11.5353	8.63917	7.98005	10.8975	9.77892	10.1128	9.64029	9.85447	11.6212	8.30961	10.3382	9.87654
BOP1	20	8.75727	9.86654	12.0721	11.4343	7.36227	7.32959	11.2143	11.1284	10.4309	10.4043	9.3119	11.7532	7.34593	11.1714	10.4176
BPHL	2	12.2542	11.2911	5.82375	6.69899	12.7562	12.2066	10.6588	9.88609	9.47224	8.95217	11.7726	6.26137	12.4814	10.2724	9.21221
BPNT1	12	10.6911	10.3392	8.23566	7.2972	11.7461	12.1188	8.50454	11.0899	10.1324	9.84506	10.5152	7.76643	11.9324	9.79722	9.98875
BPTF	30	9.89632	10.5853	10.8844	10.4915	9.43687	9.59703	9.79103	9.5738	10.1892	9.55462	10.2408	10.6879	9.51695	9.68241	9.87193
BRAF	8	9.57652	10.1449	8.28085	8.31589	11.5856	12.244	10.9905	11.3264	8.63714	8.89819	9.86071	8.29837	11.9148	11.1584	8.76767
BRAP	4	8.72949	10.4629	10.6007	10.6858	9.97205	11.2479	9.45032	8.53105	10.2633	10.0565	9.59618	10.6433	10.61	8.99069	10.1599
BRAT1	8	9.21948	10.5362	9.34123	9.71666	9.36001	9.212	10.0377	10.7233	10.8518	11.0017	9.87783	9.52894	9.28601	10.3805	10.9267
BRCA1	3	10.0497	11.305	11.691	12.1541	8.2895	8.8911	8.60486	8.3595	10.6608	9.99453	10.6773	11.9225	8.5903	8.48218	10.3277
BRCC3	8	11.5204	11.6177	9.34314	9.68917	10.4574	12.1371	9.83253	9.84856	8.03955	7.51446	11.5691	9.51615	11.2972	9.84054	7.77701
BRD1	3	8.05216	10.4989	12.7202	12.1233	8.2291	8.74513	10.6973	9.65253	9.5664	9.71495	9.27554	12.4218	8.48711	10.1749	9.64067
BRD2	11	9.16887	10.459	9.64361	8.74403	9.70622	10.0985	12.753	11.7014	8.91407	8.81123	9.81392	9.19382	9.90238	12.2272	8.86265
BRD3	14	8.83093	9.25522	7.61723	7.29337	12.5559	13.1001	12.9438	11.9302	8.46803	8.0052	9.04308	7.4553	12.828	12.437	8.23661
BRD4	25	8.61181	9.27109	10.2054	9.66671	9.1412	9.28969	12.7334	11.6001	9.93059	9.55003	8.94145	9.93605	9.21544	12.1667	9.74031
BRD7	2	10.7523	11.9102	7.83352	7.65906	11.5153	12.7528	11.5218	10.8821	7.9951	7.17793	11.3313	7.74629	12.134	11.2019	7.58652
BRD8	7	10.1636	10.2107	10.2636	9.59701	10.1918	10.8102	11.4647	10.6634	8.75998	7.87504	10.1872	9.93031	10.501	11.064	8.31751
BRD9	3	8.4384	9.89996	9.71661	9.25639	8.98574	9.92665	13.7358	12.6481	9.15426	8.23811	9.16918	9.4865	9.45619	13.1919	8.69618
BRE	3	8.43045	11.5557	9.80932	11.2085	12.1828	13.1338	9.81917	10.4904	6.49992	6.86992	9.99307	10.5089	12.6583	10.1548	6.68492
BRF1	1	10.8038	11.2883	7.61343	9.30901	11.5234	12.4895	9.9161	9.69831	8.6111	8.747	11.0461	8.46122	12.0065	9.8072	8.67905
BRF2	1	10.5935	10.4974	10.3559	10.4853	9.85578	8.96768	10.0719	11.2403	8.20407	9.72818	10.5454	10.4206	9.41173	10.6561	8.96613
BRI3BP	2	12.4639	7.34451	8.46933	8.40193	11.4902	8.63007	10.8235	9.50477	9.98205	12.8897	9.90422	8.43563	10.0601	10.1641	11.4359
BRIP1	2	10.8373	11.7726	12.6658	12.0078	8.14061	8.33183	7.89177	6.49303	11.2887	10.5706	11.3049	12.3368	8.23622	7.1924	10.9297
BRIX1	19	8.47487	8.81779	8.17122	8.08225	7.42386	7.17792	13.0376	21.1512	8.56975	9.09356	8.64633	8.12673	7.30089	17.0944	8.83165
BRK1	3	10.6595	9.58837	7.92773	11.2025	12.1732	12.1548	7.60876	4.71421	12.021	11.95	10.124	9.56511	12.164	6.16148	11.9855
BRMS1	1	9.86415	10.0471	10.805	10.1417	8.65829	12.4613	12.4019	8.87713	8.97747	7.76588	9.95565	10.4733	10.5598	10.6395	8.37168
BROX	13	9.13659	9.22712	6.73417	6.25649	16.4596	16.399	9.06576	9.79231	8.77251	8.15651	9.18185	6.49533	16.4293	9.42903	8.46451
BRPF1	7	9.40781	10.206	10.3423	9.79253	8.7446	8.91569	11.5024	11.029	9.87008	10.1896	9.80693	10.0674	8.83014	11.2657	10.0298
BSDC1	5	9.87056	12.0411	10.5814	9.13245	9.90902	10.5955	9.1925	7.26755	11.0294	10.3805	10.9558	9.85692	10.2522	8.23003	10.705
BSG	17	12.4215	9.33017	8.27004	8.1267	9.03858	8.60738	11.6805	9.15463	11.6694	11.7011	10.8758	8.19837	8.82298	10.4175	11.6853
BST2	10	12.2796	8.12583	9.07776	9.48315	9.5936	8.8131	12.3311	10.3349	10.3699	9.59108	10.2027	9.28046	9.20335	11.333	9.98049
BTAF1	12	9.53058	9.74284	9.16387	9.7789	9.87077	9.98376	10.7249	10.4411	10.1644	10.599	9.63671	9.47138	9.92727	10.583	10.3817
BTBD3	1	9.06137	10.2511	9.39094	8.7188	12.2478	11.8847	9.71566	10.2216	9.35559	9.1525	9.65622	9.05487	12.0662	9.96864	9.25404
BTF3	17	8.27254	10.3749	12.5124	11.0813	9.18869	9.17775	10.6578	9.9877	9.22155	9.52532	9.32371	11.7969	9.18322	10.3228	9.37343
BTF3L4	10	9.27378	10.745	8.64635	7.94024	9.70638	8.94645	11.6697	10.489	11.38	11.2031	10.0094	8.2933	9.32641	11.0793	11.2916
BUB1	4	8.94051	8.82955	11.5252	10.2338	9.37574	9.76366	11.1604	10.7136	9.54445	9.9131	8.88503	10.8795	9.5697	10.937	9.72878
BUB1B	29	9.26058	9.78845	11.0233	11.0056	9.3901	9.68244	9.76002	9.32858	10.4774	10.2836	9.52452	11.0144	9.53627	9.5443	10.3805
BUB3	23	9.05104	10.7055	10.4788	9.75826	10.1653	10.1467	9.84777	10.6057	9.8063	9.4347	9.87828	10.1185	10.156	10.2267	9.6205
BUD13	7	9.08921	11.2085	10.2289	10.8001	9.89004	11.2926	9.59603	9.06597	9.35227	9.47635	10.1489	10.5145	10.5913	9.331	9.41431
BUD31	5	9.22534	9.36834	9.63709	8.83834	9.04603	8.5565	9.3296	17.9882	8.87511	9.13542	9.29684	9.23772	8.80127	13.6589	9.00526
BYSL	14	9.93053	9.69612	10.2994	10.2857	8.0682	8.5321	11.8767	11.0014	10.3699	9.93985	9.81332	10.2926	8.30015	11.4391	10.1549
BZW1	38	8.38569	9.04928	7.43119	7.12514	13.3296	13.1947	12.5952	12.6997	8.24676	7.94261	8.71749	7.27817	13.2622	12.6475	8.09468
BZW2	33	9.47831	10.4224	11.7771	11.3527	7.17775	7.18316	9.34986	9.54389	11.8701	11.8448	9.95038	11.5649	7.18045	9.44687	11.8574
C10orf118	1	10.919	10.0726	9.66453	12.2905	10.5733	11.3354	9.61414	7.81957	8.5036	9.2074	10.4958	10.9775	10.9543	8.71685	8.8555
C10orf32	3	10.1145	11.121	9.97778	9.00876	12.1655	12.0213	9.77076	8.05723	9.60449	8.15873	10.6177	9.49327	12.0934	8.914	8.88161
C10orf67	1	9.06979	9.07053	11.233	8.78123	12.3008	10.6068	8.2831	8.69723	12.4586	9.49902	9.07016	10.0071	11.4538	8.49017	10.9788
C10orf76	2	9.85927	11.9939	10.2804	7.89218	11.4854	9.83749	9.07812	9.25998	9.97829	10.335	10.9266	9.08629	10.6615	9.16905	10.1566
C11orf48	3	9.63173	10.4763	10.3423	10.319	8.93227	9.58652	11.5426	11.3044	8.59987	9.26497	10.054	10.3306	9.2594	11.4235	8.93242
C11orf49	1	10.3874	12.7574	7.95821	12.4214	11.0892	13.0501	7.31126	10.6468	7.21922	7.15902	11.5724	10.1898	12.0696	8.97903	7.18912
C11orf54	4	11.453	10.53	7.39676	7.31974	9.47786	9.75692	8.49113	16.0797	9.80016	9.69465	10.9915	7.35825	9.61739	12.2854	9.74741
C11orf57	1	10.6079	13.472	8.07222	9.40305	8.24229	10.39	10.6748	9.71398	12.1713	7.25241	12.04	8.73764	9.31616	10.1944	9.71186
C11orf68	5	8.74385	8.92326	17.504	11.3489	7.68654	7.02396	7.73639	6.10251	12.6449	12.2858	8.83355	14.4264	7.35525	6.91945	12.4653
C11orf73	3	8.61834	10.0844	10.3758	10.4477	9.42436	11.5003	9.91858	8.53913	10.9102	10.1812	9.35136	10.4118	10.4623	9.22886	10.5457
C12orf10	13	9.62131	10.632	12.065	11.0078	8.70352	8.87905	9.36443	8.22417	10.798	10.7047	10.1267	11.5364	8.79128	8.7943	10.7513
C12orf23	20	9.65708	10.4592	10.1014	9.60529	10.9599	10.9901	10.0814	9.44622	9.50986	9.18957	10.0582	9.85332	10.975	9.76383	9.34971
C12orf29	1	9.40723	9.22262	13.2229	10.0049	7.25027	6.36986	11.9232	9.64911	12.1262	10.8237	9.31492	11.6139	6.81007	10.7862	11.475
C12orf43	7	9.12911	10.7532	11.9615	11.819	9.63714	9.7666	9.65165	7.1337	10.115	10.0332	9.94114	11.8902	9.70187	8.39268	10.0741
C12orf45	7	9.22673	10.5747	12.2385	11.7386	8.0029	8.2225	10.3056	8.84483	10.5624	10.2833	9.90069	11.9886	8.1127	9.5752	10.4229
C12orf57	2	9.91681	10.6118	7.91046	8.3892	12.0702	13.3491	9.66086	4.98935	11.6133	11.4889	10.2643	8.14983	12.7096	7.3251	11.5511
C14orf119	4	8.80768	10.5262	12.1451	12.792	9.22355	9.79611	11.2002	5.10704	10.2307	10.1714	9.66695	12.4685	9.50983	8.15362	10.2011
C14orf142	2	9.97473	11.5511	10.1439	9.25244	12.1383	11.5573	10.8461	3.58861	11.611	9.33646	10.7629	9.69819	11.8478	7.21738	10.4737
C14orf166	23	9.28768	10.0626	12.4704	11.2377	8.35436	8.52076	10.0727	9.91121	10.3436	9.73904	9.67514	11.854	8.43756	9.99197	10.0413
C15orf39	2	7.84641	8.24599	11.2027	10.5576	9.34739	9.52974	11.0975	10.9004	10.5796	10.6927	8.0462	10.8802	9.43856	10.9989	10.6361
C15orf40	4	8.71656	10.3302	12.083	13.0671	7.63841	8.27691	9.54927	9.68574	10.2908	10.362	9.52339	12.5751	7.95766	9.61751	10.3264
C15orf52	2	7.42955	8.91028	16.7176	16.6114	5.32916	6.6301	5.09757	4.54998	14.4964	14.2279	8.16992	16.6645	5.97963	4.82377	14.3621
C15orf57	2	8.95284	11.2789	11.6696	10.3419	8.96603	9.69038	9.06583	4.80559	12.9893	12.2397	10.1159	11.0057	9.3282	6.93571	12.6145
C16orf13	1	8.76039	10.8948	7.24579	9.11803	9.73319	13.8083	9.63133	9.65677	12.8076	8.34379	9.82761	8.18191	11.7708	9.64405	10.5757
C16orf58	2	14.6494	9.36879	5.44844	8.6981	8.64775	8.6452	8.84496	7.65691	12.6984	15.3421	12.0091	7.07327	8.64647	8.25093	14.0202
C16orf62	8	10.5973	9.6702	9.14566	10.0373	12.7046	13.0581	9.47992	9.37746	8.24054	7.68887	10.1337	9.5915	12.8814	9.42869	7.96471
C16orf80	3	10.182	11.6212	8.60242	7.20437	10.812	11.076	10.8465	9.4493	9.97616	10.2301	10.9016	7.9034	10.944	10.1479	10.1031
C16orf87	3	12.597	12.0239	7.64447	7.57094	8.77042	8.95985	10.0862	9.13491	11.0028	12.2096	12.3104	7.6077	8.86513	9.61057	11.6062
C17orf59	1	7.84093	11.1669	12.2907	9.49835	10.3975	8.09931	10.2306	9.59568	10.0588	10.8212	9.50391	10.8945	9.24841	9.91314	10.44
C17orf62	1	12.7873	7.06283	6.01837	11.1219	10.0721	10.0119	9.9205	8.99674	10.9155	13.0929	9.92506	8.57014	10.042	9.45862	12.0042
C17orf75	2	10.096	10.6148	10.5349	11.1059	9.33216	10.4753	10.4292	10.2894	8.79102	8.3313	10.3554	10.8204	9.90375	10.3593	8.56116
C17orf85	12	9.91646	11.47	10.6066	9.96138	9.66852	9.36965	10.4342	8.49574	10.2696	9.80781	10.6932	10.284	9.51909	9.46499	10.0387
C18orf25	5	9.4073	10.5446	12.5359	11.4047	10.3671	10.7801	8.0242	6.55948	10.9418	9.43474	9.97596	11.9703	10.5736	7.29184	10.1883
C18orf32	1	12.2469	6.89007	9.93137	13.7372	11.9974	10.9854	6.18666	6.1292	9.45216	12.4436	9.5685	11.8343	11.4914	6.15793	10.9479
C18orf8	2	10.2548	10.8257	10.0288	11.3004	10.5933	11.1528	6.97227	7.55535	10.9851	10.3315	10.5402	10.6646	10.8731	7.26381	10.6583
C19orf10	14	9.26778	9.6892	10.0738	9.50771	13.2184	12.4549	10.103	9.09065	8.36295	8.23154	9.47849	9.79075	12.8367	9.59683	8.29725
C19orf43	5	9.76276	10.2498	10.8283	9.64367	11.7423	11.6258	9.24032	7.36399	10.3176	9.22544	10.0063	10.236	11.684	8.30216	9.77154
C19orf52	2	9.6455	9.16348	11.6302	9.98311	10.1467	9.52999	10.18	10.4041	9.24359	10.0733	9.40449	10.8066	9.83837	10.292	9.65846
C19orf53	7	9.21462	9.09365	9.44361	11.8034	9.94996	9.71522	8.76592	8.66509	9.81295	13.5356	9.15414	10.6235	9.83259	8.7155	11.6743
C19orf66	1	10.0429	11.0742	7.1596	7.0624	13.6735	14.0021	11.8708	10.6426	7.19593	7.27604	10.5585	7.111	13.8378	11.2567	7.23598
C1D	2	10.367	12.536	8.07426	8.39829	10.7686	11.5991	9.48922	9.42305	9.97762	9.36694	11.4515	8.23627	11.1838	9.45613	9.67228
C1orf109	1	8.40629	10.6478	9.37629	9.62054	9.44082	11.2296	10.0852	9.51112	10.7814	10.9009	9.52706	9.49842	10.3352	9.79814	10.8412
C1orf112	2	10.9124	10.3064	9.72442	9.26202	10.832	9.04037	11.072	10.0478	9.41079	9.39184	10.6094	9.49322	9.93616	10.5599	9.40132
C1orf122	2	10.1213	9.25953	8.86285	8.46558	10.214	10.9213	10.5638	11.6178	10.2745	9.69936	9.69044	8.66422	10.5677	11.0908	9.98692
C1orf123	7	10.3878	11.8416	6.86252	6.47493	11.0354	10.8106	9.87663	12.8963	10.1231	9.69113	11.1147	6.66872	10.923	11.3865	9.9071
C1orf131	4	9.80962	10.7161	8.25683	7.63453	11.0091	11.4066	11.2163	10.8303	9.53831	9.58242	10.2628	7.94568	11.2078	11.0233	9.56037
C1orf174	1	9.69655	12.0737	9.72251	7.99971	7.60471	8.09557	12.6254	12.3501	10.4318	9.39996	10.8851	8.86111	7.85014	12.4878	9.91588
C1orf198	9	14.0089	16.6243	14.2636	13.6603	6.23657	6.37035	3.8708	3.6853	10.9221	10.3577	15.3166	13.962	6.30346	3.77805	10.6399
C1orf50	2	11.9308	10.3746	8.69228	8.53445	10.7735	10.9597	8.25595	6.74132	11.427	12.3105	11.1527	8.61337	10.8666	7.49863	11.8687
C1orf52	7	10.3058	11.8926	11.3721	11.7948	7.8893	9.41414	11.368	4.18458	11.1193	10.6593	11.0992	11.5835	8.65172	7.77631	10.8893
C1orf85	1	9.03764	8.92053	9.2513	8.68002	16.3143	15.0485	6.71077	8.81271	9.14873	8.07551	8.97908	8.96566	15.6814	7.76174	8.61212
C1QBP	24	10.5565	12.4172	10.8612	12.5771	7.63386	7.15951	10.3573	8.427	9.84944	10.1609	11.4868	11.7191	7.39669	9.39216	10.0052
C20orf24	1	10.0756	5.17414	5.8465	8.85693	10.9494	7.26352	13.1869	10.6441	12.2714	15.7315	7.62488	7.35172	9.10647	11.9155	14.0014
C20orf27	1	8.61357	10.4816	11.2354	8.64839	9.59887	8.15106	11.6946	11.3084	10.7126	9.55554	9.54759	9.94191	8.87496	11.5015	10.1341
C21orf33	7	12.4798	10.5619	6.8737	7.14961	12.7472	11.6796	9.55649	8.32922	10.2425	10.38	11.5209	7.01166	12.2134	8.94285	10.3112
C21orf59	7	10.1915	11.538	8.41713	8.19516	10.8932	11.4602	10.8695	10.0714	9.37594	8.98793	10.8648	8.30614	11.1767	10.4705	9.18193
C2CD5	1	8.98265	11.0867	13.6727	8.37663	10.1211	10.1072	13.4863	9.22664	7.44333	7.49673	10.0347	11.0247	10.1142	11.3565	7.47003
C2orf43	4	11.1646	9.91556	6.99614	7.09418	10.6468	11.5471	10.1198	10.4901	11.6849	10.3408	10.5401	7.04516	11.097	10.3049	11.0129
C2orf47	4	11.5284	9.4737	9.41114	11.0923	9.42546	8.93916	9.85437	10.0929	9.33729	10.8452	10.5011	10.2517	9.18231	9.97365	10.0913
C2orf49	6	9.59189	10.6807	9.77708	8.62297	10.447	10.3673	10.7154	10.2248	9.60914	9.96376	10.1363	9.20003	10.4071	10.4701	9.78645
C2orf69	3	9.63362	11.0972	7.99494	10.1598	9.73736	11.0588	9.5733	9.73079	10.3091	10.705	10.3654	9.07739	10.3981	9.65204	10.5071
C2orf76	1	9.3772	9.85775	7.85202	7.3194	11.0324	15.1446	8.01118	13.3275	9.99192	8.08594	9.61748	7.58571	13.0885	10.6694	9.03893
C3orf17	4	9.66024	8.9243	9.85973	9.6706	8.23304	8.568	12.1861	10.9316	11.5571	10.4092	9.29227	9.76517	8.40052	11.5589	10.9832
C3orf38	5	9.70659	10.8262	8.52518	12.0964	9.73797	10.6033	10.1732	10.722	8.74889	8.86032	10.2664	10.3108	10.1706	10.4476	8.8046
C4A	1	7.94779	7.99503	15.2592	14.0359	7.97313	8.31248	8.62478	8.97969	11.0064	9.86566	7.97141	14.6475	8.14281	8.80223	10.436
C4orf27	6	10.779	11.4041	9.53057	9.01878	9.87464	9.8074	11.1232	9.53595	9.70695	9.21932	11.0916	9.27467	9.84102	10.3296	9.46314
C5orf22	3	9.65636	10.7986	11.4713	10.8617	10.2713	9.64352	8.6711	8.19437	10.7045	9.72727	10.2275	11.1665	9.95743	8.43273	10.2159
C5orf24	3	10.0263	9.74265	9.0108	7.17467	10.4326	10.705	13.4435	11.089	9.47077	8.90477	9.88447	8.09274	10.5688	12.2662	9.18777
C5orf34	1	10.3441	11.5744	8.09815	12.89	8.13901	8.61892	9.44495	10.5027	9.62282	10.765	10.9593	10.4941	8.37896	9.97383	10.1939
C5orf51	3	9.50012	9.3966	7.59102	7.33382	12.2924	11.7418	12.5295	10.7124	9.90363	8.99877	9.44836	7.46242	12.0171	11.6209	9.4512
C6orf106	1	10.6767	11.2513	9.61125	9.52881	11.7778	11.1889	8.98687	8.16221	10.2412	8.57503	10.964	9.57003	11.4833	8.57454	9.40813
C6orf211	12	8.89466	9.43941	11.5137	11.3504	11.5677	11.5854	8.38755	8.21852	9.44278	9.59981	9.16704	11.4321	11.5766	8.30303	9.5213
C6orf57	1	14.8472	11.5163	8.83352	7.38578	12.3781	11.2928	13.5217	6.95158	6.64679	6.62618	13.1818	8.10965	11.8355	10.2366	6.63649
C7orf25	3	10.2801	10.4005	11.369	10.9369	9.17527	8.86923	9.25881	8.83571	10.2912	10.5833	10.3403	11.1529	9.02225	9.04726	10.4372
C7orf50	9	10.2742	10.706	11.198	10.9929	7.37032	7.33789	9.13623	12.4495	10.3137	10.2214	10.4901	11.0954	7.3541	10.7929	10.2675
C7orf55	2	10.1909	8.80337	13.8091	14.0911	8.87078	9.02304	8.73575	7.58217	9.68811	9.20564	9.49713	13.9501	8.94691	8.15896	9.44688
C8orf33	5	9.93916	10.1676	9.98151	8.87104	10.9571	11.1429	9.384	9.38842	9.948	10.2203	10.0534	9.42627	11.05	9.38621	10.0841
C8orf59	5	9.57781	11.3586	9.31746	7.86762	9.81141	9.78511	11.3028	9.92156	10.1126	10.9451	10.4682	8.59254	9.79826	10.6122	10.5288
C9orf114	6	9.51791	10.6685	12.012	12.1821	8.47113	8.86959	9.46871	8.83424	10.1788	9.79698	10.0932	12.0971	8.67036	9.15148	9.98787
C9orf142	10	9.2043	10.7169	6.10832	6.34603	13.7967	14.5269	8.28079	7.57077	11.8482	11.601	9.9606	6.22718	14.1618	7.92578	11.7246
C9orf16	2	9.31401	12.1449	9.56774	9.75427	10.1674	13.6801	8.92976	3.83803	11.7406	10.8632	10.7295	9.661	11.9237	6.3839	11.3019
C9orf40	3	10.961	12.0964	7.63111	7.33218	11.253	11.4727	9.70279	5.56373	12.5406	11.4466	11.5287	7.48164	11.3629	7.63326	11.9936
C9orf41	1	10.7743	8.8588	10.192	8.03077	10.1346	8.13809	11.7681	9.60198	12.0025	10.499	9.81657	9.11136	9.13634	10.685	11.2507
C9orf64	14	9.1052	9.82474	10.1041	9.20415	9.62396	9.02279	7.35711	11.4918	12.2011	12.065	9.46497	9.65414	9.32337	9.42445	12.1331
C9orf78	13	9.09349	10.6141	11.3298	9.54615	10.0346	9.67291	10.7316	9.33154	10.0606	9.58527	9.85381	10.438	9.85373	10.0316	9.82292
C9orf89	1	8.39816	9.9519	9.23228	13.4217	10.2248	9.73104	9.9606	8.61091	10.8232	9.64536	9.17503	11.327	9.97793	9.28576	10.2343
CA13	3	10.0598	10.7423	11.2107	9.98971	9.31702	8.62894	10.7761	9.72803	9.86918	9.67828	10.401	10.6002	8.97298	10.2521	9.77373
CA2	13	6.81624	8.10093	5.5337	4.42051	13.8407	13.689	19.0541	16.6654	6.92157	4.95785	7.45859	4.97711	13.7648	17.8598	5.93971
CAAP1	1	9.48706	10.3679	10.398	10.3347	10.4962	10.7624	9.13593	8.68827	10.5789	9.75074	9.92747	10.3663	10.6293	8.9121	10.1648
CAB39	21	9.77214	10.1441	7.86517	7.19021	8.93097	8.58448	16.9116	16.5781	7.28985	6.73336	9.95814	7.52769	8.75773	16.7448	7.01161
CABIN1	1	7.19124	9.76977	8.37731	10.3631	7.55269	6.68701	9.99449	21.3938	9.70426	8.96635	8.48051	9.37018	7.11985	15.6942	9.33531
CABLES1	1	10.8264	12.2423	11.3965	9.98175	11.0672	11.4751	6.47626	6.34017	10.4584	9.73601	11.5343	10.6891	11.2711	6.40821	10.0972
CACNA2D1	13	11.5492	9.14711	11.0517	13.0823	8.52032	8.93075	8.9372	7.79201	10.2152	10.7742	10.3481	12.067	8.72554	8.36461	10.4947
CACTIN	9	8.7712	9.46683	11.6399	11.1122	9.18629	9.1138	10.8092	10.0469	10.0781	9.77557	9.11901	11.3761	9.15005	10.428	9.92685
CACUL1	5	9.32569	10.773	9.57554	10.7996	8.2326	10.0583	10.4508	11.2766	9.69305	9.81472	10.0494	10.1876	9.14546	10.8637	9.75389
CACYBP	42	9.8957	9.84033	10.0277	9.53757	11.2775	11.5662	9.72754	9.82887	9.27903	9.0196	9.86802	9.78262	11.4218	9.7782	9.14932
CAD	98	10.6886	10.6609	7.30778	7.07542	10.8286	10.6497	10.1464	13.0478	9.8575	9.73731	10.6747	7.1916	10.7391	11.5971	9.7974
CALCOCO1	2	9.7665	10.3484	10.3253	9.22808	11.0412	10.3259	8.85238	10.4002	9.0525	10.6595	10.0574	9.77668	10.6836	9.6263	9.85601
CALCOCO2	8	9.93126	10.0899	10.285	9.3302	9.59072	9.2383	8.03735	10.6299	11.9951	10.8723	10.0106	9.80762	9.41451	9.33361	11.4337
CALD1	66	10.011	10.8191	17.7282	13.534	5.88287	5.60855	6.48015	5.27445	12.5923	12.0694	10.415	15.6311	5.74571	5.8773	12.3308
CALM1	42	11.4099	12.679	11.1669	9.16031	10.5435	10.9428	8.18566	6.02078	9.92101	9.97016	12.0444	10.1636	10.7431	7.10322	9.94558
CALR	97	9.73074	8.41204	8.86807	9.14885	13.0659	12.4619	10.8695	10.5844	8.39796	8.46076	9.07139	9.00846	12.7639	10.7269	8.42936
CALU	41	9.83	9.43782	9.79685	8.60476	9.75295	9.26312	12.4807	9.98311	10.4703	10.3805	9.63391	9.2008	9.50803	11.2319	10.4254
CAMK1	4	11.3855	11.8547	11.6837	11.768	9.12259	9.50873	6.54735	5.87006	11.4982	10.7612	11.6201	11.7258	9.31566	6.20871	11.1297
CAMK1D	8	11.0025	10.93	12.5443	13.3787	8.38561	8.59597	7.14642	6.8255	11.0416	10.1493	10.9663	12.9615	8.49079	6.98596	10.5955
CAMK2D	8	9.2954	11.2289	11.8177	10.2841	11.8832	12.4043	6.35846	5.88302	10.5646	10.2803	10.2621	11.0509	12.1438	6.12074	10.4224
CAMK2G	8	8.47183	10.3211	11.0601	9.98171	9.81469	10.3786	8.43435	8.97261	11.1048	11.4602	9.39646	10.5209	10.0966	8.70348	11.2825
CAMK4	2	9.13528	10.9228	13.9426	13.9684	10.6053	11.3454	4.68097	3.67053	10.637	11.0917	10.0291	13.9555	10.9753	4.17575	10.8643
CAMKK1	8	12.9735	14.2305	8.85704	8.56012	8.09222	8.42836	8.0684	7.70036	11.6663	11.4232	13.602	8.70858	8.26029	7.88438	11.5448
CAMKK2	2	9.98339	10.9059	9.94925	9.547	7.99094	8.17047	13.4661	12.6353	8.55113	8.80055	10.4446	9.74812	8.08071	13.0507	8.67584
CAMLG	2	10.9313	8.40605	7.69823	8.0194	10.9745	9.61565	10.9392	8.97376	11.7093	12.7326	9.66868	7.85882	10.2951	9.95648	12.2209
CAMSAP1	14	10.0232	10.9925	9.27905	8.74563	10.8987	10.7207	10.9201	9.63023	9.60354	9.18641	10.5078	9.01234	10.8097	10.2751	9.39497
CAMSAP2	22	8.89557	10.0391	8.83509	8.32601	12.7157	12.8344	10.2069	9.57154	9.4508	9.12484	9.46735	8.58055	12.7751	9.88922	9.28782
CAND1	54	8.91835	8.48526	9.29643	8.7834	11.1489	10.801	9.67413	14.6064	9.30699	8.97904	8.7018	9.03992	10.975	12.1403	9.14302
CAND2	6	10.1565	11.1227	9.87845	11.567	9.25263	9.91559	8.74971	8.76629	10.7447	9.8464	10.6396	10.7227	9.58411	8.758	10.2955
CANX	64	12.5332	6.4311	6.93267	10.3314	10.2817	8.59887	11.149	9.96744	10.3674	13.4072	9.48217	8.63201	9.44028	10.5582	11.8873
CAP1	58	8.99122	9.64876	13.0652	12.0545	7.49791	7.40777	6.76001	11.4666	11.679	11.4291	9.31999	12.5598	7.45284	9.11332	11.554
CAP2	9	12.055	14.1072	11.9948	12.1031	8.1993	8.87498	5.36665	4.98432	11.0951	11.2195	13.0811	12.0489	8.53714	5.17548	11.1573
CAPG	21	7.72675	9.43224	6.6201	6.29918	16.4878	16.8248	10.2929	9.38356	8.73593	8.19676	8.57949	6.45964	16.6563	9.83823	8.46635
CAPN1	31	10.6865	11.5033	11.2138	11.0479	12.669	12.6997	8.45857	8.21329	7.01102	6.4969	11.0949	11.1309	12.6843	8.33593	6.75396
CAPN2	30	8.42422	8.16569	7.714	7.41394	10.6056	10.2506	9.91707	16.3311	10.7233	10.4545	8.29496	7.56397	10.4281	13.1241	10.5889
CAPN7	6	10.7017	10.5214	8.50799	8.88527	10.3994	10.3721	10.5027	9.52866	10.6436	9.93708	10.6115	8.69663	10.3858	10.0157	10.2904
CAPNS1	22	8.48939	9.07024	9.83094	8.52777	10.6417	10.5058	9.2175	15.75	9.06045	8.90617	8.77982	9.17936	10.5738	12.4837	8.98331
CAPRIN1	34	9.28338	11.1661	10.6874	9.58828	10.0446	10.4181	9.39998	10.6474	9.28486	9.47996	10.2247	10.1378	10.2313	10.0237	9.38241
CAPZA1	34	10.3857	10.8608	10.9681	9.92737	9.05441	8.97217	8.84805	7.96043	11.732	11.2909	10.6233	10.4477	9.01329	8.40424	11.5115
CAPZA2	16	9.60706	10.1895	12.6319	10.9481	8.87585	9.14448	7.95772	8.87717	11.1787	10.5895	9.89829	11.79	9.01016	8.41745	10.8841
CAPZB	32	9.94057	10.9347	10.8661	10.719	8.53384	9.20533	8.06188	9.50795	11.303	10.9276	10.4377	10.7925	8.86959	8.78491	11.1153
CARD6	7	8.71786	8.93077	10.7648	10.33	12.3494	12.8314	10.0881	10.7303	7.96147	7.29585	8.82431	10.5474	12.5904	10.4092	7.62866
CARHSP1	2	9.29142	9.74598	10.5044	9.63126	12.7912	12.0644	9.14103	7.67823	9.86817	9.28396	9.5187	10.0678	12.4278	8.40963	9.57607
CARKD	4	11.2056	11.5075	8.2025	8.54248	11.5105	11.5912	10.0646	9.82542	9.12993	8.42024	11.3566	8.37249	11.5509	9.945	8.77509
CARM1	14	9.27568	9.64594	11.239	10.6898	8.02719	8.60066	10.8539	10.7984	10.3926	10.4768	9.46081	10.9644	8.31393	10.8261	10.4347
CARS	34	8.29895	8.80976	11.6109	10.6124	8.40895	8.57755	10.9637	10.6632	11.2491	10.8055	8.55435	11.1117	8.49325	10.8135	11.0273
CARS2	10	10.0722	11.3138	7.59514	8.34588	11.7486	11.3866	13.2631	12.3841	6.88476	7.00587	10.693	7.97051	11.5676	12.8236	6.94532
CASC3	6	9.83069	11.0895	11.095	10.3163	8.85172	9.17418	9.83235	9.01486	10.8858	9.9096	10.4601	10.7056	9.01295	9.4236	10.3977
CASC4	6	10.9423	7.30031	6.99759	9.51366	12.7332	11.9606	9.0153	7.99921	11.6777	11.8601	9.12129	8.25562	12.3469	8.50725	11.7689
CASC5	15	8.98687	9.86339	9.36666	9.24954	9.23373	9.47191	10.4917	11.6016	10.929	10.8056	9.42513	9.3081	9.35282	11.0466	10.8673
CASK	12	9.44006	9.24585	9.09411	9.21868	10.6923	10.2536	14.0542	12.3434	7.64952	8.00828	9.34296	9.15639	10.4729	13.1988	7.8289
CASKIN2	2	11.6334	12.7965	9.64236	8.67467	10.539	10.0791	5.75896	4.94875	13.2935	12.6338	12.2149	9.15852	10.3091	5.35385	12.9636
CASP1	1	11.1937	14.5846	4.13975	3.56599	11.9065	13.819	15.0522	15.6271	4.94118	5.16999	12.8892	3.85287	12.8628	15.3396	5.05559
CASP2	1	13.754	13.6245	8.56751	8.64623	9.36236	9.08088	9.95691	8.46929	9.20146	9.33678	13.6893	8.60687	9.22162	9.2131	9.26912
CASP3	4	9.08502	10.2135	10.2475	10.6302	10.675	10.9746	9.4283	8.93854	9.70904	10.0983	9.64924	10.4389	10.8248	9.18342	9.90369
CASP4	3	7.23257	8.71741	11.9231	11.337	7.10206	7.53146	14.7862	15.5443	8.07169	7.75415	7.97499	11.6301	7.31676	15.1652	7.91292
CASP6	3	9.94052	10.3603	8.77378	9.05498	11.5293	12.4454	10.0589	9.34416	9.16147	9.33124	10.1504	8.91438	11.9873	9.70153	9.24636
CASP7	4	10.733	10.3883	9.42016	8.24182	12.3758	11.7649	9.3354	10.2761	9.23332	8.23107	10.5607	8.83099	12.0704	9.80574	8.7322
CASP8	11	10.6056	10.8322	12.4092	9.90502	7.94116	7.71995	9.69936	9.55339	11.0659	10.2682	10.7189	11.1571	7.83056	9.62638	10.6671
CASP9	1	9.15033	10.0603	6.18394	5.33439	16.0594	17.7084	12.3731	11.8075	5.3374	5.98515	9.60533	5.75917	16.8839	12.0903	5.66127
CAST	68	9.2436	9.92637	8.22107	7.62291	11.1786	11.6492	11.5756	11.159	10.0403	9.38331	9.58498	7.92199	11.4139	11.3673	9.71182
CAT	29	9.34065	11.3105	8.40753	7.6674	12.852	13.3276	9.21904	8.48688	9.76489	9.62351	10.3256	8.03746	13.0898	8.85296	9.6942
CAV1	7	9.98073	8.14391	11.9705	17.8064	3.32829	3.67592	4.78776	4.9947	15.698	19.6139	9.06232	14.8884	3.5021	4.89123	17.6559
CAV2	1	13.5434	8.92201	13.0559	14.6813	4.9637	4.37374	5.15266	4.60421	14.0863	16.6168	11.2327	13.8686	4.66872	4.87844	15.3515
CBFB	3	11.9997	11.3996	7.33688	7.04496	10.6452	10.7429	10.3781	9.57155	11.0477	9.83354	11.6996	7.19092	10.694	9.97483	10.4406
CBL	5	9.25123	10.1812	11.1962	10.8347	9.63809	10.0718	9.05037	8.28977	11.0679	10.4189	9.71622	11.0154	9.85493	8.67007	10.7434
CBLB	2	9.65305	10.153	12.2302	12.4842	6.79573	7.63598	9.05331	8.59645	11.624	11.774	9.90303	12.3572	7.21585	8.82488	11.699
CBLL1	5	9.96122	11.5196	11.0933	10.149	9.47155	10.6017	9.24729	8.60759	9.63434	9.7144	10.7404	10.6211	10.0366	8.92744	9.67437
CBR1	36	8.90805	10.7165	9.73401	8.67403	11.3134	11.0401	8.82845	11.3513	9.7421	9.69202	9.81227	9.20402	11.1768	10.0899	9.71706
CBR3	5	11.7513	13.7391	8.29175	7.87451	14.8288	13.9188	5.15319	4.38159	10.2462	9.81477	12.7452	8.08313	14.3738	4.76739	10.0305
CBR4	3	11.1209	9.77829	9.42219	9.55941	9.18853	12.9313	9.48962	9.04132	9.39538	10.0731	10.4496	9.4908	11.0599	9.26547	9.73425
CBS	17	10.2424	10.6787	7.95718	8.25632	7.28912	7.89949	8.32569	10.628	14.723	14.0001	10.4606	8.10675	7.59431	9.47686	14.3615
CBWD1	5	9.18831	9.66275	9.96796	9.1951	10.8315	10.9466	11.9651	10.7522	9.13378	8.35659	9.42553	9.58153	10.8891	11.3587	8.74519
CBX1	14	10.0386	11.0538	13.5608	10.6894	9.34966	9.04308	8.86276	7.12724	10.3017	9.973	10.5462	12.1251	9.19637	7.995	10.1373
CBX2	2	8.52111	9.62179	9.84132	9.38974	8.20904	7.64547	15.0444	13.6717	9.10037	8.95508	9.07145	9.61553	7.92726	14.358	9.02773
CBX3	11	8.94814	9.77076	9.72567	8.9512	8.70039	8.96215	11.6956	16.5656	8.60949	8.07099	9.35945	9.33844	8.83127	14.1306	8.34024
CBX4	3	9.5698	10.2794	12.1539	10.5163	8.61344	8.78532	10.8961	9.39408	10.2137	9.57792	9.9246	11.3351	8.69938	10.1451	9.89582
CBX5	14	7.81342	9.15906	8.07022	7.43268	10.3185	10.8014	10.6128	21.8419	7.13282	6.81727	8.48624	7.75145	10.5599	16.2273	6.97505
CBX8	8	8.15115	10.1007	12.1642	11.5962	9.15788	9.56303	11.1439	10.0869	8.96094	9.07502	9.1259	11.8802	9.36045	10.6154	9.01798
CC2D1A	25	10.2294	11.8129	8.82116	8.52676	11.1807	11.7668	10.1644	9.72983	9.1616	8.60654	11.0211	8.67396	11.4737	9.9471	8.88407
CC2D1B	14	10.6508	11.3231	8.7751	8.44858	9.16126	8.66497	10.868	9.53507	11.5833	10.9898	10.9869	8.61184	8.91311	10.2015	11.2866
CCAR1	28	9.61598	10.1984	9.39571	8.86304	10.7291	10.9772	11.1818	10.0665	9.83562	9.13666	9.90721	9.12937	10.8531	10.6241	9.48614
CCAR2	46	8.86354	9.65522	10.1888	9.77742	9.35894	9.61572	12.0315	11.6399	9.47889	9.3901	9.25938	9.98311	9.48733	11.8357	9.4345
CCBL1	6	10.1259	10.7084	10.1247	10.0575	8.37714	8.29717	10.0197	9.36014	11.5521	11.3774	10.4171	10.0911	8.33715	9.68992	11.4647
CCBL2	9	9.23119	10.2338	8.73226	8.33914	9.62773	9.6245	11.8784	11.0134	10.6143	10.7052	9.73249	8.5357	9.62612	11.4459	10.6597
CCDC101	4	9.60285	11.3194	11.4965	11.1209	8.80277	9.44865	8.82611	9.24935	9.97802	10.1554	10.4611	11.3087	9.12571	9.03773	10.0667
CCDC102A	2	9.8145	11.4226	9.67345	8.62348	14.8154	15.1732	6.20758	6.03972	9.55292	8.67706	10.6186	9.14846	14.9943	6.12365	9.11499
CCDC104	1	10.7209	15.0163	9.65621	9.63443	8.79843	11.8654	9.14127	7.91382	8.17323	9.08012	12.8686	9.64532	10.3319	8.52755	8.62667
CCDC109B	1	12.9187	8.25082	5.94279	8.46197	13.2645	10.3465	6.57959	5.84303	13.4297	14.9623	10.5848	7.20238	11.8055	6.21131	14.196
CCDC115	1	9.20738	9.48225	12.9187	12.8867	8.26837	10.4314	7.65501	7.93255	10.7579	10.4596	9.34482	12.9027	9.34991	7.79378	10.6088
CCDC117	1	13.5799	11.5326	10.9178	8.70488	9.33965	8.84901	9.94889	9.15517	9.26081	8.71133	12.5563	9.81132	9.09433	9.55203	8.98607
CCDC12	6	10.6953	10.8781	10.6147	10.5237	9.36888	9.42989	10.2061	8.53786	10.0315	9.71411	10.7867	10.5692	9.39939	9.37196	9.87279
CCDC124	12	8.75254	9.38407	12.5509	11.811	9.15356	8.99911	11.0302	10.189	9.42982	8.69983	9.06831	12.1809	9.07633	10.6096	9.06483
CCDC127	6	11.4198	10.1507	9.04903	10.4143	9.92131	11.162	8.71006	8.79865	9.71166	10.6624	10.7853	9.73167	10.5417	8.75436	10.187
CCDC130	1	9.75297	12.8987	7.47111	8.31758	9.50336	11.3675	10.7854	9.3146	10.7027	9.88607	11.3258	7.89435	10.4354	10.05	10.2944
CCDC132	15	10.162	10.464	11.7352	11.1976	9.79427	9.66907	9.16634	8.32332	9.96425	9.52389	10.313	11.4664	9.73167	8.74483	9.74407
CCDC134	5	9.1959	10.0131	12.9228	13.1096	8.61047	9.51148	9.64701	8.44695	9.37224	9.1705	9.60448	13.0162	9.06097	9.04698	9.27137
CCDC137	4	9.71487	10.2143	11.8774	12.0019	7.99522	8.28289	9.64172	8.97429	10.6228	10.6746	9.9646	11.9397	8.13906	9.30801	10.6487
CCDC14	1	9.16806	11.5779	10.4922	11.5237	10.764	12.5146	8.31276	7.03055	9.85351	8.76262	10.373	11.008	11.6393	7.67166	9.30806
CCDC152	1	8.77601	9.08042	9.16956	9.74722	12.8691	12.6224	11.2041	8.47143	10.44	7.61979	8.92822	9.45839	12.7457	9.83775	9.0299
CCDC167	3	12.2013	8.03321	7.60597	11.1822	10.7988	10.1241	7.50857	7.10835	11.4897	13.9477	10.1173	9.39409	10.4615	7.30846	12.7187
CCDC168	2	14.7751	10.1102	8.13664	8.29725	10.6301	11.5907	9.28594	8.89693	10.5625	7.71465	12.4426	8.21695	11.1104	9.09144	9.13855
CCDC170	1	9.27764	10.8868	9.68155	10.5503	9.50033	10.1506	9.93252	9.81462	10.1131	10.0925	10.0822	10.1159	9.82546	9.87357	10.1028
CCDC174	2	9.8367	10.3022	8.16749	8.94089	10.4619	10.2404	10.1489	10.2801	11.427	10.1945	10.0694	8.55419	10.3511	10.2145	10.8107
CCDC18	1	9.2486	11.3191	10.508	10.7969	7.89717	8.49462	9.5873	9.95515	11.722	10.4712	10.2838	10.6525	8.1959	9.77122	11.0966
CCDC22	10	9.17459	10.2593	10.3002	9.83935	11.353	12.4134	9.99404	9.62491	8.68113	8.36013	9.71693	10.0698	11.8832	9.80947	8.52063
CCDC23	1	11.749	13.852	9.53292	7.59197	9.97846	9.95851	11.743	5.59027	10.9835	9.02037	12.8005	8.56245	9.96848	8.66665	10.0019
CCDC25	12	10.0341	9.03601	9.12919	8.08226	10.1382	10.4214	12.7424	12.7927	9.20976	8.4139	9.53506	8.60572	10.2798	12.7676	8.81183
CCDC41	2	10.5215	11.4236	11.558	12.1037	7.78618	10.4804	10.6224	10.794	7.42403	7.28615	10.9726	11.8309	9.13329	10.7082	7.35509
CCDC43	10	10.7834	12.3197	10.2808	10.8397	8.80704	10.0796	7.97883	7.39275	10.438	11.08	11.5516	10.5603	9.44333	7.68579	10.759
CCDC47	15	11.4191	8.43815	7.90455	10.5939	10.4792	9.63689	9.4604	9.46802	9.94414	12.6556	9.92864	9.24922	10.0581	9.46421	11.2999
CCDC50	14	10.7814	12.0648	12.1937	11.2322	11.4601	12.1781	5.99374	5.4947	9.84876	8.75244	11.4231	11.7129	11.8191	5.74422	9.3006
CCDC51	5	13.0988	6.79139	7.471	11.3847	9.35126	7.73183	9.06796	7.95534	12.965	14.1827	9.94512	9.42783	8.54155	8.51165	13.5739
CCDC53	4	10.1459	11.243	9.66052	10.3361	10.7197	10.9433	8.36047	6.96757	10.7422	10.8812	10.6944	9.99829	10.8315	7.66402	10.8117
CCDC58	8	9.20504	8.57871	11.3686	10.1003	9.01896	9.11285	11.0295	12.6466	9.6718	9.26762	8.89187	10.7345	9.06591	11.8381	9.46971
CCDC59	5	9.7441	8.34568	12.3677	12.0863	8.86642	7.7776	11.9754	9.68893	8.51651	10.6314	9.04489	12.227	8.32201	10.8321	9.57394
CCDC6	27	9.37863	10.4596	11.4608	10.7054	10.4475	10.4761	7.94805	7.38647	11.1245	10.613	9.91914	11.0831	10.4618	7.66726	10.8687
CCDC77	1	10.4845	11.0605	10.1275	9.05717	10.7516	9.6206	11.4138	13.0965	6.91816	7.4696	10.7725	9.59234	10.1861	12.2552	7.19388
CCDC84	1	12.1936	8.90402	7.59287	7.98048	9.39538	12.8415	10.5264	6.90583	13.0176	10.6423	10.5488	7.78668	11.1185	8.7161	11.83
CCDC85C	2	11.339	12.3625	11.6844	10.4349	10.8449	10.3279	6.92138	5.98077	9.47224	10.6321	11.8507	11.0596	10.5864	6.45107	10.0522
CCDC86	16	10.1129	8.97796	9.62826	10.0486	9.01171	9.06984	11.7147	11.8345	9.46543	10.1361	9.54544	9.83841	9.04077	11.7746	9.80075
CCDC88A	13	9.61844	10.9918	11.9769	11.6173	7.84251	8.36616	9.96434	9.47339	9.97378	10.1754	10.3051	11.7971	8.10434	9.71886	10.0746
CCDC9	8	9.12181	11.5392	10.2419	10.5882	10.0228	10.1838	10.2928	8.69689	9.91842	9.3942	10.3305	10.4151	10.1033	9.49484	9.65631
CCDC90B	1	11.9849	9.83472	9.67619	12.3557	8.82592	8.44282	10.2466	9.62619	9.2709	9.73599	10.9098	11.016	8.63437	9.93641	9.50344
CCDC91	10	9.60926	10.2893	11.6831	11.0964	8.97778	9.21184	11.9191	11.0248	8.44666	7.74179	9.94926	11.3897	9.09481	11.472	8.09422
CCDC93	13	10.0665	10.6324	10.274	9.77239	11.1533	11.495	9.49775	9.57473	9.00416	8.52975	10.3495	10.0232	11.3241	9.53624	8.76695
CCDC94	2	8.69076	10.5222	10.1985	10.6944	8.94104	9.97075	11.0478	12.5063	9.46484	7.96349	9.60646	10.4464	9.4559	11.777	8.71416
CCDC97	2	7.63035	12.2193	9.56636	7.73439	11.2891	10.6785	11.5526	9.32037	9.26384	10.7451	9.92485	8.65037	10.9838	10.4365	10.0045
CCM2	2	10.4431	11.3514	10.0214	10.0276	9.54675	9.16665	11.6853	10.707	8.76481	8.286	10.8973	10.0245	9.3567	11.1962	8.5254
CCNA2	9	8.76611	9.3703	10.7899	9.23514	10.7638	10.7376	9.77605	10.2221	10.3901	9.9489	9.0682	10.0125	10.7507	9.99907	10.1695
CCNB1	16	8.26344	8.92951	9.51668	9.08324	8.8358	8.85789	13.5936	13.8644	9.5739	9.48155	8.59647	9.29996	8.84684	13.729	9.52772
CCNB2	8	6.82277	7.83754	13.0272	12.7092	9.47522	8.9143	9.6857	10.0407	10.7147	10.7727	7.33016	12.8682	9.19476	9.86318	10.7437
CCNH	3	10.0921	9.83647	11.3608	10.1966	9.89725	9.47401	10.0984	9.13603	10.5268	9.38145	9.96428	10.7787	9.68563	9.61723	9.95414
CCNK	9	9.81611	10.369	10.5286	9.82698	9.90732	10.3315	9.89935	9.72927	9.98203	9.60974	10.0926	10.1778	10.1194	9.81431	9.79589
CCNL1	3	9.17197	8.16273	9.81988	8.87907	8.56263	9.72476	10.6939	18.1778	8.71808	8.08917	8.66735	9.34948	9.1437	14.4358	8.40363
CCNL2	3	9.68762	10.1827	8.82935	8.04511	9.61408	9.09591	12.4182	11.4089	10.7201	9.99805	9.93516	8.43723	9.355	11.9135	10.3591
CCNT1	6	8.88568	9.42294	11.5404	9.92197	10.4004	10.3498	10.8997	9.6911	10.2163	8.67182	9.15431	10.7312	10.3751	10.2954	9.44404
CCPG1	5	12.8706	6.66087	7.15387	10.9931	12.5388	10.3048	6.65726	5.50354	12.4125	14.9046	9.76576	9.07348	11.4218	6.0804	13.6586
CCS	7	10.3032	11.8478	6.55661	5.88014	12.972	13.9554	10.7624	9.87383	9.22668	8.622	11.0755	6.21838	13.4637	10.3181	8.92434
CCT2	77	9.47318	10.7285	10.7999	10.1227	9.58738	9.70386	10.0487	9.97153	9.93041	9.63391	10.1009	10.4613	9.64562	10.0101	9.78216
CCT3	87	10.2032	10.9769	9.85417	8.38164	10.6545	10.7012	9.70868	9.11355	10.3782	10.0279	10.5901	9.11791	10.6778	9.41111	10.2031
CCT4	74	8.61823	9.50348	10.3344	9.34498	9.04246	9.21197	9.80335	15.96	9.124	9.05706	9.06086	9.8397	9.12722	12.8817	9.09053
CCT5	121	9.21315	10.1588	9.84557	9.50781	9.62641	9.65178	10.0723	12.803	9.67667	9.44453	9.68597	9.67669	9.6391	11.4376	9.5606
CCT6A	72	9.60718	10.7438	9.95	9.01909	9.84453	9.69019	9.77024	10.9387	10.3185	10.1178	10.1755	9.48455	9.76736	10.3545	10.2181
CCT7	70	8.92721	10.0195	9.60989	9.28384	9.60322	9.68869	9.67068	14.6411	9.36902	9.18684	9.47337	9.44686	9.64595	12.1559	9.27793
CCT8	109	9.68375	10.4797	9.35723	8.64084	10.4545	10.6331	9.54633	10.6071	10.4414	10.156	10.0817	8.99904	10.5438	10.0767	10.2987
CCZ1	6	9.3711	10.1599	13.0727	10.2632	8.66723	8.2986	8.7349	7.77176	11.9686	11.692	9.7655	11.668	8.48292	8.25333	11.8303
CD109	23	9.88525	9.72692	9.66729	9.17765	11.5879	11.6292	9.12663	8.82023	9.99102	10.3878	9.80608	9.42247	11.6086	8.97343	10.1894
CD151	2	10.6536	8.72222	7.03223	8.19783	7.11869	7.49011	7.25923	21.782	9.98706	11.757	9.68792	7.61503	7.3044	14.5206	10.8721
CD276	5	9.64887	7.75938	9.99885	12.1445	10.9524	10.9568	8.3226	7.82481	11.1009	11.2909	8.70412	11.0717	10.9546	8.07371	11.1959
CD2AP	30	7.98221	8.75474	14.5178	12.9033	9.58217	9.37824	9.61195	8.2819	9.64833	9.33937	8.36848	13.7105	9.48021	8.94693	9.49385
CD2BP2	12	10.1508	13.3157	12.3367	11.6696	8.71564	8.93437	8.20381	7.10078	9.9768	9.59577	11.7333	12.0031	8.825	7.6523	9.78628
CD320	1	8.15529	6.62289	8.11037	9.34263	11.517	9.86725	13.6029	11.3931	9.28841	12.1001	7.38909	8.7265	10.6921	12.498	10.6943
CD3EAP	10	8.67373	8.76014	12.6035	11.5045	8.82992	8.11264	11.7496	9.12856	10.4056	10.2318	8.71694	12.054	8.47128	10.4391	10.3187
CD44	20	10.1746	8.20506	8.2859	9.36976	8.02322	7.89011	12.1622	20.506	7.50921	7.87385	9.18985	8.82783	7.95666	16.3341	7.69153
CD46	4	9.90673	7.81781	7.16433	8.86914	15.2973	14.8816	7.55693	6.31335	10.6628	11.5301	8.86227	8.01674	15.0894	6.93514	11.0964
CD47	3	12.075	9.82213	8.85678	11.548	9.71708	11.0057	8.522	8.23707	9.83601	10.3804	10.9485	10.2024	10.3614	8.37953	10.1082
CD55	8	6.66585	5.33745	3.72173	3.41344	12.9367	11.1502	17.9653	28.1238	5.59846	5.08709	6.00165	3.56759	12.0434	23.0445	5.34278
CD58	3	10.5841	8.82434	8.44255	10.2972	8.94503	9.37462	12.0626	10.1282	10.7433	10.598	9.70422	9.36988	9.15982	11.0954	10.6706
CD59	6	10.4765	7.73222	7.85819	8.58222	10.4483	9.72332	6.79458	17.5718	10.5981	10.2147	9.10437	8.22021	10.0858	12.1832	10.4064
CD63	4	10.7792	7.22386	8.63659	10.6697	12.5773	10.5965	11.0995	8.26255	9.70532	10.4495	9.00154	9.65314	11.5869	9.68101	10.0774
CD70	2	8.44707	6.94505	7.43336	9.94195	8.45701	7.58967	5.34966	5.4003	19.0695	21.3664	7.69606	8.68766	8.02334	5.37498	20.218
CD81	2	9.0976	7.30911	14.7482	18.8247	5.59041	6.31384	7.60936	6.88475	11.3381	12.284	8.20335	16.7864	5.95212	7.24706	11.811
CD9	5	9.00885	7.69374	6.53204	6.59201	6.60133	5.8189	10.1638	25.0535	10.5163	12.0195	8.35129	6.56203	6.21012	17.6087	11.2679
CD97	11	7.85939	7.75244	7.90917	8.29585	12.8352	12.6598	10.829	12.2806	9.80162	9.77707	7.80591	8.10251	12.7475	11.5548	9.78935
CD99	7	11.6943	9.34926	5.90408	8.46125	15.2869	14.347	9.26617	4.15939	10.8732	10.6585	10.5218	7.18267	14.817	6.71278	10.7658
CD99L2	3	13.2794	10.2278	5.97752	6.81473	16.658	15.3571	11.9576	6.03098	7.10663	6.5902	11.7536	6.39613	16.0076	8.99431	6.84842
CDA	7	8.46955	8.24686	4.72053	3.72084	9.1862	8.43859	9.07962	35.1704	7.16797	5.79947	8.3582	4.22068	8.81239	22.125	6.48372
CDAN1	3	11.1907	12.6377	8.24365	8.05365	12.7241	10.9224	7.23187	7.3908	10.879	10.7261	11.9142	8.14865	11.8232	7.31134	10.8025
CDC123	11	9.29461	10.4046	10.6553	10.6534	9.19559	9.35595	10.0938	11.5462	9.38691	9.41365	9.84958	10.6544	9.27577	10.82	9.40028
CDC16	11	10.241	10.6392	10.5061	9.26352	9.77117	10.1342	10.7728	10.1262	9.56068	8.98524	10.4401	9.88479	9.95267	10.4495	9.27296
CDC20	6	9.54377	9.66267	11.7658	10.6555	7.73547	7.10068	10.0689	9.19698	12.6875	11.5828	9.60322	11.2107	7.41808	9.63292	12.1351
CDC23	10	9.4806	10.3607	10.7464	10.1541	9.58124	9.03944	10.9837	11.0653	9.6148	8.97369	9.92066	10.4503	9.31034	11.0245	9.29425
CDC25C	1	11.5782	12.1713	5.55262	8.79693	9.37062	11.2835	11.9489	12.8888	7.67114	8.73795	11.8748	7.17477	10.327	12.4189	8.20454
CDC26	1	13.9544	11.4914	11.2657	10.8733	8.19939	11.0649	9.83154	6.74247	9.24708	7.32988	12.7229	11.0695	9.63213	8.287	8.28848
CDC27	17	10.0733	10.6692	10.8934	11.0988	8.84005	9.07786	9.3379	10.3979	9.84343	9.768	10.3713	10.9961	8.95895	9.86792	9.80571
CDC34	3	8.40408	11.0925	10.1345	9.27993	9.88665	9.64951	11.9034	10.2503	9.61448	9.78462	9.7483	9.70719	9.76808	11.0769	9.69955
CDC37	22	8.53696	9.67939	13.4058	12.3115	9.06727	8.92361	9.29114	9.25478	10.0603	9.46925	9.10818	12.8586	8.99544	9.27296	9.76478
CDC37L1	4	9.57828	11.5478	8.70785	9.65317	9.03083	9.90078	7.82007	8.03429	12.4908	13.2361	10.5631	9.18051	9.46581	7.92718	12.8634
CDC40	9	9.77992	10.7604	10.7029	10.322	9.48993	9.72881	10.9367	9.66216	9.448	9.16915	10.2702	10.5124	9.60937	10.2994	9.30858
CDC42	12	11.3325	7.16859	8.21462	8.70216	8.55624	8.24619	7.44976	18.277	10.8102	11.2428	9.25052	8.45839	8.40122	12.8634	11.0265
CDC42BPA	14	9.32008	10.3946	8.90828	8.35257	11.7773	12.3171	8.26201	7.80177	11.6567	11.2097	9.85735	8.63043	12.0472	8.03189	11.4332
CDC42BPB	24	9.66439	10.5367	8.86631	8.41481	11.7522	12.1686	9.72254	8.70144	10.1655	10.0074	10.1006	8.64056	11.9604	9.21199	10.0864
CDC42EP1	8	10.1711	10.8926	13.1688	13.7064	6.7802	7.32005	7.25351	6.20058	12.6632	11.8435	10.5318	13.4376	7.05012	6.72704	12.2534
CDC42EP2	3	10.5785	11.8608	10.5439	12.62	8.23649	9.3141	6.34386	7.27726	11.6639	11.5611	11.2196	11.582	8.7753	6.81056	11.6125
CDC42EP3	4	9.51431	11.682	10.5926	9.95264	8.2144	8.96931	8.27369	6.9211	12.7423	13.1377	10.5982	10.2726	8.59185	7.59739	12.94
CDC42EP4	9	10.2865	11.0374	10.3317	9.81748	7.99407	8.11324	12.3194	11.1073	9.9661	9.02671	10.662	10.0746	8.05366	11.7134	9.49641
CDC45	2	11.1392	10.5738	10.0418	11.1626	5.63427	5.70782	11.5929	10.2495	12.2865	11.6117	10.8565	10.6022	5.67105	10.9212	11.9491
CDC5L	38	9.35948	9.86205	11.3854	10.6482	9.90516	9.97823	10.602	10.2584	9.15942	8.84177	9.61077	11.0168	9.94169	10.4302	9.00059
CDC6	1	9.87666	9.85461	13.4525	12.6572	9.03378	9.08859	7.36305	6.38689	11.4181	10.8687	9.86564	13.0548	9.06119	6.87497	11.1434
CDC7	2	10.0159	10.7774	9.66995	10.6981	8.95382	8.95528	11.4657	10.2831	9.91699	9.26365	10.3967	10.184	8.95455	10.8744	9.59032
CDC73	24	9.73825	10.552	9.1812	8.63043	11.3885	11.7512	9.43251	8.84261	10.5152	9.9681	10.1451	8.90581	11.5699	9.13756	10.2416
CDCA2	4	8.96698	10.3753	9.30545	8.73956	9.36969	10.0965	12.2707	11.7566	9.52127	9.59793	9.67116	9.02251	9.73308	12.0137	9.5596
CDCA3	4	9.18251	10.26	8.04538	11.0818	10.072	11.6592	9.54911	7.76334	10.4692	11.9174	9.72126	9.56361	10.8656	8.65623	11.1933
CDCA5	3	8.85698	10.3548	8.90056	8.2705	10.9932	10.9863	10.6262	11.6991	9.48585	9.82649	9.60591	8.58553	10.9897	11.1627	9.65617
CDCA7L	5	11.4532	11.509	10.5798	9.29906	8.76025	8.2426	9.18996	7.82153	11.9453	11.1994	11.4811	9.93944	8.50142	8.50575	11.5723
CDCA8	7	10.012	10.0841	9.09817	8.8871	8.49201	8.47414	11.5376	9.99547	11.5021	11.9172	10.0481	8.99264	8.48308	10.7665	11.7097
CDCP1	11	9.68723	8.16231	9.29632	11.3718	5.82216	6.42278	5.952	5.331	18.3873	19.5671	8.92477	10.3341	6.12247	5.6415	18.9772
CDH13	4	11.9532	9.11351	9.99502	10.8117	8.16264	7.40233	13.4567	10.3325	9.27017	9.50219	10.5334	10.4034	7.78248	11.8946	9.38618
CDH2	16	11.3389	8.69518	12.4714	15.7247	7.25739	7.32115	4.22535	4.05094	14.4396	14.4754	10.017	14.0981	7.28927	4.13815	14.4575
CDIPT	1	9.32261	5.69716	10.9218	3.31242	14.6074	6.02759	10.3995	5.72765	11.9339	22.0499	7.50988	7.11709	10.3175	8.06359	16.9919
CDK1	41	7.79247	8.81857	11.4825	8.42541	9.78891	9.04969	14.0636	12.1545	9.09137	9.33303	8.30552	9.95395	9.4193	13.109	9.2122
CDK11B	23	11.228	11.648	10.262	9.45526	9.32525	9.14244	10.2364	9.25267	10.0064	9.44347	11.438	9.85864	9.23385	9.74455	9.72496
CDK12	17	9.97488	10.1175	11.1083	10.2859	9.49006	9.7108	9.52573	8.78008	10.9699	10.037	10.0462	10.6971	9.60043	9.1529	10.5034
CDK13	9	9.35373	10.2997	9.84667	10.3756	8.45244	9.25879	11.5826	10.8367	10.1415	9.85215	9.82673	10.1111	8.85561	11.2097	9.99684
CDK16	6	11.1893	9.504	7.46842	8.36144	12.4401	11.9294	10.2137	9.13274	9.98857	9.77228	10.3467	7.91493	12.1848	9.67321	9.88043
CDK17	2	8.39589	9.29664	12.2372	11.6059	8.18456	9.17516	11.3954	10.33	9.54876	9.83048	8.84626	11.9216	8.67986	10.8627	9.68962
CDK2	17	9.29765	10.2893	11.3595	10.4165	11.0204	11.1037	7.75149	8.38768	10.1059	10.2679	9.79345	10.888	11.0621	8.06958	10.1869
CDK2AP1	2	8.19795	9.74284	11.2666	9.81456	10.5314	9.33974	12.4902	10.0424	8.93098	9.64325	8.9704	10.5406	9.93557	11.2663	9.28712
CDK3	3	9.51483	9.39124	10.7119	9.61415	9.29874	9.01389	11.2773	11.1529	10.1852	9.83986	9.45304	10.163	9.15632	11.2151	10.0125
CDK4	8	9.3812	9.77916	10.9389	9.98266	9.96947	9.54067	10.2471	9.88946	10.228	10.0433	9.58018	10.4608	9.75507	10.0683	10.1357
CDK5	11	10.1189	10.046	11.3165	10.5182	8.42313	8.22586	10.3389	9.16979	11.3965	10.4462	10.0824	10.9174	8.3245	9.75433	10.9213
CDK5RAP1	3	10.2338	9.91153	13.1898	11.2641	8.92499	7.83453	10.0882	8.46361	10.09	9.99936	10.0727	12.227	8.37976	9.27593	10.0447
CDK5RAP2	14	10.2053	11.0148	9.03142	8.78804	10.4742	10.3741	9.47587	9.99688	10.4394	10.2	10.61	8.90973	10.4241	9.73637	10.3197
CDK5RAP3	13	9.97692	10.5199	8.93293	7.7266	12.1667	11.3585	9.44576	10.2004	10.2546	9.41768	10.2484	8.32976	11.7626	9.82306	9.83615
CDK6	13	7.78658	7.98639	13.7851	13.6217	7.47549	7.42157	10.9807	10.3151	10.3682	10.2592	7.88648	13.7034	7.44853	10.6479	10.3137
CDK7	5	9.74807	10.7054	11.4249	11.3861	9.03091	9.48796	9.64674	9.05789	9.97654	9.53543	10.2267	11.4055	9.25944	9.35231	9.75599
CDK9	7	8.28797	8.99235	9.44574	9.15656	9.46999	9.93228	10.0984	15.536	9.74043	9.34034	8.64016	9.30115	9.70113	12.8172	9.54038
CDKAL1	2	11.2546	8.84155	8.39017	10.4641	9.04238	8.47638	12.3563	12.9748	8.6983	9.50146	10.0481	9.42711	8.75938	12.6655	9.09988
CDKN1A	2	10.2284	10.9028	9.21611	11.8445	7.99977	8.014	10.117	12.0113	10.7444	8.92174	10.5656	10.5303	8.00688	11.0642	9.83307
CDKN2A	22	9.64639	10.2207	10.7643	10.0258	7.02854	6.88638	8.06646	9.24668	14.1227	13.9921	9.93354	10.3951	6.95746	8.65657	14.0574
CDKN2AIP	17	9.91407	12.9358	9.56091	9.65333	12.3926	13.0789	6.70655	6.42472	9.80776	9.52537	11.4249	9.60712	12.7358	6.56563	9.66656
CDKN2AIPNL	2	9.22576	9.77032	13.975	14.3844	5.34164	6.3664	14.0984	4.6402	11.8156	10.3822	9.49804	14.1797	5.85402	9.36929	11.0989
CDKN2C	4	12.6536	14.6111	7.56887	7.79264	12.4278	13.3425	7.00595	7.87359	8.48837	8.23557	13.6324	7.68075	12.8852	7.43977	8.36197
CDR2	3	11.4461	11.9472	12.3937	11.7408	8.1018	9.55659	6.75093	5.03459	11.5394	11.4889	11.6966	12.0672	8.82919	5.89276	11.5142
CDR2L	1	11.7509	13.1544	9.8053	9.85142	9.60405	10.8503	6.6234	5.2226	11.4968	11.6409	12.4526	9.82836	10.2272	5.923	11.5688
CDS2	1	12.5789	7.42437	8.2485	11.8636	8.14549	8.43773	9.56667	7.31738	11.037	15.3804	10.0016	10.0561	8.29161	8.44203	13.2087
CDT1	2	9.17288	13.4483	9.77931	8.07213	10.3187	9.89101	10.8359	9.18007	10.3478	8.95384	11.3106	8.92572	10.1048	10.008	9.65084
CDV3	30	9.61708	10.9296	11.9959	11.0785	9.65823	9.72042	8.9366	7.43606	10.6433	9.98431	10.2734	11.5372	9.68933	8.18633	10.3138
CDYL	8	9.33211	10.3483	11.0446	10.6473	9.2267	9.33023	11.577	11.5188	9.0317	7.94329	9.8402	10.8459	9.27847	11.5479	8.48749
CEBPB	6	7.22228	8.95283	8.06957	8.3607	6.94695	5.89597	15.5967	28.4017	5.44328	5.11004	8.08756	8.21513	6.42146	21.9992	5.27666
CEBPZ	31	9.69423	9.46341	10.7677	10.2017	9.4703	9.25003	11.2637	10.1871	10.106	9.5958	9.57882	10.4847	9.36017	10.7254	9.85089
CECR5	8	10.893	9.88903	9.57934	11.4713	6.41939	6.24918	12.258	13.0666	9.84917	10.325	10.391	10.5253	6.33429	12.6623	10.0871
CELF1	24	8.84822	9.24049	11.0527	10.4307	9.8863	10.0419	10.5227	11.0131	9.84234	9.12159	9.04435	10.7417	9.96409	10.7679	9.48197
CENPB	6	8.3983	8.87587	10.1784	10.3744	9.03139	9.38255	12.0248	11.3674	9.80301	10.5639	8.63709	10.2764	9.20697	11.6961	10.1834
CENPC	1	10.1517	10.5953	9.16516	9.66859	8.78731	9.25103	11.6511	11.5293	10.2896	8.91092	10.3735	9.41688	9.01917	11.5902	9.60026
CENPE	11	9.43003	10.3594	8.77649	9.04381	10.7173	11.0347	10.7898	10.4498	9.86605	9.53249	9.89474	8.91015	10.876	10.6198	9.69927
CENPF	75	8.96973	9.99073	8.54653	8.26036	12.1437	12.523	11.3831	10.6381	9.09131	8.45333	9.48023	8.40345	12.3334	11.0106	8.77232
CENPH	5	10.4629	10.5749	10.4063	10.3148	7.4447	7.77125	12.5638	11.2915	9.75598	9.414	10.5189	10.3605	7.60798	11.9276	9.58499
CENPI	3	10.7926	10.2177	10.5966	8.7624	9.28075	8.33669	11.6753	10.5341	9.92494	9.87886	10.5051	9.67952	8.80872	11.1047	9.9019
CENPK	1	10.1396	13.1898	8.95187	10.1218	8.51431	10.9765	9.84337	10.2921	8.69549	9.27521	11.6647	9.53683	9.74543	10.0677	8.98535
CENPL	1	9.22318	9.71304	9.19955	10.8349	9.41138	8.68579	10.3755	10.5841	11.1784	10.7942	9.46811	10.0172	9.04858	10.4798	10.9863
CENPM	1	12.1026	11.8917	11.5711	10.7201	8.33464	7.13488	8.79777	9.50494	9.60326	10.3389	11.9972	11.1456	7.73476	9.15136	9.9711
CENPO	1	9.1893	10.7037	10.7904	12.3776	6.73859	7.30027	10.7728	11.9435	10.8346	9.34913	9.94649	11.584	7.01943	11.3582	10.0919
CENPU	2	9.99554	9.70395	11.4502	10.1796	9.04901	8.48174	12.2415	9.61861	9.71568	9.56408	9.84974	10.8149	8.76537	10.9301	9.63988
CENPV	3	9.9422	11.3755	7.32992	7.03155	13.4363	13.0056	9.86625	8.30328	9.72884	9.9806	10.6588	7.18073	13.2209	9.08476	9.85472
CEP152	2	8.81442	9.65156	10.3831	9.76732	9.96479	10.7315	10.4341	9.88961	10.3088	10.0547	9.23299	10.0752	10.3482	10.1619	10.1818
CEP170	33	8.44663	9.89451	9.70039	9.15767	10.2954	10.4794	11.3517	10.2454	10.2197	10.2093	9.17057	9.42903	10.3874	10.7985	10.2145
CEP170B	3	8.47861	9.87559	10.0975	9.1467	10.8651	10.4099	11.4944	9.30865	10.2192	10.1043	9.1771	9.62212	10.6375	10.4015	10.1618
CEP192	1	11.0859	10.0309	13.1807	7.02622	10.8606	12.7313	9.39065	6.4805	10.8429	8.37039	10.5584	10.1034	11.7959	7.93558	9.60667
CEP250	2	11.4651	10.0073	8.06132	8.99532	10.7526	12.3271	10.028	8.89872	9.73284	9.73174	10.7362	8.52832	11.5398	9.46335	9.73229
CEP350	2	10.3805	9.90227	8.51449	10.8131	11.7079	13.5815	8.93273	7.64194	9.66637	8.85922	10.1414	9.66381	12.6447	8.28733	9.2628
CEP41	8	9.59223	11.0398	12.2154	11.0577	6.75184	7.25509	14.3591	13.5091	7.65542	6.56433	10.316	11.6365	7.00346	13.9341	7.10987
CEP44	2	10.8715	11.165	10.8391	10.5032	11.3605	11.5606	8.71996	8.46421	8.22285	8.29318	11.0182	10.6711	11.4605	8.59209	8.25801
CEP55	9	8.48039	10.1581	12.5951	11.2792	9.85982	9.70697	11.1126	9.80671	8.55838	8.44276	9.31926	11.9371	9.7834	10.4597	8.50057
CEP72	2	8.96081	11.2344	7.9126	7.9166	11.6086	11.2532	14.1596	12.1722	6.66457	8.11744	10.0976	7.9146	11.4309	13.1659	7.391
CEP78	2	11.1842	10.8825	10.2021	9.85666	9.01446	9.10468	10.7629	8.4498	10.6779	9.86489	11.0333	10.0294	9.05957	9.60633	10.2714
CEP85	6	10.3856	11.2832	10.1423	9.91554	7.94475	7.35942	11.1433	9.0575	11.2198	11.5485	10.8344	10.0289	7.65208	10.1004	11.3842
CEP97	6	8.27625	10.748	8.88341	10.1765	12.2982	13.1205	9.40552	8.59534	9.09409	9.40205	9.51214	9.52998	12.7094	9.00043	9.24807
CERS6	2	11.3649	6.7732	11.0324	16.4446	7.39946	7.1096	8.73878	7.59402	10.0206	13.5224	9.06907	13.7385	7.25453	8.1664	11.7715
CETN2	5	10.7494	11.5333	10.72	9.14783	11.538	11.1847	10.5522	6.89717	9.47562	8.20182	11.1413	9.93394	11.3614	8.72467	8.83872
CETN3	3	11.6607	12.887	8.92336	8.84493	8.86962	9.54455	10.3474	9.31094	9.36761	10.2438	12.2739	8.88414	9.20709	9.82917	9.80572
CFDP1	9	10.9027	11.1147	6.943	6.48284	11.4137	10.8992	12.2028	10.3121	10.4479	9.28097	11.0087	6.71292	11.1565	11.2575	9.86444
CFL1	82	7.61729	11.8391	12.0607	11.8628	8.51813	8.41817	7.39971	13.365	9.57946	9.33967	9.7282	11.9618	8.46815	10.3823	9.45957
CFL2	14	11.011	10.8571	10.3299	10.3977	12.0133	12.7093	6.07103	5.83471	11.0631	9.71282	10.9341	10.3638	12.3613	5.95287	10.388
CGA	6	3.65049	3.54001	4.20869	4.43334	29.864	30.2291	8.90429	7.89989	4.14362	3.12659	3.59525	4.32102	30.0465	8.40209	3.63511
CGGBP1	7	9.63667	10.7902	9.29002	8.20341	10.4723	10.6005	10.6759	9.4665	10.8201	10.0443	10.2134	8.74672	10.5364	10.0712	10.4322
CGN	1	11.1758	10.6856	20.4586	21.8649	2.10096	2.65466	3.30616	2.2413	13.3062	12.2058	10.9307	21.1617	2.37781	2.77373	12.756
CGREF1	4	13.4625	8.034	7.68398	8.11406	5.90755	6.15362	15.2307	11.4652	15.3711	8.57728	10.7482	7.89902	6.03058	13.348	11.9742
CHAC2	8	10.7189	11.8186	9.24395	9.2052	10.4522	10.9373	9.4118	8.89744	9.72197	9.5925	11.2688	9.22458	10.6948	9.15462	9.65724
CHAF1A	13	9.68331	11.1714	11.0803	10.755	8.97842	9.36744	9.96002	9.69861	9.67628	9.62917	10.4274	10.9177	9.17293	9.82931	9.65272
CHAF1B	8	9.31039	10.0827	11.4745	10.6946	9.72707	9.64806	10.0288	9.34831	10.1095	9.57595	9.69657	11.0846	9.68756	9.68857	9.84274
CHAMP1	24	9.03953	10.682	10.835	10.1145	11.0418	11.4825	10.1657	9.22904	9.18783	8.22203	9.86075	10.4748	11.2622	9.69735	8.70493
CHCHD1	1	10.7503	9.21772	9.95488	9.91036	11.5696	10.869	10.4924	9.18869	9.4144	8.63273	9.984	9.93262	11.2193	9.84054	9.02356
CHCHD2	7	7.81106	7.87956	11.7496	13.3332	7.21537	7.4745	8.16581	18.4421	8.89193	9.03686	7.84531	12.5414	7.34493	13.304	8.96439
CHCHD3	19	10.0556	8.77796	12.4604	11.999	9.1867	8.96566	10.5756	9.12678	9.61324	9.23913	9.41679	12.2297	9.07618	9.85117	9.42618
CHCHD4	2	11.1137	10.0332	10.4228	10.0595	11.8722	12.1227	12.6118	8.26272	6.78348	6.71792	10.5735	10.2411	11.9974	10.4373	6.7507
CHCHD5	1	8.39882	8.57404	9.32549	9.69577	14.3592	13.9605	10.497	9.08478	7.8909	8.21355	8.48643	9.51063	14.1598	9.79088	8.05222
CHD1	17	9.2151	9.92592	10.0084	9.89244	7.76674	7.72651	14.1733	12.8062	9.48328	9.00211	9.57051	9.95044	7.74662	13.4897	9.24269
CHD1L	7	10.5675	12.1348	8.07433	7.8473	9.2552	9.4838	10.4226	9.90312	10.9941	11.3172	11.3511	7.96081	9.3695	10.1629	11.1557
CHD2	12	9.78909	10.3235	10.5354	8.91852	10.0996	9.39738	11.001	9.89993	10.2855	9.74997	10.0563	9.72697	9.74852	10.4505	10.0178
CHD3	33	9.90642	10.2347	10.7707	10.6433	9.93416	10.1766	10.2061	9.43041	9.49832	9.19935	10.0705	10.707	10.0554	9.81826	9.34884
CHD4	55	8.97065	9.61254	10.3699	10.0335	9.86913	9.77348	11.0213	12.1797	9.26357	8.90616	9.2916	10.2017	9.82131	11.6005	9.08486
CHD5	6	8.74238	9.32937	11.3846	10.9633	10.5676	8.96285	11.6175	9.10391	8.78326	10.5452	9.03587	11.1739	9.76523	10.3607	9.66425
CHD7	5	9.52599	10.8451	10.2727	10.4517	9.10564	10.1046	10.6538	10.6519	9.60755	8.78103	10.1856	10.3622	9.60512	10.6529	9.19429
CHD8	9	8.20386	9.88606	10.8358	10.12	10.2023	10.6029	10.8383	10.255	9.53656	9.51921	9.04496	10.4779	10.4026	10.5467	9.52789
CHD9	5	10.5452	17.1653	6.08355	7.85979	9.58282	9.83137	8.4843	8.18978	10.8559	11.4021	13.8552	6.97167	9.70709	8.33704	11.129
CHEK1	8	8.53073	9.95997	12.8888	11.8172	9.15378	9.27166	10.6341	10.5424	8.80588	8.3955	9.24535	12.353	9.21272	10.5882	8.60069
CHEK2	3	10.0518	11.8092	10.1174	11.1971	6.48439	6.28624	11.5562	11.3507	11.4357	9.71139	10.9305	10.6572	6.38532	11.4534	10.5735
CHERP	19	9.40733	10.3414	11.0187	10.5411	8.86524	8.94995	11.1674	10.2846	10.0115	9.41285	9.87437	10.7799	8.90759	10.726	9.71218
CHID1	2	9.33551	8.72814	7.92566	9.17151	12.2292	13.6101	11.8404	12.1997	7.27084	7.68899	9.03182	8.54858	12.9196	12.02	7.47991
CHKA	2	9.68304	10.3311	12.2651	10.6718	7.53577	7.91285	11.0884	13.4966	8.75076	8.26462	10.0071	11.4684	7.72431	12.2925	8.50769
CHM	2	9.26959	10.0729	8.33996	9.48541	10.3667	12.4344	8.68525	10.7514	10.4367	10.1578	9.67124	8.91268	11.4005	9.7183	10.2972
CHML	5	11.0282	11.6319	8.48561	8.82081	13.7863	14.4652	6.85316	7.63286	8.80032	8.49549	11.3301	8.65321	14.1258	7.24301	8.6479
CHMP1A	12	11.7787	11.9349	8.76453	8.70262	10.8739	11.0156	8.89745	8.10964	10.6348	9.28776	11.8568	8.73358	10.9448	8.50355	9.9613
CHMP1B	14	9.98159	10.9962	8.57071	8.5599	14.9963	15.7599	7.44214	6.85438	8.31871	8.52012	10.4889	8.5653	15.3781	7.14826	8.41942
CHMP2A	19	7.96791	10.0753	9.65714	9.8318	11.3677	12.2987	10.6005	10.1389	9.07301	8.989	9.02158	9.74447	11.8332	10.3697	9.03101
CHMP2B	13	10.409	11.3833	9.88533	9.62229	9.65335	9.75866	9.89466	9.40791	10.3274	9.65808	10.8962	9.75381	9.706	9.65128	9.99275
CHMP3	2	8.77589	11.2195	9.07374	11.514	11.3156	12.5537	7.55834	7.94345	9.83463	10.2112	9.99768	10.2939	11.9346	7.75089	10.0229
CHMP4A	10	10.7488	11.2716	7.94303	8.0852	12.4188	13.444	10.3227	8.64792	8.87447	8.2435	11.0102	8.01411	12.9314	9.48531	8.55899
CHMP4B	18	9.17842	10.3518	11.2088	10.8171	10.5882	10.4906	10.0826	9.87404	9.1715	8.2369	9.7651	11.013	10.5394	9.97831	8.7042
CHMP4C	4	9.97128	11.2039	8.41901	8.92018	11.746	11.8035	9.61361	10.671	8.62694	9.02464	10.5876	8.6696	11.7747	10.1423	8.82579
CHMP5	6	9.47885	11.8807	9.8741	10.3361	9.76775	11.2822	7.64319	6.7934	11.1017	11.842	10.6798	10.1051	10.525	7.21829	11.4719
CHMP6	1	10.6675	8.9456	14.1652	15.6386	8.46795	8.4625	6.69722	5.76719	10.661	10.5273	9.80654	14.9019	8.46523	6.23221	10.5941
CHMP7	12	8.99393	9.99314	10.0136	10.7587	8.81535	9.51305	12.1498	11.8081	9.09031	8.86388	9.49354	10.3862	9.1642	11.979	8.9771
CHN1	4	10.5948	11.5051	9.55444	9.68723	11.0178	11.6007	6.82129	6.69706	11.5796	10.9421	11.0499	9.62084	11.3092	6.75918	11.2608
CHORDC1	32	10.0824	10.9404	11.4428	10.1286	8.02527	8.08229	10.7722	11.5661	9.67025	9.28965	10.5114	10.7857	8.05378	11.1692	9.47995
CHP1	10	8.33306	8.47174	13.5211	12.5362	8.61107	8.99867	11.5529	9.78746	9.13571	9.05217	8.4024	13.0286	8.80487	10.6702	9.09394
CHPF2	1	11.425	8.05318	10.0888	13.3308	8.56364	8.46805	10.7773	12.7474	7.87448	8.67137	9.73908	11.7098	8.51584	11.7624	8.27292
CHRAC1	4	9.33082	9.80027	12.0838	11.3612	9.02389	9.39554	9.87957	9.40557	10.3215	9.39782	9.56555	11.7225	9.20971	9.64257	9.85967
CHRDL1	2	8.9765	9.45132	9.95894	10.3984	10.7042	10.0804	12.8205	9.00513	8.87281	9.73186	9.21391	10.1787	10.3923	10.9128	9.30233
CHST14	2	10.7081	6.0217	5.76977	7.81252	11.6686	10.1682	10.7605	11.2828	12.527	13.2807	8.36491	6.79115	10.9184	11.0217	12.9039
CHTF18	6	9.73398	13.511	8.93648	9.06235	9.56761	9.79122	9.40376	9.70266	9.88808	10.4029	11.6225	8.99942	9.67941	9.55321	10.1455
CHTF8	2	9.59171	11.2583	7.18397	7.08179	13.2479	12.9664	9.96468	11.6105	8.77137	8.32343	10.425	7.13288	13.1071	10.7876	8.5474
CHTOP	8	9.92875	9.76826	8.66198	8.90117	11.5903	11.6319	9.86707	9.03223	9.86921	10.7491	9.8485	8.78158	11.6111	9.44965	10.3092
CHUK	7	9.87302	10.0588	9.63395	9.42718	9.81557	9.34035	10.8834	10.3493	10.4792	10.1392	9.9659	9.53056	9.57796	10.6164	10.3092
CHURC1	3	8.71552	10.6375	13.028	12.3452	9.07363	9.36717	7.44772	7.53434	11.4561	10.3948	9.67652	12.6866	9.2204	7.49103	10.9255
CHURC1-FNTB	3	8.11997	9.49107	12.9758	11.7431	9.55679	9.58797	11.5759	9.99943	8.82099	8.12896	8.80552	12.3594	9.57238	10.7877	8.47498
CIAO1	1	3.00496	2.57825	5.46576	0	4.78335	2.79373	3.82373	71.4586	2.97703	3.11456	2.7916	2.73288	3.78854	37.6412	3.04579
CIAPIN1	13	9.97354	10.5085	6.9793	6.39895	10.6224	10.6391	7.89722	17.9093	9.73062	9.34105	10.241	6.68913	10.6308	12.9032	9.53583
CIC	8	9.87539	9.89157	9.44555	10.78	9.53655	10.2059	10.0706	9.29562	10.5279	10.371	9.88348	10.1128	9.8712	9.6831	10.4495
CIR1	3	6.00591	9.4717	11.9857	11.8813	9.76175	10.2282	11.696	9.69476	9.46771	9.80694	7.73881	11.9335	9.99499	10.6954	9.63732
CIRBP	3	10.0279	10.1823	11.9962	10.9516	10.0243	9.6611	11.0915	9.11153	9.03118	7.92236	10.1051	11.4739	9.84271	10.1015	8.47677
CIRH1A	15	9.13726	9.81191	10.0165	10.37	7.67877	8.49476	11.0107	11.5373	10.8237	11.1191	9.47458	10.1932	8.08676	11.274	10.9714
CISD1	8	11.1987	6.86819	7.31439	9.44368	11.1019	9.73415	12.3795	11.7533	9.33517	10.8711	9.03344	8.37903	10.418	12.0664	10.1031
CISD2	3	10.7794	6.00477	7.41502	10.067	9.96879	8.10918	10.4446	14.5934	10.3292	12.2886	8.39209	8.74103	9.03899	12.519	11.3089
CIT	20	8.61911	9.37909	10.8137	10.3984	10.508	10.085	9.2214	8.20786	11.6553	11.1121	8.9991	10.606	10.2965	8.71463	11.3837
CIZ1	6	9.99926	10.8508	8.92392	9.15532	9.45024	10.3887	11.0472	10.9962	9.80497	9.38335	10.425	9.03962	9.91948	11.0217	9.59416
CKAP2	10	8.77866	10.1728	10.2446	10.3206	13.5927	13.4686	9.19437	8.14252	7.87687	8.20834	9.47574	10.2826	13.5306	8.66844	8.0426
CKAP4	33	10.9703	6.89768	7.70383	9.22829	11.4898	9.2683	13.0529	10.7413	9.49431	11.1532	8.93399	8.46606	10.3791	11.8971	10.3238
CKAP5	77	8.48915	9.13549	12.2586	11.4925	9.72545	9.10642	10.5381	10.1361	9.46265	9.65552	8.81232	11.8756	9.41593	10.3371	9.55908
CKB	53	9.59732	10.5699	11.9148	10.8983	10.6628	10.3512	7.77135	6.82928	10.7273	10.6777	10.0836	11.4065	10.507	7.30032	10.7025
CKS1B	3	7.61973	11.1774	12.9511	7.56112	10.5958	10.7135	11.3314	8.24892	9.88916	9.91201	9.39855	10.2561	10.6546	9.79014	9.90059
CKS2	3	8.90853	8.19921	12.6131	5.9529	12.3406	9.29331	12.4396	8.18845	11.832	10.2323	8.55387	9.28302	10.817	10.314	11.0321
CLASP1	27	9.30672	10.0126	10.8927	10.8737	10.0236	10.5017	9.00037	8.79617	10.4691	10.1232	9.65966	10.8832	10.2627	8.89827	10.2962
CLASP2	22	9.4413	10.3715	11.1022	10.6938	10.3547	10.1959	9.61215	8.8673	9.97667	9.38462	9.90641	10.898	10.2753	9.23972	9.68065
CLASRP	2	7.93148	10.7276	9.46333	8.94939	9.34716	10.3046	12.5884	11.8238	9.36983	9.49445	9.32953	9.20636	9.82589	12.2061	9.43214
CLCC1	2	16.841	8.60009	5.98331	9.4075	8.96179	7.69429	9.56536	9.66287	9.89398	13.3898	12.7205	7.69541	8.32804	9.61411	11.6419
CLCN3	3	10.8346	8.86123	9.55779	11.7284	11.3877	10.5467	8.78051	8.31694	9.14577	10.8404	9.84792	10.6431	10.9672	8.54872	9.99307
CLCN7	1	11.901	7.29236	7.79181	12.0313	11.7925	11.0047	8.10636	8.40785	9.69972	11.9725	9.59667	9.91153	11.3986	8.2571	10.8361
CLDN4	1	14.9618	12.2359	6.91948	8.847	3.4907	3.61341	9.91173	8.36482	14.6699	16.9853	13.5988	7.88324	3.55206	9.13827	15.8276
CLEC16A	5	10.4021	11.1848	10.632	10.5196	10.9737	10.6837	9.64978	8.31848	9.10098	8.53482	10.7934	10.5758	10.8287	8.98413	8.8179
CLGN	3	13.9333	6.30649	6.7761	11.4616	13.9987	10.9647	9.33819	9.3415	8.43573	9.44377	10.1199	9.11882	12.4817	9.33984	8.93975
CLIC1	32	6.71543	6.17691	10.4347	7.58552	7.27717	7.23198	7.82415	31.3144	8.10265	7.33705	6.44617	9.01011	7.25458	19.5693	7.71985
CLIC2	5	11.9077	13.0546	3.85778	3.96964	18.2318	18.349	12.8098	12.3847	2.8469	2.58803	12.4812	3.91371	18.2904	12.5972	2.71746
CLIC3	5	10.1973	11.8674	5.81976	4.80476	20.7444	19.8274	3.90087	3.28147	10.0964	9.46032	11.0323	5.31226	20.2859	3.59117	9.77835
CLIC4	19	9.4873	10.3639	12.3664	8.06999	9.74734	8.13467	7.81079	9.88894	12.2525	11.8782	9.9256	10.2182	8.941	8.84987	12.0654
CLINT1	18	9.58695	10.083	11.5738	10.444	9.57972	9.20089	10.0696	9.30376	10.3999	9.75833	9.83499	11.0089	9.39031	9.68668	10.0791
CLIP1	61	10.0074	11.3938	9.22066	8.32646	11.8946	12.2355	8.47191	7.69204	10.5757	10.1819	10.7006	8.77356	12.065	8.08197	10.3788
CLIP2	2	9.83591	10.14	6.96821	7.22987	6.5881	6.95975	14.5779	14.5891	11.8759	11.2352	9.98796	7.09904	6.77392	14.5835	11.5556
CLK1	4	8.34991	8.30845	10.8547	10.949	8.37641	8.70464	12.4292	11.0339	10.3246	10.6691	8.32918	10.9019	8.54053	11.7316	10.4969
CLK3	2	9.35271	10.3013	8.33422	10.6641	8.99705	9.66381	9.49961	10.2853	11.0798	11.8222	9.82698	9.49917	9.33043	9.89245	11.451
CLMN	1	17.2413	10.057	5.01327	7.82524	11.1346	9.74547	9.51795	9.21387	11.1986	9.05265	13.6491	6.41925	10.44	9.36591	10.1256
CLN5	3	11.6219	11.0361	14.6249	12.4887	10.9247	10.845	7.75318	6.09309	7.24341	7.36901	11.329	13.5568	10.8849	6.92313	7.30621
CLN6	1	8.07065	6.14289	8.34563	8.53969	11.1948	8.33644	8.95905	7.17344	14.4708	18.7666	7.10677	8.44266	9.76563	8.06624	16.6187
CLNS1A	17	8.3701	9.16515	10.4995	10.3694	10.1733	10.4458	10.0163	10.2736	10.3545	10.3322	8.76763	10.4345	10.3096	10.145	10.3434
CLOCK	1	8.45183	10.1108	11.1861	11.2742	8.93625	11.0056	9.55377	10.3109	10.4653	8.70535	9.2813	11.2301	9.97091	9.93233	9.58533
CLP1	4	9.93748	9.61918	9.75815	9.71845	9.26891	9.6931	11.3722	11.2505	10.0643	9.31772	9.77833	9.7383	9.48101	11.3113	9.69103
CLPB	15	9.67552	8.9862	13.4482	13.429	10.0405	10.0033	9.62293	8.83703	7.90176	8.05566	9.33086	13.4386	10.0219	9.22998	7.97871
CLPP	14	9.13251	8.07595	10.9344	11.9138	10.8821	10.2782	10.7245	9.68885	9.05884	9.31088	8.60423	11.4241	10.5801	10.2067	9.18486
CLPTM1	7	13.7347	6.79272	7.74222	11.8366	9.52292	9.29434	9.22262	8.80799	10.5946	12.4512	10.2637	9.78944	9.40863	9.01531	11.5229
CLPTM1L	9	14.2398	7.14323	5.87759	8.76813	10.9154	10.0143	10.4206	9.08692	10.3561	13.1779	10.6915	7.32286	10.4649	9.75378	11.767
CLPX	25	10.9207	9.53076	9.02507	10.5704	9.86658	9.39738	9.25159	8.60974	11.3715	11.4562	10.2257	9.79774	9.63198	8.93066	11.4139
CLSPN	4	10.4732	12.7507	8.97755	8.39805	8.66994	9.69372	9.85614	8.0609	12.1864	10.9335	11.6119	8.6878	9.18183	8.95852	11.5599
CLSTN1	1	11.9392	7.3047	9.3309	10.5274	8.39896	7.57198	7.676	7.58852	14.4877	15.1746	9.62196	9.92915	7.98547	7.63226	14.8312
CLTA	17	9.1088	9.53404	12.6949	11.251	8.33343	8.20589	7.22137	12.7271	10.7099	10.2135	9.32142	11.973	8.26966	9.97424	10.4617
CLTB	13	10.2044	11.1473	8.64935	7.97195	13.0569	12.5279	8.75161	8.57151	9.98713	9.13205	10.6758	8.31065	12.7924	8.66156	9.55959
CLTC	130	9.66812	9.07278	10.7765	10.0647	9.72866	9.01822	7.579	13.0883	10.7017	10.302	9.37045	10.4206	9.37344	10.3337	10.5018
CLU	15	12.281	11.0837	5.2006	5.71185	17.5531	17.437	7.90023	7.55283	7.60817	7.67156	11.6823	5.45622	17.495	7.72653	7.63987
CLUH	32	10.1853	10.8341	10.0726	10.0993	8.40492	8.32305	10.0245	10.3242	10.9778	10.7541	10.5097	10.086	8.36399	10.1743	10.866
CLYBL	2	10.8495	9.88044	8.37745	7.9629	8.50241	8.2924	19.0769	16.9395	5.58854	4.5299	10.365	8.17018	8.39741	18.0082	5.05922
CMAS	9	9.37544	10.1428	9.0091	8.1114	14.7112	14.572	9.39805	8.49459	8.07613	8.10926	9.75912	8.56025	14.6416	8.94632	8.0927
CMBL	13	12.4315	12.4975	7.31433	6.45351	15.4459	14.9681	6.17003	13.0776	6.0887	5.55282	12.4645	6.88392	15.207	9.6238	5.82076
CMC2	1	11.96	10.6707	10.6044	9.31434	10.182	10.9925	10.4177	7.88169	8.34137	9.63528	11.3154	9.95938	10.5872	9.14968	8.98832
CMPK1	23	10.6792	11.4075	9.02741	8.90398	7.96987	8.06406	11.9078	11.0927	10.4534	10.494	11.0433	8.9657	8.01697	11.5003	10.4737
CMSS1	3	8.64725	9.3737	12.9786	12.2003	8.47371	8.23908	13.0708	11.841	7.58272	7.59294	9.01047	12.5894	8.35639	12.4559	7.58783
CMTM6	1	11.2321	7.99858	9.35681	12.1304	8.58579	8.31617	8.90301	8.35028	13.3821	11.7448	9.61532	10.7436	8.45098	8.62664	12.5635
CMTR1	11	9.6831	9.99233	11.1942	11.2565	8.50672	9.05981	10.0856	9.73182	10.4661	10.0238	9.83772	11.2253	8.78326	9.90873	10.245
CNBP	6	4.10216	2.69497	3.58271	2.24533	5.55473	4.70295	3.80819	67.5312	3.22931	2.54848	3.39856	2.91402	5.12884	35.6697	2.88889
CNDP2	15	9.35167	10.5731	13.7253	13.1263	12.1863	12.3074	5.11626	4.90408	9.41226	9.29727	9.9624	13.4258	12.2469	5.01017	9.35476
CNIH4	1	7.66833	5.97043	7.52375	7.61318	10.1309	10.9078	10.6782	13.4016	11.7919	14.3138	6.81938	7.56846	10.5194	12.0399	13.0529
CNN1	7	9.90312	10.8057	31.3709	29.9243	1.33304	1.89923	1.48022	1.19074	6.20733	5.88541	10.3544	30.6476	1.61614	1.33548	6.04637
CNN2	18	9.54173	10.8748	14.5953	14.5182	8.15131	8.62483	4.28716	4.32258	12.4928	12.5913	10.2082	14.5568	8.38807	4.30487	12.542
CNN3	27	11.7763	13.1499	15.1024	14.0162	5.16125	5.30762	6.25781	6.50427	11.5508	11.1735	12.4631	14.5593	5.23443	6.38104	11.3622
CNNM3	3	9.61055	9.56828	11.8314	10.9173	8.57847	8.39193	9.40321	8.96652	11.3905	11.3419	9.58941	11.3743	8.4852	9.18486	11.3662
CNNM4	1	9.22177	7.59193	10.7293	12.0331	9.30881	7.98063	10.8054	9.38701	11.6766	11.2654	8.40685	11.3812	8.64472	10.0962	11.471
CNOT1	47	9.83538	10.0299	8.743	9.32504	10.3946	10.4716	10.6917	10.8767	9.82562	9.80653	9.93262	9.03402	10.4331	10.7842	9.81608
CNOT10	9	9.36602	10.7517	8.16157	8.66194	10.8104	11.6982	9.90553	10.8561	9.79543	9.99315	10.0588	8.41176	11.2543	10.3808	9.89429
CNOT11	4	9.81109	10.22	9.18923	9.33868	10.3598	11.2836	11.2282	10.0339	9.71245	8.82304	10.0156	9.26395	10.8217	10.6311	9.26775
CNOT2	10	9.99831	10.3913	11.8712	9.0908	9.74986	8.97271	11.2196	8.73758	10.3077	9.661	10.1948	10.481	9.36128	9.97857	9.98436
CNOT3	8	9.68359	10.4272	10.9953	10.8562	9.33124	9.6844	10.9467	9.94999	9.26266	8.86282	10.0554	10.9257	9.50782	10.4483	9.06274
CNOT4	7	9.56377	10.3946	12.2576	11.4147	8.6341	9.29126	9.72583	9.30768	9.6044	9.80614	9.97916	11.8361	8.96268	9.51675	9.70527
CNOT6L	2	9.88545	9.41601	9.38076	8.99624	9.44035	9.49853	11.9328	11.1524	10.218	10.0795	9.65073	9.1885	9.46944	11.5426	10.1487
CNOT7	1	8.15455	8.27528	10.5432	8.29058	11.1994	9.09843	12.6326	11.3173	9.97232	10.5163	8.21491	9.41689	10.1489	11.9749	10.2443
CNOT8	2	10.4999	11.8349	8.89337	7.60206	12.0024	11.175	9.16163	9.48706	10.274	9.06973	11.1674	8.24772	11.5887	9.32435	9.67184
CNP	23	11.4208	9.91895	10.5367	11.4772	9.24504	9.22313	8.18912	7.30536	10.9814	11.7023	10.6699	11.0069	9.23409	7.74724	11.3419
CNPY2	9	9.62354	9.36717	8.46605	8.23601	12.866	12.6054	11.4481	8.93805	9.36553	9.0842	9.49535	8.35103	12.7357	10.1931	9.22487
CNPY3	9	8.9655	8.48741	10.9344	11.6383	12.528	12.9404	10.0186	8.81981	7.73666	7.93092	8.72645	11.2863	12.7342	9.41922	7.83379
CNPY4	3	11.464	10.0432	8.11956	7.2722	10.2601	9.81455	12.7782	7.60216	11.7207	10.9253	10.7536	7.69588	10.0373	10.1902	11.323
CNTLN	3	13.2934	11.0284	8.65392	8.94876	10.2428	11.167	8.70176	8.69204	9.97841	9.29358	12.1609	8.80134	10.7049	8.6969	9.636
CNTNAP1	2	15.2045	9.2976	5.72665	7.58256	10.4276	10.7659	7.18034	6.75206	13.004	14.0587	12.2511	6.65461	10.5968	6.9662	13.5314
COA1	1	10.5787	7.72075	8.75495	17.2427	4.68024	4.15422	15.1019	16.7765	6.08194	8.90814	9.14971	12.9988	4.41723	15.9392	7.49504
COA3	5	13.0768	8.03806	7.85424	11.689	9.39599	8.89159	8.58808	8.08654	11.3993	12.9804	10.5574	9.77162	9.14379	8.33731	12.1899
COA6	1	9.07893	12.8154	7.27449	8.96871	12.336	15.4189	7.77719	9.49689	7.45392	9.37954	10.9472	8.1216	13.8775	8.63704	8.41673
COASY	11	9.93315	10.8702	8.85922	8.74502	10.9716	11.3991	7.10807	6.70802	12.9127	12.4929	10.4017	8.80212	11.1853	6.90805	12.7028
COBL	20	13.3026	14.6285	8.76548	8.35553	11.3638	11.9183	5.78781	5.23155	10.6136	10.0328	13.9655	8.56051	11.6411	5.50968	10.3232
COBLL1	6	12.7493	14.6733	6.71372	6.21144	14.4531	13.6056	6.03474	5.93533	10.0965	9.52699	13.7113	6.46258	14.0294	5.98503	9.81176
COG1	9	10.7301	10.6563	9.67103	10.5873	10.972	10.7955	8.86558	8.95005	9.50066	9.2714	10.6932	10.1292	10.8838	8.90782	9.38603
COG2	9	10.7458	11.0928	10.9997	10.3591	11.4088	10.9453	8.62942	7.88619	9.16092	8.77194	10.9193	10.6794	11.177	8.25781	8.96643
COG3	10	10.5315	11.5997	10.0954	10.5264	10.9611	10.8934	8.89865	7.65639	9.54535	9.292	11.0656	10.3109	10.9272	8.27752	9.41868
COG4	7	12.1992	11.0519	8.9179	9.16522	11.3732	11.6204	7.65277	7.54803	10.561	9.91031	11.6255	9.04156	11.4968	7.6004	10.2357
COG5	10	9.59166	10.6656	11.0314	11.4998	9.42175	9.58363	9.84441	9.02474	9.77837	9.55872	10.1286	11.2656	9.50269	9.43458	9.66854
COG6	7	10.6022	11.2545	10.1126	10.833	11.2012	11.8326	8.77431	8.65914	8.33376	8.39662	10.9284	10.4728	11.5169	8.71672	8.36519
COG7	9	9.74333	10.8499	10.7394	10.4391	10.1761	10.5708	9.16585	9.533	9.28817	9.49438	10.2966	10.5892	10.3735	9.34942	9.39128
COG8	3	9.83438	11.1379	9.38555	9.75281	11.2192	12.1884	9.11276	9.40257	8.82878	9.13762	10.4861	9.56918	11.7038	9.25766	8.9832
COIL	9	9.03694	10.8343	13.185	12.8772	8.14645	8.62544	9.20165	8.82789	9.80024	9.46487	9.93563	13.0311	8.38594	9.01477	9.63255
COL12A1	17	13.0746	9.89528	8.93152	10.4112	7.62042	7.09338	10.6293	10.4162	10.6488	11.2793	11.4849	9.67138	7.3569	10.5228	10.964
COL1A1	5	7.76046	6.56353	23.7111	26.2292	2.88352	2.77157	3.48951	2.534	11.8129	12.2443	7.162	24.9701	2.82755	3.01176	12.0286
COL3A1	4	12.9562	11.4187	6.42548	6.59532	5.4144	5.31929	11.6095	10.6843	14.3458	15.231	12.1875	6.5104	5.36685	11.1469	14.7884
COL4A2	3	10.2881	7.62073	14.8032	17.459	6.37993	6.07013	11.1945	9.61971	7.6048	8.95992	8.95443	16.1311	6.22503	10.4071	8.28236
COL4A3BP	11	9.93149	10.3971	11.339	8.94652	9.33908	8.95916	11.0705	9.42383	10.3041	10.2892	10.1643	10.1427	9.14912	10.2472	10.2967
COL5A1	17	11.4511	8.63438	10.0868	10.8193	6.96798	6.57255	9.94893	9.03308	12.5116	13.9743	10.0427	10.4531	6.77026	9.49101	13.243
COL5A2	1	7.77785	6.67496	18.0571	20.9638	4.23563	4.57597	6.62966	5.55674	13.7199	11.8084	7.2264	19.5105	4.4058	6.0932	12.7641
COL7A1	9	14.0136	10.8336	6.62316	7.38183	7.59206	6.80238	12.0445	11.2972	11.0035	12.4081	12.4236	7.0025	7.19722	11.6709	11.7058
COLGALT1	27	8.73951	6.50019	8.96332	9.3477	10.2058	9.48507	14.1389	13.2332	9.3586	10.0277	7.61985	9.15551	9.84545	13.6861	9.69313
COMMD1	2	9.74765	11.4231	12.827	13.5532	8.63588	9.86726	8.04799	8.20352	8.88651	8.80789	10.5854	13.1901	9.25157	8.12575	8.8472
COMMD10	6	9.48579	10.6755	10.7884	10.5963	12.0986	12.725	9.46293	8.78069	7.95421	7.43258	10.0806	10.6924	12.4118	9.12181	7.6934
COMMD2	2	8.99342	9.18704	11.7672	9.68901	10.3769	11.8048	8.85286	7.85265	11.3147	10.1614	9.09023	10.7281	11.0909	8.35275	10.738
COMMD3-BMI1	4	8.8632	9.87193	11.3983	10.9694	10.5847	11.0101	10.5193	10.0538	8.41676	8.31247	9.36757	11.1838	10.7974	10.2866	8.36461
COMMD4	5	9.16833	10.6756	12.1726	11.2805	11.0911	10.5988	8.32731	8.3222	9.27496	9.08862	9.92197	11.7266	10.8449	8.32475	9.18179
COMMD5	3	8.79688	10.6302	8.83586	9.46183	10.9334	13.1484	10.6465	10.6013	8.03412	8.91156	9.71353	9.14885	12.0409	10.6239	8.47284
COMMD6	4	10.0666	9.8707	12.4371	12.1019	9.97598	10.0299	9.08487	7.4364	9.83777	9.1588	9.96864	12.2695	10.0029	8.26064	9.49829
COMMD7	5	9.46433	10.7621	10.892	10.7498	13.0681	13.347	8.44315	8.07233	8.35499	6.8461	10.1132	10.8209	13.2076	8.25774	7.60054
COMMD8	3	9.65922	10.0915	11.7992	11.9261	10.1383	10.0132	9.01869	8.78092	9.1292	9.44375	9.87535	11.8626	10.0757	8.89981	9.28648
COMMD9	5	10.6755	10.6381	13.1794	13.1997	10.7156	10.374	6.72772	5.93055	9.45743	9.10195	10.6568	13.1895	10.5448	6.32913	9.27969
COMT	13	11.4162	7.93055	8.73496	10.3546	5.81387	5.24562	10.983	13.43	11.977	14.1143	9.67339	9.54478	5.52974	12.2065	13.0456
COPA	65	9.53147	9.66552	9.84251	9.36447	10.4464	10.5283	9.57892	11.3321	9.86964	9.84066	9.59849	9.60349	10.4874	10.4555	9.85515
COPB1	51	9.57568	9.7327	10.2735	10.2385	10.1606	10.1603	9.94362	9.76757	10.0542	10.0933	9.65419	10.256	10.1605	9.8556	10.0737
COPB2	53	9.66031	10.2381	10.5808	10.1856	10.1177	9.80644	9.78683	9.84777	9.93792	9.83853	9.94921	10.3832	9.96206	9.8173	9.88822
COPE	12	10.123	10.3976	10.4852	10.6759	9.82874	10.6079	9.30531	9.69658	9.35075	9.52907	10.2603	10.5805	10.2183	9.50094	9.43991
COPG1	30	8.48442	8.4185	9.43588	7.81103	9.52715	9.17817	8.70492	19.6897	9.68523	9.06505	8.45146	8.62345	9.35266	14.1973	9.37514
COPG2	11	10.397	11.3855	11.1964	11.242	11.6958	11.8044	10.9404	11.0488	5.17638	5.11329	10.8912	11.2192	11.7501	10.9946	5.14483
COPRS	4	10.3131	11.8582	12.8473	10.1468	9.19142	9.29285	8.20749	4.7425	12.5567	10.8437	11.0856	11.497	9.24214	6.475	11.7002
COPS2	24	10.1236	10.4414	11.2603	10.1903	10.0486	9.6438	9.14863	8.06094	10.8355	10.2469	10.2825	10.7253	9.84622	8.60478	10.5412
COPS3	21	9.54768	10.5465	11.5725	10.6281	9.14487	9.32567	8.51465	8.81055	10.6451	11.2643	10.0471	11.1003	9.23527	8.6626	10.9547
COPS4	27	9.43678	10.6549	12.409	9.41123	11.0408	10.3357	8.7937	7.32269	10.3092	10.286	10.0458	10.9101	10.6883	8.05819	10.2976
COPS5	22	9.81198	11.1574	10.7096	10.3338	10.3075	10.6485	8.95199	8.62685	9.77775	9.6747	10.4847	10.5217	10.478	8.78942	9.72623
COPS6	11	9.29883	9.06862	10.2846	8.53469	9.42445	9.32856	7.5958	18.3542	9.66654	8.4437	9.18373	9.40964	9.37651	12.975	9.05512
COPS7A	12	10.7964	11.814	9.48113	9.70486	10.9031	11.7132	7.79042	7.4683	10.3671	9.96146	11.3052	9.593	11.3082	7.62936	10.1643
COPS7B	7	9.32803	10.4526	12.5977	11.5726	9.07887	9.61294	9.19255	8.78924	10.1145	9.26093	9.89031	12.0852	9.34591	8.99089	9.6877
COPS8	12	9.97879	10.8904	11.7981	11.4798	9.20845	9.51771	9.23293	7.75209	10.2989	9.84283	10.4346	11.639	9.36308	8.49251	10.0708
COPZ1	5	9.5769	10.9432	11.5919	11.1354	9.60959	10.3302	8.98102	8.52665	9.78326	9.52191	10.26	11.3637	9.96988	8.75384	9.65258
COQ3	1	11.5216	9.92608	8.80856	9.91347	9.51303	11.3757	11.7398	9.88803	8.68787	8.62584	10.7238	9.36101	10.4444	10.8139	8.65686
COQ5	2	12.1246	11.1505	7.72262	8.80499	10.5189	10.8115	12.2651	11.1746	7.45197	7.97531	11.6375	8.26381	10.6652	11.7198	7.71364
COQ6	3	11.3738	10.2655	8.21527	9.8572	9.63588	9.18686	11.0395	10.1867	10.3261	9.91315	10.8196	9.03624	9.41137	10.6131	10.1196
COQ7	1	11.9675	11.0881	8.5552	9.46758	11.3328	10.2951	10.7373	11.5427	7.25841	7.75522	11.5278	9.01139	10.814	11.14	7.50681
COQ9	6	11.7938	10.5257	6.91446	6.76777	12.6036	12.5229	9.1249	9.0422	10.3925	10.3122	11.1598	6.84111	12.5632	9.08355	10.3523
CORO1B	14	9.69628	10.2281	14.03	13.597	10.4449	10.3157	6.85539	6.31939	9.63302	8.88025	9.96218	13.8135	10.3803	6.58739	9.25663
CORO1C	27	7.87633	8.42033	17.411	14.8919	7.67865	7.54324	7.46678	7.6744	10.7541	10.2833	8.14833	16.1514	7.61094	7.57059	10.5187
CORO2A	8	11.8486	12.2806	9.18258	8.27101	7.81188	7.99288	7.23426	7.32328	14.7446	13.3103	12.0646	8.7268	7.90238	7.27877	14.0275
CORO7	10	9.768	9.89481	10.4866	10.9169	11.2765	11.0023	9.11036	8.13457	9.70524	9.70476	9.8314	10.7017	11.1394	8.62247	9.705
COTL1	23	9.5106	10.2788	13.9312	12.415	8.59334	8.75879	5.34175	5.34363	13.1409	12.686	9.89472	13.1731	8.67606	5.34269	12.9134
COX10	1	13.1221	7.88381	8.18658	11.9273	7.47671	7.71302	8.19835	8.13823	11.7848	15.5691	10.5029	10.0569	7.59487	8.16829	13.677
COX15	5	15.0171	6.69127	7.00054	9.9151	8.53487	7.89673	8.22574	8.81608	12.7471	15.1555	10.8542	8.45782	8.2158	8.52091	13.9513
COX16	1	10.0783	10.2035	10.6217	10.1457	9.95316	11.5455	9.7237	7.53853	10.4478	9.74218	10.1409	10.3837	10.7493	8.63111	10.095
COX19	1	9.70517	11.7612	12.3674	11.2685	8.75919	9.38806	8.69963	8.79027	9.86862	9.39194	10.7332	11.818	9.07362	8.74495	9.63028
COX4I1	11	13.7506	6.80151	6.42829	9.32555	10.6468	9.12305	10.8513	9.82583	11.2177	12.0294	10.2761	7.87692	9.88491	10.3386	11.6236
COX5A	11	12.6217	9.67791	7.83345	9.89594	12.2158	11.6521	10.3509	4.29435	10.5991	10.8588	11.1498	8.86469	11.934	7.32261	10.7289
COX5B	9	11.6201	8.6925	9.23783	10.5459	11.0864	10.7651	11.4875	8.04963	9.39913	9.11597	10.1563	9.89186	10.9257	9.76858	9.25755
COX6A1	1	7.7665	4.83164	13.0451	3.30705	13.2158	11.9293	12.6316	12.6703	8.25819	12.3445	6.29907	8.17609	12.5726	12.6509	10.3013
COX6B1	5	10.031	8.95749	9.15861	8.98548	10.784	11.7423	12.9274	12.0344	8.08864	7.2907	9.49424	9.07205	11.2631	12.4809	7.68967
COX6C	3	13.7671	6.56867	6.70316	10.3825	9.76788	8.9055	12.594	11.1321	9.82479	10.3543	10.1679	8.54282	9.33669	11.8631	10.0896
COX7A2	2	11.0297	9.18545	8.50849	9.97671	10.1186	11.5344	10.4975	10.1291	8.79416	10.2258	10.1076	9.2426	10.8265	10.3133	9.50997
COX7A2L	1	16.1111	9.60589	9.72236	10.2522	12.2408	10.1369	11.0441	7.57049	6.48695	6.82917	12.8585	9.98728	11.1889	9.3073	6.65806
COX7B	1	17.6648	5.80319	4.6638	8.52325	11.7713	10.2459	11.0385	8.69194	9.49083	12.1066	11.734	6.59352	11.0086	9.8652	10.7987
COX7C	4	11.976	7.97151	8.62794	6.36449	11.5937	8.15363	11.3687	12.0311	12.1955	9.7174	9.97375	7.49621	9.87366	11.6999	10.9564
CPD	5	12.9051	9.669	7.88717	9.7294	7.84669	7.95699	11.983	11.9714	9.78947	10.2618	11.287	8.80829	7.90184	11.9772	10.0257
CPEB3	1	9.18334	9.22147	9.0824	11.91	10.7034	10.8325	9.27589	9.8951	10.9112	8.98469	9.20241	10.4962	10.768	9.5855	9.94792
CPEB4	7	9.73001	10.6835	7.65758	7.41196	15.0727	14.442	8.95254	8.12279	8.87214	9.0547	10.2068	7.53477	14.7574	8.53767	8.96342
CPM	8	9.34838	7.61337	1.38596	1.07145	9.94139	10.5874	28.0991	25.5158	3.25478	3.18235	8.48088	1.2287	10.2644	26.8074	3.21856
CPNE1	16	9.16771	9.90248	8.21857	7.79021	11.0112	10.9784	9.58807	14.587	9.61183	9.14451	9.5351	8.00439	10.9948	12.0875	9.37817
CPNE2	1	6.34376	15.1807	6.66479	6.2865	9.07732	24.0248	5.32887	4.53145	12.7197	9.84214	10.7622	6.47565	16.5511	4.93016	11.2809
CPNE3	19	8.30336	8.40029	7.97645	6.76259	9.13801	9.35651	11.8957	22.1327	8.37539	7.65898	8.35182	7.36952	9.24726	17.0142	8.01719
CPNE8	11	10.7719	11.2922	8.30696	8.09408	10.5794	11.3514	10.3528	9.31019	9.88894	10.0522	11.032	8.20052	10.9654	9.8315	9.97055
CPOX	8	9.01569	8.46139	11.659	10.0715	7.75227	7.9831	11.5274	11.3711	11.1363	11.0223	8.73854	10.8652	7.86769	11.4493	11.0793
CPPED1	6	9.77548	11.1347	13.5249	14.522	8.78968	10.1551	8.59927	7.43845	8.13153	7.92879	10.4551	14.0235	9.47241	8.01886	8.03016
CPS1	140	14.8479	11.4639	4.33416	5.07244	16.1757	14.3522	8.7439	10.106	7.30737	7.5964	13.1559	4.7033	15.2639	9.42495	7.45188
CPSF1	23	9.41707	9.87323	10.5299	10.7924	9.03087	8.93339	10.9043	11.6275	9.69047	9.20083	9.64515	10.6611	8.98213	11.2659	9.44565
CPSF2	23	9.89681	10.5747	9.90555	10.1081	9.96411	10.4878	10.9363	10.9574	8.63267	8.53663	10.2358	10.0068	10.2259	10.9468	8.58465
CPSF3	10	10.6135	9.95989	10.077	8.9614	10.6304	11.0036	10.5819	10.0688	9.41727	8.68628	10.2867	9.51918	10.817	10.3254	9.05177
CPSF3L	4	9.59145	10.6356	9.89971	9.41837	10.0395	9.93352	11.3888	10.5091	9.38561	9.19837	10.1135	9.65904	9.98651	10.9489	9.29199
CPSF4	2	9.15922	10.0786	14.6988	9.15741	10.0194	9.97378	11.9212	9.63212	7.86074	7.4987	9.61894	11.9281	9.99658	10.7767	7.67972
CPSF6	11	9.77367	10.4787	9.98817	8.94823	9.93927	10.4464	11.6544	10.3866	9.48753	8.89697	10.1262	9.4682	10.1928	11.0205	9.19225
CPSF7	11	9.52235	11.561	7.92316	7.73671	11.3693	11.6832	10.4673	9.49132	10.2039	10.0417	10.5417	7.82993	11.5263	9.97931	10.1228
CPT1A	14	12.399	7.20778	6.29751	8.80662	11.4463	10.0318	7.83387	7.80699	12.5969	15.5731	9.80341	7.55206	10.7391	7.82043	14.085
CPT2	11	13.0225	10.3837	7.18596	8.66469	10.2357	9.65569	10.815	9.94538	9.51111	10.5802	11.7031	7.92532	9.94569	10.3802	10.0456
CPZ	1	10.3749	11.8706	6.09768	15.3654	8.48593	11.5232	8.454	13.1961	7.54067	7.09147	11.1227	10.7315	10.0046	10.8251	7.31607
CRABP2	8	6.98348	8.61722	5.13389	4.72792	3.06454	3.43913	10.7826	15.8834	21.1252	20.2427	7.80035	4.93091	3.25183	13.333	20.6839
CRADD	2	9.79987	10.3225	11.5861	10.2284	11.6428	11.0267	10.4138	9.12597	7.33954	8.5142	10.0612	10.9073	11.3348	9.7699	7.92687
CRAT	5	12.4857	10.4431	6.03867	6.03989	12.9688	11.6116	9.37188	9.16078	10.4124	11.4672	11.4644	6.03928	12.2902	9.26633	10.9398
CRBN	1	9.24106	12.9029	10.1623	7.73395	11.7947	12.1827	8.94164	10.7753	7.04963	9.21571	11.072	8.94812	11.9887	9.85849	8.13267
CRCP	1	8.54281	11.4311	12.867	11.8718	9.23869	9.68014	11.4138	5.68353	9.92648	9.34462	9.98697	12.3694	9.45941	8.54866	9.63555
CREB1	3	9.40625	10.7343	9.88121	9.09039	10.5012	10.3685	11.9853	10.418	9.13763	8.47727	10.0703	9.4858	10.4348	11.2016	8.80745
CREBBP	11	8.38492	9.85643	12.8313	11.6242	9.6042	9.58637	9.96586	9.59991	9.06756	9.47928	9.12068	12.2277	9.59528	9.78288	9.27342
CRELD2	3	10.6251	10.5585	9.52933	9.79534	13.1616	12.4401	8.03753	7.39138	9.23776	9.22342	10.5918	9.66233	12.8008	7.71445	9.23059
CRIP1	5	15.7655	15.7651	4.80564	5.97905	10.7421	11.144	5.23338	5.69476	12.8295	12.0409	15.7653	5.39234	10.9431	5.46407	12.4352
CRIP2	10	11.248	10.7221	9.67155	7.10819	12.3994	11.162	2.95728	7.86075	13.9613	12.9094	10.985	8.38987	11.7807	5.40902	13.4354
CRIPT	2	9.31195	9.84712	10.6251	10.3896	10.662	11.3953	10.7011	10.4553	8.80935	7.80329	9.57954	10.5073	11.0286	10.5782	8.30632
CRK	16	9.61293	10.7484	12.07	11.5376	8.49643	8.98217	8.48321	7.48167	11.5286	11.0591	10.1807	11.8038	8.7393	7.98244	11.2938
CRKL	13	9.75591	10.1167	13.1562	11.722	7.35699	7.22157	10.4156	9.76325	10.5806	9.91115	9.93632	12.4391	7.28928	10.0894	10.2459
CRLF1	4	10.3461	9.32781	5.08348	6.21267	14.5529	15.567	6.84853	7.62657	12.3806	12.0544	9.83694	5.64807	15.0599	7.23755	12.2175
CRLF3	6	10.09	10.8462	12.3935	12.848	7.43018	7.61023	8.42549	8.13736	11.0249	11.1942	10.4681	12.6207	7.52021	8.28143	11.1096
CRMP1	20	8.29422	9.21424	11.8752	11.7354	9.49439	9.49894	8.45367	7.80955	12.1079	11.5165	8.75423	11.8053	9.49667	8.13161	11.8122
CRNKL1	9	9.78183	9.78808	10.5605	9.98871	10.817	11.0669	9.19691	8.24285	10.7451	9.81203	9.78496	10.2746	10.942	8.71988	10.2786
CROCC	6	9.99171	10.4863	11.9615	11.1508	9.4439	9.28546	8.27251	7.43807	11.5726	10.3972	10.239	11.5561	9.36468	7.85529	10.9849
CRTAP	16	9.04053	8.17555	8.11711	8.53358	10.0973	10.1041	12.3964	11.8295	10.7986	10.9074	8.60804	8.32535	10.1007	12.1129	10.853
CRTC1	1	9.63207	10.743	10.8365	11.327	8.08345	9.10424	11.4165	12.0345	8.20337	8.6193	10.1876	11.0818	8.59385	11.7255	8.41133
CRTC3	2	12.9282	10.2341	7.69742	7.49887	11.125	11.2771	10.6941	9.65631	10.4232	8.46573	11.5811	7.59815	11.201	10.1752	9.44444
CRYAB	8	14.0116	16.2899	12.168	10.6076	10.3952	9.83686	0.742825	0.457142	12.7715	12.7192	15.1508	11.3878	10.116	0.599984	12.7454
CRYBG3	2	11.0609	15.0108	9.16734	10.2532	9.17349	7.88122	7.31504	6.72543	12.464	10.9486	13.0358	9.71028	8.52736	7.02023	11.7063
CRYZ	16	10.7188	10.5359	9.6707	8.81884	6.97764	6.54849	10.7972	9.39721	13.2991	13.2361	10.6274	9.24477	6.76306	10.0972	13.2676
CRYZL1	9	10.8524	11.8819	7.30415	7.3893	12.1067	12.3882	8.43489	7.82925	10.9534	10.8598	11.3672	7.34672	12.2475	8.13207	10.9066
CS	44	10.8656	8.89481	10.1768	10.6651	10.5026	9.52684	9.90912	10.6154	9.32044	9.5233	9.8802	10.4209	10.0147	10.2623	9.42187
CSDC2	1	12.783	15.1975	15.835	14.9121	4.8519	4.30314	4.9366	4.40879	11.1631	11.6089	13.9903	15.3735	4.57752	4.67269	11.386
CSDE1	49	9.65509	11.0883	10.6923	10.1145	8.67404	8.88225	10.2796	11.7187	9.61589	9.27931	10.3717	10.4034	8.77815	10.9992	9.4476
CSE1L	67	9.56026	9.27535	10.1282	10.0624	9.54958	9.38952	10.8108	11.7152	9.78278	9.72579	9.4178	10.0953	9.46955	11.263	9.75429
CSK	10	8.58897	9.28468	10.5733	9.95454	9.79748	9.55594	9.90818	9.02597	11.5429	11.7681	8.93682	10.2639	9.67671	9.46708	11.6555
CSNK1A1	9	9.16723	9.74782	9.45845	9.03564	10.2264	10.3136	10.6051	10.5167	10.5111	10.4178	9.45752	9.24705	10.27	10.5609	10.4645
CSNK1D	1	10.3902	11.9011	11.1928	11.537	8.9668	9.34266	8.40311	8.79511	9.53333	9.93791	11.1456	11.3649	9.15473	8.59911	9.73562
CSNK1E	4	9.61406	10.7141	12.8766	8.73595	10.0961	8.94546	11.264	9.01578	9.49486	9.24314	10.1641	10.8063	9.52078	10.1399	9.369
CSNK1G3	5	10.3223	8.67405	9.32061	10.9759	8.16089	8.28294	11.7822	10.1028	11.0473	11.331	9.49817	10.1483	8.22192	10.9425	11.1892
CSNK2A1	8	8.89843	9.67936	11.272	9.46555	9.94679	9.99241	10.3714	10.7511	9.96175	9.66118	9.2889	10.3688	9.9696	10.5613	9.81147
CSNK2A2	9	9.76717	10.5529	9.76127	9.00952	9.61878	10.0979	10.4736	9.34074	10.4896	10.8886	10.16	9.3854	9.85832	9.90715	10.6891
CSNK2B	17	7.66409	8.47172	10.2755	8.15966	9.73058	9.05543	9.05885	19.8461	9.07267	8.66543	8.06791	9.21758	9.39301	14.4525	8.86905
CSPG4	17	8.78148	7.95316	4.47998	5.08876	12.5377	13.0484	8.25489	7.24377	16.1642	16.4477	8.36732	4.78437	12.7931	7.74933	16.3059
CSRP1	28	9.87943	10.6481	11.9575	10.105	12.0559	11.6837	3.84137	6.7122	12.0146	11.1022	10.2638	11.0313	11.8698	5.27678	11.5584
CSRP2	3	16.7922	17.614	9.23554	7.80614	7.23196	6.40154	10.4945	8.58011	8.47793	7.36608	17.2031	8.52084	6.81675	9.53732	7.922
CSTB	18	10.519	10.3644	7.81975	6.84702	13.69	13.6406	8.57943	7.43482	10.6081	10.4968	10.4417	7.33338	13.6653	8.00713	10.5525
CSTF1	10	9.49682	9.26149	11.0196	10.5292	10.1792	10.1036	9.6078	10.0288	10.0922	9.68131	9.37915	10.7744	10.1414	9.81829	9.88673
CSTF2	11	9.78352	10.5241	9.81472	9.35974	10.7099	10.9701	11.5975	10.4338	8.6982	8.10848	10.1538	9.58723	10.84	11.0156	8.40334
CSTF2T	18	9.49781	10.8462	11.5837	11.1806	9.87825	9.7729	9.5422	8.90591	9.42575	9.3667	10.172	11.3821	9.82558	9.22406	9.39623
CSTF3	17	9.04992	9.56624	11.123	11.2582	9.02295	9.40296	10.0765	10.8532	10.4518	9.19525	9.30808	11.1906	9.21295	10.4648	9.82351
CTAGE5	2	11.4215	6.70505	7.21706	9.58067	11.6286	9.97558	11.4783	10.9057	9.74773	11.3398	9.06328	8.39886	10.8021	11.192	10.5438
CTBP1	9	8.77854	9.85069	10.3873	9.78337	9.61454	10.4522	11.1362	10.8219	9.56489	9.61035	9.31462	10.0853	10.0334	10.9791	9.58762
CTBP2	8	8.42885	9.59649	10.4975	10.2448	9.88899	10.2424	11.2009	10.3734	9.79549	9.73127	9.01267	10.3712	10.0657	10.7871	9.76338
CTCF	3	10.315	10.7946	9.16504	9.3234	10.1869	10.7651	10.8038	10.1074	9.05439	9.48426	10.5548	9.24422	10.476	10.4556	9.26932
CTDP1	7	8.63031	10.3014	13.5722	12.6629	8.93047	9.16935	8.47757	7.48215	10.7022	10.0713	9.46588	13.1176	9.04991	7.97986	10.3868
CTDSPL2	7	9.19422	10.6705	8.88245	8.64576	10.9688	10.9888	9.77419	9.36529	10.9214	10.5885	9.93237	8.76411	10.9788	9.56974	10.755
CTGF	1	10.2637	9.10135	18.6303	22.4577	5.53507	6.44869	4.45138	3.29126	9.88151	9.93905	9.68251	20.544	5.99188	3.87132	9.91028
CTH	3	8.36799	9.3192	9.84329	10.8189	9.82631	8.29397	11.6604	9.36444	10.7524	11.7531	8.8436	10.3311	9.06014	10.5124	11.2528
CTHRC1	1	5.92042	31.7153	5.91672	12.713	6.40769	5.74935	6.7098	7.43904	7.04949	10.3791	18.8179	9.31487	6.07852	7.07442	8.71432
CTIF	4	10.5589	11.3662	13.8751	12.4098	9.56514	8.25648	7.46848	5.79819	10.5869	10.1149	10.9625	13.1424	8.91081	6.63333	10.3509
CTNNA1	68	10.2303	11.0633	11.6729	11.6019	9.67368	9.8962	7.04116	8.65619	10.2195	9.94482	10.6468	11.6374	9.78494	7.84868	10.0822
CTNNAL1	3	11.8594	11.2805	10.9983	10.3217	10.1786	9.47553	8.03469	8.28645	10.3601	9.20466	11.57	10.66	9.82707	8.16057	9.78238
CTNNB1	32	11.6578	11.0296	13.0536	12.5989	7.8823	7.73699	7.15991	6.18065	11.2332	11.467	11.3437	12.8263	7.80964	6.67028	11.3501
CTNNBL1	23	8.89004	9.62547	10.4666	10.3572	9.82014	10.1719	11.4822	11.1635	9.20788	8.81512	9.25776	10.4119	9.99601	11.3229	9.0115
CTNND1	41	9.12814	9.93758	13.853	13.7496	8.11685	8.09964	6.57384	8.46891	11.1529	10.9196	9.53286	13.8013	8.10824	7.52137	11.0362
CTPS1	31	11.285	11.9829	8.82848	7.64199	8.14602	7.98716	9.21844	13.568	10.7724	10.5697	11.6339	8.23523	8.06659	11.3932	10.671
CTPS2	10	9.77029	10.999	7.60199	7.75307	11.5496	12.0184	11.3152	13.926	7.62826	7.43816	10.3847	7.67753	11.784	12.6206	7.53321
CTR9	25	9.0967	10.0831	10.7187	9.42507	10.6554	10.665	9.64476	9.09106	10.1468	10.4734	9.58991	10.0719	10.6602	9.36791	10.3101
CTSA	7	8.35367	8.23869	12.2961	9.59636	15.2986	13.2489	9.54474	8.20395	7.65272	7.56626	8.29618	10.9462	14.2737	8.87435	7.60949
CTSB	6	5.72267	6.08666	7.63302	6.44425	7.322	7.89287	15.6082	32.9203	5.58222	4.78785	5.90467	7.03863	7.60743	24.2642	5.18503
CTSC	9	8.17593	8.4933	6.84411	5.49056	16.1723	15.9211	14.7175	17.3106	3.57475	3.29993	8.33461	6.16733	16.0467	16.014	3.43734
CTSL	4	8.79705	8.6815	9.14031	9.15052	10.7482	11.0081	13.5096	11.4545	9.05187	8.45841	8.73927	9.14542	10.8781	12.482	8.75514
CTSZ	7	9.41498	9.61178	11.7546	11.5387	12.5428	13.2989	7.96816	8.52213	7.81128	7.53659	9.51338	11.6467	12.9209	8.24515	7.67393
CTTN	34	9.38951	9.60317	14.7998	11.0088	9.72038	9.28352	8.69447	6.98683	10.5939	9.91959	9.49634	12.9043	9.50195	7.84065	10.2568
CTTNBP2NL	24	10.1959	11.2417	12.5015	11.3381	8.75233	8.51647	8.49568	7.48056	10.9795	10.4982	10.7188	11.9198	8.6344	7.98812	10.7389
CTU1	2	8.72617	9.0961	12.1933	10.7163	8.10356	8.54938	12.0249	11.1886	10.1672	9.23449	8.91113	11.4548	8.32647	11.6068	9.70084
CTU2	2	8.75871	9.63968	10.687	11.2792	9.08503	8.97435	11.1821	10.2486	10.1097	10.0357	9.19919	10.9831	9.02969	10.7153	10.0727
CUEDC1	2	10.8399	13.4509	12.1925	10.8855	7.74876	9.09797	6.2281	5.04875	14.84	9.66752	12.1454	11.539	8.42337	5.63843	12.2538
CUEDC2	5	10.2185	11.1383	6.48107	5.56798	13.0672	12.6669	10.8011	9.50588	10.7489	9.80427	10.6784	6.02453	12.867	10.1535	10.2766
CUL1	22	9.29566	9.78511	11.6728	10.3155	7.46185	7.45442	11.3705	13.2575	9.65691	9.72971	9.54038	10.9942	7.45813	12.314	9.69331
CUL2	16	8.92007	10.1525	11.649	11.2653	9.62735	9.96928	9.93257	9.92275	9.13416	9.42699	9.53628	11.4572	9.79831	9.92766	9.28057
CUL3	25	8.80561	9.71494	10.7984	9.82981	10.526	10.5795	10.2165	9.47359	10.1957	9.85994	9.26028	10.3141	10.5527	9.84506	10.0278
CUL4A	26	10.1994	11.0011	9.5342	9.36001	10.9637	11.2685	9.84301	9.81559	9.00056	9.01404	10.6002	9.44711	11.1161	9.8293	9.0073
CUL4B	46	8.54327	9.72221	9.76826	8.95783	12.8479	12.774	9.97896	9.31825	9.04472	9.04461	9.13274	9.36304	12.8109	9.6486	9.04467
CUL5	9	9.79583	9.88471	10.4647	9.05799	10.8049	10.001	10.3334	10.102	10.236	9.31942	9.84027	9.76133	10.403	10.2177	9.77772
CUTA	13	9.84284	10.406	10.2528	10.66	11.524	12.6137	9.87546	5.39609	9.66206	9.76701	10.1244	10.4564	12.0689	7.63578	9.71454
CUTC	5	8.67978	10.2897	11.3016	10.2369	8.83551	9.30299	11.377	13.9083	8.01912	8.04914	9.48472	10.7692	9.06925	12.6426	8.03413
CUX1	25	10.8428	11.9765	9.46363	10.0491	10.0376	10.4088	8.97812	8.49222	9.98394	9.76731	11.4096	9.75637	10.2232	8.73517	9.87562
CWC15	6	10.1209	10.4539	10.5419	9.80276	10.7935	10.3153	11.3937	8.62677	9.49513	8.45611	10.2874	10.1724	10.5544	10.0102	8.97562
CWC22	6	9.53781	9.9994	10.281	10.4803	9.08267	9.38859	11.0786	11.0062	9.70742	9.43803	9.7686	10.3806	9.23563	11.0424	9.57273
CWC25	5	8.71792	10.6157	13.1559	12.8882	7.4638	7.02842	9.55931	9.66614	10.5712	10.3334	9.66682	13.0221	7.24611	9.61273	10.4523
CWC27	10	9.11099	10.7545	10.8299	9.82962	9.69456	9.04008	12.2014	11.7794	9.05267	7.70691	9.93275	10.3297	9.36732	11.9904	8.37979
CWF19L1	8	9.60259	10.4973	9.57678	9.87456	10.2045	11.1404	10.8377	10.8117	9.08152	8.37278	10.05	9.72567	10.6725	10.8247	8.72715
CXADR	4	9.25289	8.94727	8.46507	8.55013	9.56739	9.04934	9.27772	9.07505	12.7785	15.0366	9.10008	8.5076	9.30836	9.17639	13.9076
CXCR4	1	9.78485	7.39813	9.29412	10.6643	7.14832	7.07984	14.2073	16.3592	8.12202	9.94192	8.59149	9.9792	7.11408	15.2833	9.03197
CXorf56	8	9.70387	10.2845	10.3251	10.317	9.30533	9.89826	11.8403	11.3943	8.75201	8.17932	9.9942	10.3211	9.6018	11.6173	8.46566
CXorf57	1	10.0154	11.4548	9.8876	12.3127	7.70898	10.911	9.58403	10.6352	8.48995	9.00028	10.7351	11.1001	9.30999	10.1096	8.74511
CXXC1	2	9.66584	9.01852	9.31837	8.47314	11.7622	12.1905	10.8902	10.4737	8.74882	9.45878	9.34218	8.89575	11.9763	10.6819	9.1038
CYB5A	4	10.8032	9.85672	12.0717	10.8309	13.3727	12.1549	7.19749	4.97284	9.23428	9.50531	10.33	11.4513	12.7638	6.08516	9.36979
CYB5B	3	9.46639	4.91063	6.97493	9.53684	9.64845	7.75522	14.5365	11.027	11.6175	14.5266	7.18851	8.25588	8.70183	12.7817	13.072
CYB5R1	9	10.6245	8.44833	9.40269	10.7927	11.7557	11.1846	8.12222	7.39215	10.625	11.6521	9.53642	10.0977	11.4702	7.75718	11.1385
CYB5R3	26	11.3462	5.87097	11.8092	13.3966	8.10149	6.40948	8.94866	7.18585	12.0569	14.8747	8.60858	12.6029	7.25549	8.06726	13.4658
CYC1	11	12.9935	6.6549	6.93231	10.7992	10.7918	8.60656	11.3592	9.91341	9.88995	12.0592	9.82421	8.86577	9.69918	10.6363	10.9746
CYCS	15	6.60149	8.37057	10.9937	9.37109	10.399	10.1336	14.646	14.0845	7.4342	7.96575	7.48603	10.1824	10.2663	14.3653	7.69997
CYFIP1	9	9.48803	10.2922	11.6338	11.4567	8.59423	8.31452	9.19407	9.15963	10.6935	11.1732	9.89013	11.5453	8.45438	9.17685	10.9334
CYFIP2	15	9.74946	9.58629	9.11562	9.44757	12.2205	12.5699	8.36279	8.67449	9.87934	10.3941	9.66787	9.28159	12.3952	8.51864	10.1367
CYHR1	1	10.392	10.4791	11.4617	9.85986	11.5934	11.3041	9.68462	7.81237	9.8792	7.53362	10.4355	10.6608	11.4488	8.74849	8.70641
CYLD	1	11.1432	9.51261	7.71654	7.17801	14.2804	14.2098	7.45482	8.2569	10.1814	10.0663	10.3279	7.44727	14.2451	7.85586	10.1239
CYP51A1	5	12.0668	6.53585	9.31241	14.7043	8.4348	7.27405	10.1104	9.1761	10.0858	12.2994	9.30134	12.0084	7.85442	9.64326	11.1926
CYR61	3	11.7647	10.3268	14.2851	15.6498	6.45252	5.88326	4.14532	3.53609	13.7896	14.1667	11.0458	14.9675	6.16789	3.8407	13.9782
CYTH1	3	11.213	10.9179	15.1083	13.115	8.22406	8.73282	6.19695	5.45455	11.0147	10.0228	11.0654	14.1116	8.47844	5.82575	10.5187
CYTH3	3	11.1676	11.1796	13.6569	13.1733	7.05189	7.29859	5.20376	3.69948	14.1732	13.3956	11.1736	13.4151	7.17524	4.45162	13.7844
DAAM1	1	10.0774	8.71901	10.8737	10.9609	9.82209	7.76272	8.97118	4.47017	13.7509	14.5919	9.39821	10.9173	8.79241	6.72068	14.1714
DAB2	31	15.6014	18.1626	4.71154	4.34789	14.626	14.8625	7.38073	6.72079	6.99266	6.59387	16.882	4.52972	14.7442	7.05076	6.79327
DAB2IP	1	7.99724	10.7414	11.7886	12.5332	8.16006	7.12586	8.97824	8.29614	13.7867	10.5925	9.36932	12.1609	7.64296	8.63719	12.1896
DAD1	4	12.441	7.13299	7.6289	10.2333	7.17123	6.21364	10.24	10.0136	12.5219	16.4034	9.787	8.93108	6.69244	10.1268	14.4627
DAG1	11	11.829	11.0108	9.18682	10.1325	11.1117	10.7646	5.50315	4.65524	13.0861	12.7201	11.4199	9.65966	10.9381	5.07919	12.9031
DAGLB	2	11.9579	8.43205	7.9974	10.2055	8.53908	8.89345	8.39001	8.82156	14.1022	12.6609	10.195	9.10144	8.71627	8.60578	13.3815
DAK	13	8.861	9.60175	7.0412	6.87174	14.6638	14.8449	9.01883	8.21683	10.5481	10.3318	9.23137	6.95647	14.7544	8.61783	10.44
DAP	14	11.3412	10.7606	9.60145	7.61352	13.0569	12.8647	9.53645	7.14488	9.32738	8.7528	11.0509	8.60748	12.9608	8.34066	9.04009
DAP3	12	11.601	9.44341	10.4661	11.5393	9.28137	8.18633	10.0399	8.71689	10.1548	10.5708	10.5222	11.0027	8.73385	9.37837	10.3628
DAPK3	11	9.39448	10.1671	11.9731	12.0167	7.50853	7.78654	7.4579	9.35444	12.2248	12.1164	9.78077	11.9949	7.64753	8.40617	12.1706
DARS	68	9.11168	9.67269	10.5416	10.4297	9.89979	10.2485	10.704	11.7411	8.88171	8.76916	9.39218	10.4856	10.0741	11.2226	8.82544
DARS2	9	11.167	9.28112	10.2021	10.7643	9.34571	8.42477	9.49702	8.95432	11.1401	11.2235	10.2241	10.4832	8.88524	9.22567	11.1818
DAXX	4	9.419	10.0911	11.8021	10.9645	9.98971	9.46395	10.585	9.52526	9.54432	8.61516	9.75503	11.3833	9.72683	10.0551	9.07974
DAZAP1	9	7.45183	7.76914	8.23987	7.19028	8.67853	8.1842	9.52817	27.8143	8.03196	7.11174	7.61048	7.71508	8.43137	18.6712	7.57185
DBI	13	9.18247	10.1107	12.5205	10.8915	9.61603	11.9215	11.3506	5.96812	9.34384	9.09469	9.64658	11.706	10.7688	8.65936	9.21927
DBN1	31	8.94601	10.2418	13.8723	13.1421	9.36045	9.75684	7.50192	6.85754	10.4315	9.88952	9.59392	13.5072	9.55864	7.17973	10.1605
DBNL	15	10.6195	12.3894	12.028	11.728	7.31419	7.36286	7.92504	7.14204	11.9289	11.562	11.5045	11.878	7.33852	7.53354	11.7455
DBR1	7	10.0786	10.3798	9.682	9.07462	9.74807	10.2537	10.5469	10.5558	10.2196	9.46092	10.2292	9.37831	10.0009	10.5514	9.84026
DBT	13	11.3009	10.3195	10.0804	10.8877	9.8455	9.66665	10.1146	9.20627	9.34257	9.23586	10.8102	10.4841	9.75607	9.66043	9.28921
DCAF11	5	9.62684	11.8206	9.98362	9.01524	12.3418	11.5573	9.09447	7.0999	9.66663	9.79368	10.7237	9.49943	11.9495	8.09718	9.73015
DCAF12	2	10.6722	9.57582	8.77065	9.69838	9.96421	9.67491	9.10406	7.85382	13.4017	11.2843	10.124	9.23451	9.81956	8.47894	12.343
DCAF13	9	8.99941	9.72037	10.3737	9.68481	7.65877	8.09765	11.7204	15.7291	9.03457	8.98129	9.35989	10.0292	7.87821	13.7247	9.00793
DCAF6	1	8.02214	9.39363	9.8537	10.0972	9.70677	11.2958	10.4902	6.65975	12.5461	11.9348	8.70789	9.97544	10.5013	8.57497	12.2404
DCAF7	4	10.3118	9.63546	10.6388	8.50583	9.2788	9.64644	10.9976	9.24656	11.2019	10.5367	9.97365	9.57233	9.46262	10.1221	10.8693
DCAF8	2	8.85162	9.7012	8.67737	8.58247	14.1663	14.1215	10.2037	9.42299	8.27731	7.99554	9.27641	8.62992	14.1439	9.81335	8.13643
DCBLD1	2	12.1385	9.70446	14.0168	15.575	7.06095	6.03071	7.32898	6.84592	11.357	9.94157	10.9215	14.7959	6.54583	7.08745	10.6493
DCDC1	1	9.42927	11.1129	11.1062	15.6631	6.74717	11.2303	5.93388	0.96084	13.5269	14.2894	10.2711	13.3847	8.98875	3.44736	13.9081
DCK	6	9.91561	10.3351	8.99398	8.37172	11.034	10.916	12.4344	11.824	7.93945	8.2359	10.1253	8.68285	10.975	12.1292	8.08767
DCLK1	2	4.18551	4.7113	21.2405	19.0867	4.81661	4.99184	17.0988	15.6156	4.29598	3.95718	4.44841	20.1636	4.90423	16.3572	4.12658
DCLK2	3	11.2399	13.6842	12.3159	11.4212	11.6024	11.064	4.71987	4.15542	10.2949	9.50221	12.462	11.8685	11.3332	4.43765	9.89855
DCP1A	7	9.04292	9.84588	10.0612	9.18421	10.0566	10.1133	11.7825	10.0859	9.95309	9.87439	9.4444	9.62271	10.0849	10.9342	9.91374
DCP1B	1	9.79465	9.71523	12.9873	10.9572	10.5874	9.55694	11.9134	9.33245	8.14496	7.01048	9.75494	11.9722	10.0722	10.6229	7.57772
DCPS	9	9.21281	9.98094	7.90695	7.18963	13.4271	13.5093	10.7014	9.33555	9.50196	9.23436	9.59687	7.54829	13.4682	10.0185	9.36816
DCTD	5	8.66919	9.61111	8.98633	8.59362	9.68967	10.2232	8.68773	14.7107	10.7246	10.1038	9.14015	8.78998	9.95645	11.6992	10.4142
DCTN1	40	8.62208	10.522	11.3665	10.7673	10.672	10.9719	8.39041	8.22754	10.3812	10.079	9.57205	11.0669	10.822	8.30898	10.2301
DCTN2	30	9.42068	10.7657	11.5532	10.7806	10.7932	10.7541	8.37399	7.55929	10.1705	9.82877	10.0932	11.1669	10.7736	7.96664	9.99964
DCTN3	11	9.84296	10.4604	11.269	10.6611	10.6003	10.733	8.19202	7.70687	10.3285	10.206	10.1517	10.965	10.6666	7.94945	10.2672
DCTN4	9	9.58517	10.1922	10.9198	10.2577	10.402	10.769	9.4289	8.67264	10.0207	9.75194	9.88869	10.5888	10.5855	9.05077	9.88631
DCTN5	8	10.43	10.7115	10.1927	10.0755	10.9672	11.2802	8.2774	8.57986	10.1102	9.37539	10.5708	10.1341	11.1237	8.42863	9.74279
DCTN6	2	10.7413	10.7197	10.3979	10.574	11.5238	10.9195	8.79118	7.66341	9.96169	8.70758	10.7305	10.4859	11.2217	8.22729	9.33463
DCTPP1	10	10.3216	11.1272	11.8708	11.9944	9.60671	10.1836	9.60092	5.41373	10.2441	9.63697	10.7244	11.9326	9.89513	7.50733	9.94056
DCUN1D1	6	9.64634	11.0615	9.23283	8.71197	11.9482	11.6957	9.508	9.08135	9.10858	10.0056	10.3539	8.9724	11.822	9.29467	9.55707
DCUN1D5	3	9.81602	9.73252	10.8584	10.6648	8.59114	9.16923	12.1854	10.3021	9.89988	8.78044	9.77427	10.7616	8.88019	11.2438	9.34016
DCXR	6	11.2024	10.7093	9.10127	9.35729	8.35532	8.3792	9.2453	8.86525	12.2919	12.4928	10.9559	9.22928	8.36726	9.05527	12.3923
DDA1	5	9.76254	11.0341	9.60704	8.98788	8.95777	9.2076	10.0834	9.42167	11.669	11.269	10.3983	9.29746	9.08268	9.75254	11.469
DDAH1	13	11.4944	11.7983	13.8477	10.9024	9.54585	9.34629	5.23254	5.23174	11.4324	11.1683	11.6464	12.3751	9.44607	5.23214	11.3004
DDAH2	7	9.46082	10.0963	14.7764	13.4482	8.78595	8.54866	8.52199	7.6103	10.0949	8.65647	9.77858	14.1123	8.6673	8.06615	9.37568
DDB1	79	10.0026	10.1612	9.42084	7.78015	10.7885	10.3796	9.33675	10.1725	11.1852	10.7726	10.0819	8.6005	10.584	9.75464	10.9789
DDB2	13	9.04769	9.87096	8.82396	8.04426	8.36764	8.35056	6.77825	7.10451	17.0149	16.5973	9.45932	8.43411	8.3591	6.94138	16.8061
DDHD1	1	8.79062	10.9658	9.25833	10.2982	6.82599	6.15105	14.4156	14.597	10.4789	8.21854	9.87821	9.77828	6.48852	14.5063	9.3487
DDHD2	3	10.1797	10.6571	9.1385	8.70728	11.1116	11.1509	10.8007	10.6065	9.10024	8.5474	10.4184	8.92289	11.1313	10.7036	8.82382
DDI2	12	9.57823	10.6351	10.3144	9.53159	8.52173	8.74345	12.7448	11.5342	9.16766	9.2288	10.1067	9.92299	8.63259	12.1395	9.19823
DDOST	13	13.7217	6.53313	8.52038	11.9296	7.46112	6.25923	10.0649	9.90681	11.4297	14.1735	10.1274	10.225	6.86018	9.98585	12.8016
DDRGK1	4	12.4421	6.25886	6.36587	10.5655	10.4172	9.39108	11.1928	10.1237	10.4852	12.7577	9.35046	8.4657	9.90416	10.6582	11.6214
DDT	9	9.20744	9.87907	9.74259	8.4984	8.60376	7.98306	8.25418	17.1066	10.7805	9.94445	9.54326	9.12049	8.29341	12.6804	10.3625
DDX1	67	10.2998	11.1527	11.2134	10.4291	8.25628	8.47114	9.84165	11.0507	9.76832	9.51694	10.7262	10.8212	8.36371	10.4462	9.64263
DDX10	8	8.63284	9.45122	10.863	11.0014	9.06689	8.63538	12.8401	11.49	9.36522	8.65397	9.04203	10.9322	8.85113	12.1651	9.00959
DDX11	6	9.48619	10.2639	8.3191	7.71517	10.1407	9.65985	11.9381	11.3453	10.7749	10.3567	9.87507	8.01713	9.90027	11.6417	10.5658
DDX17	45	9.19568	10.0618	9.60148	8.69593	10.0402	10.1615	11.921	12.5542	9.03337	8.73473	9.62876	9.14871	10.1009	12.2376	8.88405
DDX18	46	9.02749	9.12903	12.1096	10.9763	8.78229	8.58787	10.2863	10.1838	10.1418	10.7755	9.07826	11.543	8.68508	10.2351	10.4586
DDX19A	7	9.0738	10.1978	8.33678	7.78056	12.5111	11.877	10.3632	9.29871	10.5644	9.99675	9.63578	8.05867	12.194	9.83096	10.2806
DDX19B	31	9.5883	10.7347	8.63817	8.09539	11.0986	11.6037	9.98536	10.5285	10.0774	9.64975	10.1615	8.36678	11.3512	10.2569	9.86358
DDX20	20	9.57626	10.1036	11.3073	9.09674	9.45339	9.14049	11.7111	10.4915	9.50949	9.61013	9.83993	10.202	9.29694	11.1013	9.55981
DDX21	52	8.72994	8.9218	11.6225	11.0293	7.78674	7.80361	11.1095	11.6329	10.0443	11.3194	8.82587	11.3259	7.79517	11.3712	10.6819
DDX23	48	9.36904	10.083	11.5053	10.8553	9.61751	10.0159	10.2592	9.73116	9.44458	9.11913	9.726	11.1803	9.81668	9.99519	9.28186
DDX24	22	9.14128	9.45071	9.35895	9.78836	8.76714	8.912	12.3115	11.8886	9.74669	10.6347	9.296	9.57366	8.83957	12.1001	10.1907
DDX27	42	9.10699	10.019	10.7136	10.0976	8.5691	8.82813	10.8528	12.6936	9.57858	9.54051	9.56301	10.4056	8.69861	11.7732	9.55955
DDX28	2	9.47295	9.15156	9.75545	9.83979	9.38381	8.88315	10.4221	12.1573	9.72507	11.2087	9.31225	9.79762	9.13348	11.2897	10.4669
DDX31	10	9.81994	9.57938	8.58025	9.72423	8.20744	8.38929	11.6779	11.3329	10.7396	11.9491	9.69966	9.15224	8.29836	11.5054	11.3443
DDX39A	15	9.15597	9.25371	9.12829	9.24053	10.2544	9.9273	12.0389	13.3068	8.80521	8.88882	9.20484	9.18441	10.0909	12.6729	8.84702
DDX39B	34	10.0323	9.71991	8.81801	7.97351	9.56425	9.28139	11.5696	15.2088	8.97094	8.86125	9.87612	8.39576	9.42282	13.3892	8.9161
DDX3X	79	9.55572	10.5113	9.45625	9.08514	9.56701	9.81079	11.9878	12.5015	8.91158	8.61297	10.0335	9.27069	9.6889	12.2446	8.76228
DDX41	10	8.82861	9.09371	7.68604	7.35828	11.8806	12.7207	12.8997	11.5632	9.12725	8.8419	8.96116	7.52216	12.3006	12.2315	8.98458
DDX42	37	9.60777	10.3086	11.7115	10.7375	9.15407	9.20582	9.33089	8.81098	10.802	10.3309	9.95818	11.2245	9.17995	9.07094	10.5665
DDX46	74	9.21188	9.7141	10.4796	10.1233	10.1327	10.3299	10.6162	12.0587	8.90929	8.42443	9.46299	10.3014	10.2313	11.3374	8.66686
DDX47	23	8.92594	9.28745	11.9804	11.529	7.66187	7.67733	11.1458	10.6981	10.4718	10.6223	9.1067	11.7547	7.6696	10.922	10.547
DDX49	4	8.96697	11.6215	9.88167	10.1561	8.10154	8.0569	11.7761	12.5158	9.01087	9.91243	10.2942	10.0189	8.07922	12.146	9.46165
DDX5	75	9.30494	11.1148	10.2601	9.61443	9.09434	9.12738	10.805	11.9253	9.48286	9.27094	10.2099	9.93727	9.11086	11.3651	9.3769
DDX50	21	9.5782	9.82967	10.4483	9.93348	9.5372	9.30478	11.7581	10.7739	9.56262	9.27377	9.70394	10.1909	9.42099	11.266	9.41819
DDX51	12	9.43501	9.9503	10.1225	9.65809	9.62847	9.81839	11.081	11.9688	9.2924	9.04506	9.69265	9.8903	9.72343	11.5249	9.16873
DDX52	7	9.66121	10.7492	10.247	12.1203	7.78481	8.53715	10.1826	10.0172	9.94928	10.7513	10.2052	11.1836	8.16098	10.0999	10.3503
DDX54	24	9.30797	9.65398	9.94981	9.79979	8.74333	8.58718	12.5504	12.9145	9.20043	9.29261	9.48098	9.8748	8.66526	12.7324	9.24652
DDX55	7	9.34947	10.0395	8.64456	10.0909	8.20804	8.92828	11.3536	12.0047	10.274	11.1069	9.6945	9.36772	8.56816	11.6792	10.6905
DDX56	14	9.4288	9.69261	10.6482	10.4849	7.74886	7.93964	11.639	12.7766	9.79071	9.85071	9.56071	10.5665	7.84425	12.2078	9.82071
DDX58	4	7.74631	9.43798	13.0394	13.2169	9.06029	11.6038	7.68707	7.45123	10.9597	9.79736	8.59215	13.1281	10.3321	7.56915	10.3785
DDX59	5	9.67655	11.1206	6.96748	6.31638	12.9926	13.3696	11.9734	11.1688	8.74801	7.66665	10.3986	6.64193	13.1811	11.5711	8.20733
DDX6	29	9.7549	9.30822	11.7752	11.443	9.56338	9.81945	9.94395	9.67256	9.5631	9.15625	9.53156	11.6091	9.69141	9.80825	9.35967
DDX60	1	8.94035	9.53713	6.54538	3.62135	15.5828	16.0881	11.4172	8.34906	10.7023	9.21638	9.23874	5.08337	15.8355	9.88311	9.95933
DECR1	17	10.7077	9.14964	7.81772	8.42029	9.9534	9.66153	13.913	12.7167	8.92072	8.73924	9.92869	8.119	9.80747	13.3149	8.82998
DECR2	3	10.2561	11.5135	9.72972	10.516	12.0495	12.1641	9.04871	7.94044	8.01256	8.76935	10.8848	10.1229	12.1068	8.49457	8.39095
DEGS1	2	11.7632	7.25411	8.69048	7.81173	10.735	9.34129	9.27908	6.79596	12.4335	15.8956	9.50868	8.25111	10.0381	8.03752	14.1645
DEK	30	8.59399	9.52649	11.034	9.61189	10.4732	10.3597	11.8149	11.5157	8.47249	8.59767	9.06024	10.3229	10.4165	11.6653	8.53508
DENND1A	2	10.2158	9.31388	8.3813	9.8583	11.9384	11.2256	10.9437	8.40944	9.63937	10.0741	9.76485	9.1198	11.582	9.67658	9.85676
DENND3	1	16.6699	9.35743	10.1187	11.2828	8.85925	10.1837	9.13731	8.98457	9.27524	6.13114	13.0136	10.7008	9.52147	9.06094	7.70319
DENND4A	1	5.91059	9.69563	12.8703	10.6604	9.51624	9.59593	12.9553	11.8952	7.89846	9.00194	7.80311	11.7654	9.55609	12.4252	8.4502
DENND4C	12	11.6243	11.389	8.16009	9.16901	9.38982	9.95995	8.23763	8.32908	12.1714	11.5697	11.5067	8.66455	9.67488	8.28336	11.8705
DENND5B	1	15.7555	14.1626	5.13615	5.38758	8.26675	9.48659	8.33363	8.24374	13.8664	11.3611	14.959	5.26187	8.87667	8.28869	12.6137
DENND6A	2	10.5127	10.1877	8.26828	8.97022	11.5524	12.3128	11.6608	11.0818	8.45534	6.99786	10.3502	8.61925	11.9326	11.3713	7.7266
DENR	8	9.43521	10.0067	9.71979	9.71446	10.2743	10.7761	11.0306	10.2033	9.54058	9.29891	9.72096	9.71712	10.5252	10.6169	9.41974
DEPDC7	1	10.7269	12.0635	11.6665	10.2192	11.3133	10.7008	8.02009	7.0844	9.13718	9.06817	11.3952	10.9428	11.0071	7.55225	9.10268
DERA	12	8.80533	9.34055	8.15311	7.21854	15.2849	14.9966	9.60882	9.4154	8.72393	8.45281	9.07294	7.68583	15.1408	9.51211	8.58837
DERL1	3	9.9053	8.28616	10.255	12.8436	11.0336	8.37936	10.024	7.46084	9.4928	12.3192	9.09573	11.5493	9.70651	8.74244	10.906
DESI1	3	10.0756	10.0546	14.0075	12.9376	7.70298	7.03442	9.41674	7.77615	10.8828	10.1117	10.0651	13.4725	7.3687	8.59645	10.4972
DESI2	2	9.64386	11.1151	8.86641	9.675	10.7662	11.7029	11.2668	10.59	7.75328	8.62034	10.3795	9.2707	11.2346	10.9284	8.18681
DFFA	14	9.48383	11.2098	10.5454	9.6333	7.30167	7.01381	10.3309	12.5939	10.8697	11.0177	10.3468	10.0894	7.15774	11.4624	10.9437
DFNA5	11	12.5724	13.0735	11.7839	12.5429	11.4203	12.3252	3.57868	3.56961	9.66546	9.46808	12.823	12.1634	11.8728	3.57415	9.56677
DGCR14	6	10.5613	11.1269	12.0063	11.8688	7.9905	8.16384	9.3097	8.39584	10.5668	10.01	10.8441	11.9375	8.07717	8.85277	10.2884
DGCR8	4	9.00028	10.3619	11.5036	11.0457	8.88832	9.06352	10.7593	10.1273	9.63376	9.61624	9.6811	11.2747	8.97592	10.4433	9.625
DGKA	8	9.53503	10.1531	8.47563	8.32316	11.6894	12.0563	5.97776	5.49859	14.6129	13.6781	9.84409	8.39939	11.8729	5.73818	14.1455
DGKH	1	10.3646	11.2191	11.2333	11.7532	10.8488	11.2882	7.65344	6.27429	9.77181	9.59331	10.7918	11.4932	11.0685	6.96386	9.68256
DGUOK	2	9.94861	8.95498	8.55635	7.67637	8.70599	8.50535	7.13576	7.71791	16.028	16.7707	9.45179	8.11636	8.60567	7.42684	16.3993
DHCR24	2	15.4608	7.36283	8.4158	12.7988	6.25194	6.33822	8.47306	8.19547	10.6518	16.0513	11.4118	10.6073	6.29508	8.33426	13.3515
DHCR7	6	14.3602	7.48963	9.56548	13.3339	9.60472	7.66955	8.17087	6.96871	10.3288	12.5082	10.9249	11.4497	8.63714	7.56979	11.4185
DHFR	18	11.0625	12.1601	8.89863	7.89865	8.50476	8.2792	11.1327	9.70628	11.3711	10.986	11.6113	8.39864	8.39198	10.4195	11.1786
DHODH	5	13.62	8.66312	7.43664	9.08125	9.37861	8.92403	8.16771	7.35709	13.2422	14.1293	11.1416	8.25895	9.15132	7.7624	13.6858
DHPS	9	8.044	8.71048	12.9604	12.4558	7.96601	7.64161	13.1123	12.4676	8.4737	8.1681	8.37724	12.7081	7.80381	12.7899	8.3209
DHRS1	2	10.1661	9.81188	10.0142	10.0683	11.5222	11.8111	8.54503	8.04499	10.5124	9.50381	9.98899	10.0412	11.6667	8.29501	10.0081
DHRS4	6	11.0859	11.2707	6.67902	7.29057	10.7103	11.568	9.69551	9.36306	10.6989	11.6381	11.1783	6.9848	11.1392	9.52928	11.1685
DHRS7	5	10.4756	6.91575	11.0688	11.4974	11.4301	8.22017	9.3559	6.29861	11.025	13.7127	8.69567	11.2831	9.82515	7.82726	12.3688
DHX15	57	9.08848	9.99169	10.0203	6.84629	11.1163	9.71148	10.9534	12.8328	9.9529	9.48621	9.54008	8.43332	10.4139	11.8931	9.71955
DHX16	22	8.62047	10.4913	10.9511	9.57757	9.89728	9.76361	10.7766	10.5414	9.8703	9.51043	9.55587	10.2643	9.83044	10.659	9.69037
DHX29	22	9.17594	10.6605	9.2577	9.05089	9.52851	9.83795	12.0494	11.2281	9.75043	9.46072	9.91819	9.1543	9.68323	11.6387	9.60558
DHX30	26	10.5962	8.8503	7.83893	8.36545	11.4306	10.2364	10.1724	11.8008	10.2278	10.4812	9.72323	8.10219	10.8335	10.9866	10.3545
DHX32	2	8.17451	9.05661	11.7587	11.2831	9.177	8.98304	10.938	11.5403	10.1282	8.96058	8.61556	11.5209	9.08002	11.2391	9.54439
DHX33	10	9.85213	10.1866	10.5233	10.7351	7.93364	8.40224	10.9512	10.2076	11.0444	10.1638	10.0194	10.6292	8.16794	10.5794	10.6041
DHX34	12	9.26339	9.23749	11.677	11.5565	8.74235	8.34161	10.1909	9.54809	10.7409	10.7018	9.25044	11.6167	8.54198	9.86952	10.7213
DHX35	1	7.88972	9.49783	10.0561	10.8706	10.525	8.37596	10.0322	11.8602	9.6117	11.2807	8.69377	10.4634	9.45047	10.9462	10.4462
DHX36	16	9.83415	10.4343	10.389	9.93133	9.02176	9.38006	10.2807	10.3437	10.492	9.89303	10.1342	10.1602	9.20091	10.3122	10.1925
DHX37	11	9.01241	8.92188	9.89013	10.0534	8.64282	8.27283	10.7317	16.1461	9.05913	9.26966	8.96715	9.97176	8.45782	13.4389	9.1644
DHX38	17	10.0752	11.1527	9.09369	8.47899	10.5558	10.7345	9.05251	8.59889	11.6319	10.6258	10.6139	8.78634	10.6452	8.8257	11.1289
DHX40	6	10.2887	12.3832	10.7071	10.6805	8.89745	9.31419	9.46605	8.7863	9.72912	9.74743	11.3359	10.6938	9.10582	9.12618	9.73828
DHX57	7	10.0889	10.7993	10.2059	11.0023	8.84807	8.64347	9.76222	9.78099	10.7067	10.1621	10.4441	10.6041	8.74577	9.77161	10.4344
DHX8	26	9.54208	10.7854	11.516	9.9614	9.91142	9.03752	9.79681	9.168	10.3484	9.933	10.1637	10.7387	9.47447	9.4824	10.1407
DHX9	89	8.0592	8.47808	10.501	8.95969	11.7192	10.6867	11.1023	12.5497	8.7258	9.21832	8.26864	9.73035	11.2029	11.826	8.97206
DIABLO	9	10.6511	9.59999	10.9305	9.59785	10.5187	10.7813	9.27461	8.92057	9.80951	9.91596	10.1255	10.2642	10.65	9.09759	9.86274
DIAPH1	60	9.64451	10.5155	10.1833	9.93541	10.2824	10.6045	9.3413	9.32031	10.1868	9.98586	10.08	10.0594	10.4435	9.33081	10.0864
DIAPH2	15	8.42815	9.53899	9.39695	9.6683	10.3377	11.1735	12.259	11.5167	8.7693	8.91136	8.98357	9.53262	10.7556	11.8879	8.84033
DIAPH3	18	11.0004	11.828	11.1122	10.9846	10.5338	10.2922	9.20252	8.64058	8.40366	8.00195	11.4142	11.0484	10.413	8.92155	8.2028
DICER1	4	10.2832	10.1519	9.49699	9.74074	9.93936	9.99469	12.1573	10.5112	9.20884	8.51585	10.2175	9.61886	9.96702	11.3342	8.86234
DIDO1	46	8.57336	9.77506	11.1897	11.0597	10.0913	10.7589	10.5751	9.68436	9.32364	8.96886	9.17421	11.1247	10.4251	10.1297	9.14625
DIEXF	12	9.2772	9.55214	9.7283	10.2901	9.60182	10.3795	10.2159	10.4623	10.3945	10.0982	9.41467	10.0092	9.99067	10.3391	10.2464
DIMT1	15	9.01857	10.2506	8.73524	10.2099	7.9204	8.80866	13.0248	13.3409	9.20405	9.4869	9.6346	9.47256	8.36453	13.1828	9.34548
DIP2B	23	8.97701	9.26171	13.7154	14.2445	9.50676	9.45683	7.32393	6.98095	10.462	10.0709	9.11936	13.9799	9.48179	7.15244	10.2665
DIS3	30	9.90594	10.2	9.33805	8.34167	11.6162	11.4594	11.7853	10.7565	8.41543	8.18156	10.053	8.83986	11.5378	11.2709	8.2985
DIS3L2	7	10.4776	11.1872	11.1354	10.5124	12.7224	12.0246	8.68553	8.23967	7.66697	7.34834	10.8324	10.8239	12.3735	8.4626	7.50766
DIXDC1	1	9.17391	10.0613	8.42958	7.67377	7.47402	6.83055	11.3493	13.0271	12.5204	13.46	9.61759	8.05167	7.15228	12.1882	12.9902
DKC1	28	9.08389	9.46732	9.51908	8.6767	9.41954	9.52843	12.6623	13.0927	9.47644	9.07361	9.2756	9.09789	9.47399	12.8775	9.27502
DLAT	16	11.9881	9.6383	8.44923	9.88299	10.9429	10.3595	9.71846	8.96957	10.0259	10.0251	10.8132	9.16611	10.6512	9.34401	10.0255
DLD	26	10.7206	9.11385	10.9065	11.5987	8.76108	8.04158	9.60029	9.96896	10.6395	10.649	9.91723	11.2526	8.40133	9.78463	10.6442
DLG1	10	9.03502	10.2798	10.8222	10.7172	11.0824	11.1628	8.70847	7.9013	10.2549	10.036	9.65739	10.7697	11.1226	8.30488	10.1455
DLG3	2	8.37091	9.94465	8.15601	6.68402	13.2673	13.3087	13.0012	11.6073	7.90939	7.75058	9.15778	7.42002	13.288	12.3042	7.82999
DLG5	3	9.28164	9.45751	12.1889	12.4012	11.746	11.7163	7.71515	6.87828	10.0642	8.55084	9.36958	12.2951	11.7311	7.29671	9.30753
DLGAP4	3	8.8935	8.86215	13.8114	12.6373	10.05	10.0694	9.68371	8.23233	9.16745	8.59274	8.87782	13.2243	10.0597	8.95802	8.8801
DLGAP5	11	9.60533	9.7027	9.43283	9.57289	9.36061	9.78067	9.59108	10.5928	11.2103	11.1508	9.65402	9.50286	9.57064	10.0919	11.1805
DLST	23	11.3566	9.57452	9.29573	11.2885	9.76927	9.51355	9.39197	8.68447	10.4988	10.6266	10.4655	10.2921	9.64141	9.03822	10.5627
DLX3	1	26.2113	9.30674	3.93253	8.19491	8.12903	13.1511	7.74732	3.47918	10.7725	9.0754	17.759	6.06372	10.6401	5.61325	9.92393
DMAP1	8	8.99651	10.0195	11.4725	10.9536	9.98762	10.307	10.1288	9.27015	8.84503	10.0193	9.508	11.2131	10.1473	9.69946	9.43217
DMBT1	1	5.06452	4.26139	12.7626	13.652	5.73194	6.50357	16.5753	14.5023	9.72976	11.2167	4.66296	13.2073	6.11776	15.5388	10.4732
DMD	8	10.2792	11.3243	10.8939	12.2784	8.41783	9.62555	6.419	7.76673	11.7627	11.2323	10.8018	11.5862	9.02169	7.09287	11.4975
DMXL1	6	10.1708	11.4619	8.79845	9.41065	9.45866	9.99131	9.30855	9.79743	10.8513	10.751	10.8163	9.10455	9.72499	9.55299	10.8011
DMXL2	1	10.674	12.0008	8.65044	9.15412	10.2602	8.96146	8.14418	9.3593	10.3991	12.3964	11.3374	8.90228	9.61084	8.75174	11.3977
DNAAF2	3	9.1146	9.24958	10.594	10.8409	8.6817	8.85902	12.4184	10.6459	9.57409	10.0219	9.18209	10.7175	8.77036	11.5321	9.79798
DNAH9	2	10.1794	11.1878	9.63764	9.28966	10.4714	10.8452	10.2991	8.92934	9.70705	9.45351	10.6836	9.46365	10.6583	9.61421	9.58028
DNAJA1	34	10.8343	12.2762	9.70866	9.75259	8.58103	9.04386	7.97828	8.65843	11.5801	11.5866	11.5553	9.73062	8.81244	8.31836	11.5833
DNAJA2	15	10.3311	10.932	8.74846	8.45196	9.99544	10.1462	10.7313	10.8649	10.1769	9.62173	10.6315	8.60021	10.0708	10.7981	9.89931
DNAJA3	11	10.793	9.40719	9.53636	10.1117	10.0668	9.33032	10.8937	9.78112	10.0714	10.0084	10.1001	9.82402	9.69856	10.3374	10.0399
DNAJA4	5	11.1355	11.9641	9.67205	8.73628	11.3632	10.603	7.17966	6.09623	11.8726	11.3774	11.5498	9.20417	10.9831	6.63795	11.625
DNAJB1	30	8.76378	9.80291	11.8625	10.8906	8.83877	9.01536	10.2979	11.6407	9.57091	9.31666	9.28334	11.3765	8.92706	10.9693	9.44379
DNAJB11	18	10.2148	9.22331	9.50391	9.67165	11.8854	11.8114	10.3839	8.79456	9.34315	9.16802	9.71903	9.58778	11.8484	9.58921	9.25558
DNAJB12	8	11.9055	9.16947	9.94612	11.258	10.3344	9.77989	8.76569	7.77573	10.5099	10.5553	10.5375	10.6021	10.0571	8.27071	10.5326
DNAJB14	2	9.97123	8.6585	10.1665	10.3851	10.7623	9.38306	11.1775	7.89535	10.4423	11.1582	9.31487	10.2758	10.0727	9.53641	10.8002
DNAJB2	3	10.6771	10.0265	11.4061	11.6879	10.2115	9.88302	7.269	6.08752	11.603	11.1485	10.3518	11.547	10.0473	6.67826	11.3757
DNAJB4	11	12.9196	13.6359	8.92967	9.03504	9.9154	10.5038	5.57558	5.01454	12.506	11.9646	13.2777	8.98235	10.2096	5.29506	12.2353
DNAJB6	7	9.85193	11.3643	11.0355	10.8831	7.69623	8.24664	9.21604	9.23153	11.0618	11.413	10.6081	10.9593	7.97143	9.22378	11.2374
DNAJC1	2	9.9236	6.43883	9.97235	12.104	10.2238	8.46929	11.3426	11.3102	8.89532	11.32	8.18121	11.0382	9.34652	11.3264	10.1077
DNAJC10	7	10.5413	8.48372	7.6198	8.80156	10.7627	10.7848	11.9433	11.653	9.32002	10.0897	9.51252	8.21068	10.7738	11.7982	9.70486
DNAJC11	10	11.1361	7.64854	8.72858	12.5805	8.29087	7.66344	10.1053	10.0012	10.6807	13.1648	9.3923	10.6545	7.97715	10.0533	11.9228
DNAJC12	3	8.28942	9.9007	5.63425	5.9939	17.4674	20.8684	12.1973	9.61866	5.56934	4.46061	9.09506	5.81408	19.1679	10.908	5.01498
DNAJC13	36	9.5566	9.96244	11.5307	11.2194	10.4061	10.6248	8.02074	8.13116	10.3175	10.2306	9.75952	11.375	10.5155	8.07595	10.274
DNAJC15	2	12.8332	10.0263	7.79632	11	9.62089	9.42088	8.44457	7.87709	9.51585	13.4648	11.4298	9.39818	9.52088	8.16083	11.4903
DNAJC16	2	12.0954	8.23978	6.48652	8.77491	9.17303	7.1626	9.2063	9.48965	13.4331	15.9388	10.1676	7.63072	8.16782	9.34797	14.6859
DNAJC17	8	8.88647	9.42405	11.2349	10.481	8.41793	7.49707	10.8833	9.60771	11.8033	11.7642	9.15526	10.858	7.9575	10.2455	11.7838
DNAJC19	6	9.69769	9.20213	10.8391	11.5791	9.6991	9.96308	11.0831	10.2385	8.65732	9.04092	9.44991	11.2091	9.83109	10.6608	8.84912
DNAJC2	16	8.90482	10.0961	11.3386	10.4649	8.75045	9.11836	11.517	9.99389	10.1847	9.63128	9.50046	10.9017	8.93441	10.7554	9.90797
DNAJC21	17	10.0655	10.4482	9.38881	9.11397	10.7962	10.7723	10.9794	10.642	8.66857	9.12499	10.2569	9.25139	10.7843	10.8107	8.89678
DNAJC24	1	9.58938	11.2108	10.0692	9.63378	12.0424	11.8133	11.2282	6.71939	9.47542	8.2181	10.4001	9.85148	11.9279	8.97378	8.84676
DNAJC25	1	9.7107	9.73065	3.08479	2.46116	14.7694	13.2248	8.26188	10.9199	14.2086	13.6282	9.72067	2.77297	13.9971	9.59087	13.9184
DNAJC3	18	9.5588	8.2454	8.99991	10.3285	13.9085	14.2149	10.0224	9.62882	7.7239	7.36885	8.9021	9.6642	14.0617	9.82562	7.54638
DNAJC5	1	10.9243	8.31243	8.20869	11.9407	8.92048	9.27804	9.87068	9.86057	10.8709	11.8132	9.61838	10.0747	9.09926	9.86562	11.342
DNAJC7	28	10.4947	11.7096	13.0051	13.2227	8.34472	8.42076	9.55716	9.07099	8.19078	7.98357	11.1021	13.1139	8.38274	9.31407	8.08717
DNAJC8	16	10.5056	11.2746	10.9978	9.94422	9.373	9.19949	9.88673	8.87677	10.3237	9.6181	10.8901	10.471	9.28625	9.38175	9.97088
DNAJC9	11	8.88248	9.6619	12.9496	10.1892	11.2279	10.405	9.46522	7.67771	10.0134	9.52764	9.27219	11.5694	10.8164	8.57147	9.77052
DNAL1	1	10.8328	10.7022	9.84415	9.95815	9.88319	11.3289	9.39775	8.43581	10.6922	8.92481	10.7675	9.90115	10.6061	8.91678	9.8085
DNASE2	5	8.00136	7.86974	8.40601	8.88594	13.558	14.0494	11.0294	16.7028	6.26518	5.23231	7.93555	8.64598	13.8037	13.8661	5.74874
DNM1	4	14.9237	15.8589	11.6652	9.90944	7.13926	8.15847	7.45475	6.8724	9.67327	8.34466	15.3913	10.7873	7.64886	7.16358	9.00897
DNM1L	41	10.0453	10.8809	9.66522	9.16166	10.1487	10.332	10.5014	10.6894	9.63004	8.94534	10.4631	9.41344	10.2403	10.5954	9.28769
DNM2	26	9.68483	10.3647	11.1216	10.4224	9.5886	9.7634	9.32202	8.60435	10.6684	10.4597	10.0247	10.772	9.676	8.96319	10.564
DNM3	17	9.77273	10.6011	11.6519	9.83277	9.62512	9.68791	9.42574	8.30969	10.6659	10.4271	10.1869	10.7424	9.65652	8.86771	10.5465
DNMBP	17	11.0163	11.1628	6.41472	6.14137	14.809	14.8418	9.78033	8.83988	8.76712	8.22672	11.0896	6.27805	14.8254	9.3101	8.49692
DNMT1	59	9.32785	9.86524	10.0084	9.57199	10.0516	10.2196	10.5063	11.911	9.20672	9.33135	9.59654	9.79021	10.1356	11.2086	9.26903
DNPEP	8	8.77309	8.73386	12.5881	11.9262	10.4498	9.28428	10.2062	7.85224	9.73314	10.453	8.75348	12.2572	9.86705	9.02921	10.0931
DNPH1	9	8.62464	10.2638	9.18827	8.82247	11.7509	11.7434	11.0156	10.6451	8.9881	8.95774	9.44423	9.00537	11.7471	10.8304	8.97292
DNTTIP1	5	8.42779	8.89541	10.4199	9.18421	8.82763	8.51997	11.021	16.8887	9.14094	8.67448	8.6616	9.80203	8.6738	13.9549	8.90771
DNTTIP2	18	10.3189	10.3547	10.5802	9.90364	7.72439	8.11946	12.154	10.7843	10.175	9.88543	10.3368	10.2419	7.92193	11.4692	10.0302
DOCK1	4	9.65596	10.5811	11.1873	12.2599	8.92045	9.35006	10.6742	10.3412	8.651	8.37884	10.1185	11.7236	9.13526	10.5077	8.51492
DOCK10	10	8.77944	9.02126	15.1267	15.0378	7.2002	7.94118	7.9269	7.61805	10.796	10.5525	8.90035	15.0823	7.57069	7.77247	10.6742
DOCK11	9	10.6217	8.75667	10.8221	11.6505	6.12641	6.26421	11.0264	10.3908	12.5611	11.78	9.68919	11.2363	6.19531	10.7086	12.1706
DOCK4	1	5.05975	5.50253	15.4255	14.4438	6.95622	6.82463	18.1616	14.5427	6.3908	6.69246	5.28114	14.9347	6.89043	16.3521	6.54163
DOCK5	19	10.4533	11.4192	8.07584	8.81774	12.1912	12.8346	7.63564	7.58218	10.4824	10.508	10.9362	8.44679	12.5129	7.60891	10.4952
DOCK7	22	9.9069	10.1157	10.6535	10.3912	8.3218	8.2864	11.0154	10.3671	10.6017	10.3402	10.0113	10.5224	8.3041	10.6913	10.471
DOCK9	7	9.37213	10.4243	9.26505	10.0361	10.3703	11.6952	7.99833	8.68726	10.7513	11.4001	9.89821	9.65058	11.0327	8.3428	11.0757
DOHH	5	10.0875	10.2507	13.5204	12.9887	9.71228	10.4211	7.71165	6.49402	9.20775	9.60591	10.1691	13.2545	10.0667	7.10283	9.40683
DONSON	1	10.5738	11.386	8.80355	7.92533	10.6691	10.9768	7.67022	8.37944	11.3121	12.3038	10.9799	8.36444	10.8229	8.02483	11.8079
DPCD	2	10.0968	11.5146	8.71231	9.29466	8.36845	9.33878	10.9071	10.1492	11.462	10.1562	10.8057	9.00348	8.85361	10.5281	10.8091
DPF2	8	9.00851	9.35663	10.3626	9.51087	9.49853	9.50279	10.8353	15.2636	8.37453	8.28654	9.18257	9.93676	9.50066	13.0495	8.33053
DPH1	3	9.79863	9.53986	10.3828	10.6263	7.46787	7.60556	11.4535	12.0337	10.669	10.4228	9.66924	10.5046	7.53671	11.7436	10.5459
DPH2	7	9.96241	9.9486	11.1114	11.2352	6.34968	6.63491	11.5723	10.6209	11.9834	10.5812	9.95551	11.1733	6.49229	11.0966	11.2823
DPH5	7	11.5402	11.5261	9.43377	9.56957	6.4323	7.25694	11.2242	11.2174	11.1349	10.6646	11.5331	9.50167	6.84462	11.2208	10.8998
DPH6	5	8.9048	9.77907	10.5917	10.5541	10.0937	11.1547	10.7772	10.2102	8.96503	8.96948	9.34193	10.5729	10.6242	10.4937	8.96726
DPM1	12	11.2313	9.67429	10.355	10.2549	11.0524	10.081	9.31311	8.10789	10.0376	9.89261	10.4528	10.3049	10.5667	8.7105	9.9651
DPM3	1	11.7868	7.61124	6.76736	12.2918	9.68094	8.57138	7.84854	8.49776	11.1067	15.8375	9.69903	9.52958	9.12616	8.17315	13.4721
DPP3	21	8.79202	9.17957	11.4209	10.4579	13.8237	13.3866	9.3826	8.13054	7.89367	7.53258	8.98579	10.9394	13.6052	8.75657	7.71312
DPP7	7	10.8955	10.5702	6.07295	5.80045	15.7763	16.0476	10.0734	9.24482	7.7532	7.76559	10.7328	5.9367	15.912	9.65911	7.7594
DPP8	4	9.12871	10.4905	10.4524	9.501	10.8069	10.8442	7.65894	8.86475	11.1894	11.0632	9.80958	9.97671	10.8256	8.26185	11.1263
DPP9	9	8.46534	9.09023	10.6507	8.8827	10.3446	10.3708	10.4954	11.0149	10.6291	10.0563	8.77779	9.7667	10.3577	10.7551	10.3427
DPYD	16	6.65532	6.92488	7.69464	7.43653	5.59524	5.98264	20.6659	20.0359	9.60454	9.40438	6.7901	7.56558	5.78894	20.3509	9.50446
DPYSL2	35	10.7656	11.9228	9.53801	9.23829	10.7824	10.9339	7.58688	6.71025	11.4311	11.0907	11.3442	9.38815	10.8582	7.14857	11.2609
DPYSL3	55	5.85392	6.75142	12.1226	11.5536	8.23547	8.76515	8.64872	10.4847	13.748	13.8363	6.30267	11.8381	8.50031	9.56673	13.7922
DR1	3	10.5907	11.4685	10.0477	10.5961	8.71922	9.16851	10.0134	8.12985	10.5468	10.7191	11.0296	10.3219	8.94386	9.07162	10.633
DRAP1	10	9.31525	9.88199	9.78115	9.60335	8.17617	8.4336	9.66194	14.2083	10.6189	10.3194	9.59862	9.69225	8.30489	11.9351	10.4691
DRG1	24	9.4118	10.169	11.1417	10.3328	8.64468	8.57482	11.2942	13.635	8.55597	8.24003	9.79042	10.7372	8.60975	12.4646	8.398
DRG2	10	10.1203	10.9974	12.1987	12.0007	10.1592	10.5187	9.97354	10.0561	7.18357	6.79172	10.5588	12.0997	10.339	10.0148	6.98765
DROSHA	11	10.839	10.3933	9.43798	9.2279	10.3943	10.1786	11.0756	9.54374	9.97927	8.93028	10.6161	9.33294	10.2865	10.3097	9.45478
DSCC1	2	9.99738	13.5251	10.9732	8.40954	8.00762	8.39025	9.71532	9.77776	11.2693	9.93447	11.7612	9.69137	8.19894	9.74654	10.6019
DSG2	41	10.331	8.39219	9.4678	11.3029	9.16753	9.03333	9.60821	9.61274	11.4626	11.6217	9.36161	10.3854	9.10043	9.61048	11.5421
DSN1	5	10.2651	11.9198	8.80262	8.59789	11.1938	11.7569	9.11815	8.35227	10.1407	9.85271	11.0925	8.70026	11.4754	8.73521	9.9967
DSP	104	8.34786	8.84104	9.53178	9.29306	13.8093	14.0844	7.60958	7.22631	10.9695	10.2872	8.59445	9.41242	13.9468	7.41795	10.6284
DST	88	12.1753	11.6383	8.99196	9.34001	9.61951	9.60611	6.15049	6.0423	13.2175	13.2185	11.9068	9.16599	9.61281	6.09639	13.218
DSTN	17	10.8198	11.2587	12.0659	11.154	9.61668	9.27238	4.73219	9.78411	10.811	10.4853	11.0392	11.6099	9.44453	7.25815	10.6482
DSTYK	1	13.0043	11.9098	5.30847	7.07406	10.6449	12.9104	8.22292	8.69539	10.4061	11.8237	12.457	6.19126	11.7776	8.45915	11.1149
DTD1	3	7.3644	8.42306	13.4263	12.5468	11.3661	12.0043	11.2038	9.87557	7.00043	6.78928	7.89373	12.9866	11.6852	10.5397	6.89485
DTL	3	9.25878	10.3209	8.24795	8.67519	12.5445	13.4577	10.3242	10.6113	7.65407	8.90553	9.78983	8.46157	13.0011	10.4677	8.2798
DTNA	1	13.9296	10.8415	7.31117	13.5595	8.13673	11.0469	9.9878	6.46215	9.74773	8.97684	12.3856	10.4354	9.59181	8.22498	9.36229
DTNBP1	1	9.501	11.7223	10.9644	10.1878	12.9164	11.0104	7.77976	9.33369	8.68072	7.90344	10.6117	10.5761	11.9634	8.55673	8.29208
DTWD1	1	7.7259	5.60699	9.37901	7.50675	11.089	9.89767	14.5622	14.3421	11.0705	8.81984	6.66644	8.44288	10.4933	14.4522	9.94517
DTX3L	3	10.5791	13.1723	6.14435	5.09102	18.3078	20.2298	8.88519	7.81368	5.49807	4.27859	11.8757	5.61768	19.2688	8.34944	4.88833
DTYMK	25	9.69949	9.93759	11.1941	9.80897	10.3686	9.58792	9.41583	11.6938	9.24034	9.0533	9.81854	10.5015	9.97827	10.5548	9.14682
DUS2	4	10.5962	10.3816	7.58065	7.65466	9.88111	10.5902	10.3206	11.6321	11.3103	10.0525	10.4889	7.61766	10.2357	10.9764	10.6814
DUS3L	7	8.66231	9.95199	9.99275	10.0462	11.726	12.132	9.75127	8.89894	9.6713	9.16721	9.30715	10.0195	11.929	9.3251	9.41926
DUSP11	1	8.91159	10.3592	10.0501	9.1034	10.6868	7.33961	9.24915	13.7867	10.6847	9.82866	9.63541	9.57677	9.01321	11.5179	10.2567
DUSP12	8	8.44093	8.83982	10.6565	10.3802	10.8991	10.7628	11.2428	10.4111	9.19935	9.16734	8.64037	10.5184	10.831	10.8269	9.18335
DUSP14	2	10.6737	10.3543	13.8267	14.1943	7.27575	7.00624	5.03765	5.03765	14.0278	12.5659	10.514	14.0105	7.141	5.03765	13.2968
DUSP23	9	6.80886	6.57787	11.0012	10.6139	10.6925	10.7359	14.1615	17.6538	6.05851	5.69599	6.69337	10.8075	10.7142	15.9077	5.87725
DUSP3	8	10.7208	10.9959	13.3052	12.89	8.33162	8.60012	7.49992	6.95505	10.4042	10.2973	10.8583	13.0976	8.46587	7.22748	10.3507
DUT	24	8.70341	8.96946	8.35938	7.08347	10.3579	10.1152	10.587	11.7816	12.0753	11.9672	8.83644	7.72143	10.2366	11.1843	12.0213
DVL1	2	9.308	9.12933	9.25005	8.79111	8.76934	8.67564	12.1686	10.7977	11.8807	11.2295	9.21867	9.02058	8.72249	11.4832	11.5551
DVL2	6	10.128	10.8671	13.9927	12.2563	8.12652	8.22898	7.58799	6.85266	10.6718	11.2879	10.4975	13.1245	8.17775	7.22033	10.9799
DXO	2	9.43269	9.13692	10.7635	10.3082	10.8236	11.829	9.66522	9.01586	10.1657	8.85926	9.2848	10.5359	11.3263	9.34054	9.5125
DYM	1	8.4285	9.84797	9.94955	11.7881	10.9889	11.8511	9.91357	8.42976	10.6701	8.13242	9.13824	10.8688	11.42	9.17166	9.40126
DYNC1H1	296	9.62184	9.55334	9.99256	9.87456	10.859	10.6264	8.7155	8.8528	10.8622	11.0418	9.58759	9.93356	10.7427	8.78415	10.952
DYNC1I2	17	10.2643	10.9087	11.2927	10.3597	10.3789	10.3007	8.23918	7.36966	10.7715	10.1146	10.5865	10.8262	10.3398	7.80442	10.4431
DYNC1LI1	34	9.50599	10.214	10.7138	10.4425	10.0671	10.3381	9.61348	8.64272	10.3281	10.1342	9.86001	10.5782	10.2026	9.1281	10.2311
DYNC1LI2	18	9.99348	10.6328	9.85679	9.6229	11.5831	11.6766	8.0664	7.48413	10.7139	10.3699	10.3131	9.73985	11.6298	7.77526	10.5419
DYNC2LI1	1	12.2752	13.7424	7.84709	6.88612	9.61855	11.2407	3.63785	3.24007	16.3801	15.1319	13.0088	7.36661	10.4296	3.43896	15.756
DYNLL1	8	10.702	11.0732	9.73416	10.2775	10.4197	10.4745	8.36582	9.53553	9.88905	9.52857	10.8876	10.0058	10.4471	8.95067	9.70881
DYNLL2	1	10.3501	9.86784	13.0786	11.6518	8.68288	7.66684	10.6671	8.68501	10.7585	8.59134	10.1089	12.3652	8.17486	9.67608	9.6749
DYNLRB1	13	9.9498	9.86787	9.94455	10.2509	11.7215	12.8424	8.25273	7.83783	9.66078	9.67158	9.90884	10.0977	12.282	8.04528	9.66618
DYNLT1	1	7.96464	9.28571	14.5736	12.9682	7.33099	7.60763	6.92902	6.80022	12.5374	14.0026	8.62517	13.7709	7.46931	6.86462	13.27
DYNLT3	1	3.60938	1.46941	4.20866	0.631472	7.64971	4.40089	4.4138	66.9583	4.10496	2.55347	2.5394	2.42006	6.0253	35.686	3.32921
DYRK1A	2	8.84676	11.5371	9.82654	9.95932	11.0717	11.4043	9.50825	8.57274	9.53396	9.73928	10.1919	9.89293	11.238	9.04049	9.63662
DYRK1B	2	10.0002	11.3639	7.69172	9.34588	10.6342	10.4603	10.9152	11.788	9.22443	8.57627	10.682	8.5188	10.5473	11.3516	8.90035
EAF1	4	9.95183	9.94573	10.1573	8.93194	8.97737	9.74205	12.4745	10.7477	9.00117	10.0704	9.94878	9.5446	9.35971	11.6111	9.53581
EAPP	7	10.4574	11.4531	9.22121	9.82672	10.1326	10.7706	8.8706	8.05673	9.84236	11.3687	10.9552	9.52397	10.4516	8.46367	10.6055
EARS2	3	11.9117	10.0823	8.1457	9.8768	10.0027	10.3403	9.01575	8.69167	11.0484	10.8847	10.997	9.01125	10.1715	8.85371	10.9665
EBF3	1	10.0818	12.5573	10.4642	8.73702	9.16174	9.2648	7.69912	7.43294	12.3863	12.2147	11.3196	9.60062	9.21327	7.56603	12.3005
EBNA1BP2	25	8.56893	10.0594	8.90306	9.07779	7.37756	7.65117	13.1479	16.2625	9.18828	9.76341	9.31419	8.99043	7.51436	14.7052	9.47585
ECD	8	10.3766	11.1722	12.8456	12.5792	8.1083	8.34015	8.18722	8.23184	10.2896	9.86926	10.7744	12.7124	8.22423	8.20953	10.0794
ECE1	10	10.9352	10.4291	9.31985	12.3824	7.70699	7.54181	7.79957	7.90356	12.2224	13.759	10.6822	10.8511	7.6244	7.85157	12.9907
ECE2	1	8.24147	9.9426	9.17558	9.59519	9.36369	10.1812	14.4115	13.4308	7.90615	7.75177	9.09204	9.38538	9.77245	13.9212	7.82896
ECH1	15	11.4674	9.39865	8.35546	8.99058	9.10722	8.75644	10.2894	13.2859	10.1278	10.2211	10.433	8.67302	8.93183	11.7877	10.1745
ECHDC1	12	9.07788	8.70586	12.434	13.0928	9.14296	9.61752	10.5766	10.3954	8.47452	8.48245	8.89187	12.7634	9.38024	10.486	8.47849
ECHS1	30	10.9716	10.2091	10.0532	10.5765	10.1482	9.32004	10.3145	9.2317	9.41587	9.75913	10.5904	10.3149	9.73414	9.77312	9.5875
ECI1	5	11.6322	10.455	8.62684	9.10781	10.2578	9.82337	9.67376	9.46994	10.2806	10.6727	11.0436	8.86733	10.0406	9.57185	10.4766
ECI2	8	10.9963	10.6487	8.84609	8.95448	11.5903	11.3845	10.277	9.28406	9.00468	9.01397	10.8225	8.90028	11.4874	9.78053	9.00932
ECM29	56	9.38662	9.47006	8.76246	9.08865	10.6322	11.01	10.0253	10.7229	10.4449	10.4569	9.42834	8.92556	10.8211	10.3741	10.4509
ECSIT	2	12.0069	10.5202	9.77118	11.8771	9.78357	9.7426	11.4774	10.9254	6.74923	7.14646	11.2635	10.8241	9.76309	11.2014	6.94785
ECT2	6	9.43108	9.87503	9.79512	9.83763	10.5413	11.1524	10.0347	9.32626	9.97431	10.0321	9.65305	9.81637	10.8469	9.68046	10.0032
EDC3	10	9.30078	10.2484	11.7683	10.182	10.0737	9.77064	9.58551	7.94683	10.759	10.3648	9.7746	10.9751	9.92215	8.76617	10.5619
EDC4	27	10.936	11.9648	8.98355	9.01326	10.1541	10.7795	9.11693	9.13214	10.2635	9.65621	11.4504	8.99841	10.4668	9.12453	9.95986
EDEM3	4	10.1814	9.08859	9.32054	10.3016	10.4986	10.0568	11.6723	10.3298	8.91957	9.63084	9.63501	9.81105	10.2777	11.001	9.27521
EDF1	17	9.50567	10.2795	11.1475	9.92369	10.2771	10.1075	9.57028	8.4406	10.5112	10.237	9.89256	10.5356	10.1923	9.00544	10.3741
EDIL3	8	6.99886	5.82269	18.2737	18.0302	5.27294	4.76493	11.5691	10.5558	9.14278	9.56909	6.41077	18.1519	5.01893	11.0624	9.35594
EDRF1	2	10.2511	10.8489	9.63583	9.79022	8.60272	9.16851	9.88518	10.2691	10.9492	10.5993	10.55	9.71303	8.88561	10.0771	10.7742
EEA1	55	9.51954	10.1582	10.8109	10.1776	8.95137	9.28702	10.6139	9.77291	10.6355	10.0732	9.83885	10.4942	9.1192	10.1934	10.3543
EED	8	10.1352	11.0487	11.5111	9.13969	9.84461	9.19003	11.199	9.02623	9.93186	8.97358	10.592	10.3254	9.51732	10.1126	9.45272
EEF1A1	159	8.97951	12.8733	10.4365	10.9347	9.35369	9.89045	9.48379	9.71059	9.09743	9.23998	10.9264	10.6856	9.62207	9.59719	9.16871
EEF1A2	121	8.98311	12.4481	12.2248	9.03758	10.6168	9.33868	9.61539	7.77762	9.55325	10.4046	10.7156	10.6312	9.97775	8.69651	9.97893
EEF1B2	42	9.93325	10.1587	13.5456	12.5398	9.00374	9.05865	8.92917	6.67175	10.5191	9.64019	10.046	13.0427	9.03119	7.80046	10.0796
EEF1D	60	10.5296	10.3721	11.7295	11.3696	8.45842	8.64675	8.98596	9.05115	10.7607	10.0962	10.4508	11.5496	8.55259	9.01856	10.4284
EEF1E1	13	9.12726	10.0992	9.59877	10.5731	10.6272	11.3901	11.4454	12.3049	7.37291	7.46113	9.61323	10.0859	11.0086	11.8752	7.41702
EEF1G	67	9.22967	11.548	12.1879	11.2568	8.91141	9.154	8.65567	8.86322	10.16	10.0333	10.3888	11.7224	9.0327	8.75944	10.0966
EEF2	207	9.17717	9.71187	11.172	9.97193	10.3765	10.0381	9.29049	10.9536	9.81764	9.49065	9.44452	10.572	10.2073	10.122	9.65415
EEF2K	7	10.1661	11.2694	10.5809	10.2757	10.7401	10.2959	9.72165	8.7613	9.36124	8.82769	10.7178	10.4283	10.518	9.24148	9.09446
EEFSEC	8	9.15801	10.2251	9.45228	9.74054	11.7836	12.66	12.1284	12.9281	6.09214	5.83189	9.69156	9.59641	12.2218	12.5282	5.96202
EFHD2	17	8.69383	9.26598	8.78287	7.77114	6.47188	6.40436	15.4009	16.3337	10.5279	10.3475	8.97991	8.27701	6.43812	15.8673	10.4377
EFNA5	1	10.8373	10.2255	9.25827	11.9785	7.59857	9.75673	8.87731	8.47125	9.03065	13.966	10.5314	10.6184	8.67765	8.67428	11.4983
EFR3A	3	11.7368	9.26718	7.09152	8.78207	8.78162	9.42383	11.1579	10.5179	11.6973	11.5438	10.502	7.9368	9.10272	10.8379	11.6206
EFTUD1	20	9.69041	10.4039	10.1804	9.49982	11.9569	11.9199	8.55603	7.89728	10.2846	9.61079	10.0471	9.84011	11.9384	8.22665	9.94772
EFTUD2	70	9.55824	10.2104	13.0076	10.5695	8.82963	8.56084	9.15163	9.72145	10.4195	9.97122	9.88432	11.7885	8.69524	9.43654	10.1954
EGFR	14	9.6547	7.52245	8.01758	9.10099	9.38084	9.48287	12.9851	13.2284	9.86015	10.7669	8.58858	8.55929	9.43186	13.1067	10.3135
EGLN1	3	9.1903	9.67049	9.2859	7.7162	10.2289	10.9902	11.8067	12.1521	9.30884	9.65033	9.4304	8.50105	10.6096	11.9794	9.47959
EHBP1	8	9.14586	10.1799	11.0103	10.0511	9.45993	9.94976	11.9513	11.1378	8.80779	8.30636	9.6629	10.5307	9.70485	11.5445	8.55707
EHBP1L1	29	8.92888	9.54268	11.6233	11.2021	10.3665	10.7983	8.13533	7.17424	11.6658	10.5629	9.23578	11.4127	10.5824	7.65479	11.1143
EHD1	36	9.62446	10.1783	12.6242	11.2475	9.68938	9.52098	7.57238	6.49327	11.7251	11.3244	9.90138	11.9359	9.60518	7.03282	11.5247
EHD2	41	10.0642	11.1767	12.0338	11.3223	7.43069	7.16745	7.75404	7.16205	12.8272	13.0616	10.6204	11.678	7.29907	7.45804	12.9444
EHD4	28	7.62741	8.09192	16.8082	15.9633	6.67851	6.77262	8.48537	8.15131	10.7692	10.6522	7.85967	16.3857	6.72556	8.31834	10.7107
EHHADH	2	11.9582	12.927	7.62457	8.45946	11.5977	11.4726	9.19712	9.75744	8.77262	8.2333	12.4426	8.04202	11.5352	9.47728	8.50296
EHMT1	10	9.75658	10.549	10.6141	9.83424	9.8197	10.5302	11.0115	9.68841	9.46347	8.73288	10.1528	10.2242	10.1749	10.35	9.09818
EHMT2	10	9.26368	10.1924	9.96847	9.96627	9.93762	10.1909	11.2009	10.9112	9.46633	8.90226	9.72803	9.96737	10.0643	11.056	9.1843
EI24	1	11.5149	5.8562	7.8548	11.8696	9.17356	8.19439	10.7943	10.2984	10.5433	13.9005	8.68555	9.86221	8.68397	10.5464	12.2219
EID2	1	13.2241	10.9615	8.1442	5.80617	12.1201	12.6611	10.6308	11.2824	7.26178	7.90776	12.0928	6.97519	12.3906	10.9566	7.58477
EIF1	9	9.3421	9.97798	9.93305	8.7316	9.25339	9.3576	9.80356	13.4162	10.3243	9.86029	9.66004	9.33232	9.3055	11.6099	10.0923
EIF1AD	8	8.95928	10.4432	12.9104	11.5902	8.96046	8.71826	10.4477	7.56535	10.3925	10.0125	9.70126	12.2503	8.83936	9.00655	10.2025
EIF1AX	13	8.4572	9.64887	8.51736	7.95452	10.5614	11.1708	12.1946	15.372	8.28042	7.84277	9.05304	8.23594	10.8661	13.7833	8.06159
EIF2A	37	9.06162	10.2784	10.9082	10.4659	9.43203	9.43784	9.90154	11.2532	9.52574	9.7355	9.67003	10.6871	9.43493	10.5774	9.63062
EIF2AK2	19	9.88315	10.7446	9.2658	8.84922	11.4079	11.5193	10.2725	9.42166	9.67356	8.96229	10.3139	9.05751	11.4636	9.84708	9.31793
EIF2AK4	12	9.54964	10.198	9.19105	9.20271	8.94943	9.28944	9.79185	9.867	12.1279	11.833	9.87383	9.19688	9.11943	9.82942	11.9804
EIF2B1	18	10.0511	9.98273	10.2396	8.97499	10.3335	10.0635	9.50531	10.3702	10.4654	10.0135	10.0169	9.60732	10.1985	9.93775	10.2395
EIF2B2	14	9.74286	10.8794	10.4058	9.10807	9.75786	9.78616	9.908	9.77964	10.3118	10.3204	10.3111	9.75692	9.77201	9.84382	10.3161
EIF2B3	22	10.9039	11.6131	10.8609	9.91059	7.34125	7.43251	10.6708	10.1095	10.8003	10.3572	11.2585	10.3857	7.38688	10.3901	10.5788
EIF2B4	15	10.2981	10.871	10.813	10.3784	8.66759	8.28252	10.7911	10.4087	9.74408	9.74547	10.5846	10.5957	8.47506	10.5999	9.74477
EIF2B5	7	10.4474	11.2052	10.227	10.2195	8.05696	9.20477	10.8522	10.3385	9.6964	9.75206	10.8263	10.2232	8.63087	10.5953	9.72423
EIF2D	13	9.73126	10.5826	8.68434	8.43806	10.3865	10.7854	10.5095	11.2301	10.1811	9.47126	10.1569	8.5612	10.5859	10.8698	9.82618
EIF2S1	55	8.99399	9.60638	9.27117	9.07399	10.0893	10.4397	10.1205	14.0215	9.31527	9.06813	9.30019	9.17258	10.2645	12.071	9.1917
EIF2S2	40	9.22514	9.58474	9.83906	9.1272	10.2126	10.4439	10.1575	13.382	9.3033	8.72449	9.40494	9.48313	10.3283	11.7698	9.0139
EIF2S3	41	8.7978	9.51655	9.5135	8.11506	10.8209	10.5268	10.5834	14.3297	9.04412	8.75219	9.15718	8.81428	10.6738	12.4565	8.89816
EIF3A	107	9.76546	10.4386	10.3994	9.74819	9.62	9.71089	9.91185	10.5974	10.0197	9.78857	10.102	10.0738	9.66544	10.2546	9.90414
EIF3B	61	9.9585	10.6893	10.9748	9.68451	8.27787	8.73927	10.4094	11.1308	10.1548	9.98071	10.3239	10.3296	8.50857	10.7701	10.0678
EIF3C	41	8.9621	10.0277	10.7043	9.7751	9.37569	9.47512	10.588	11.2584	9.93251	9.90102	9.49488	10.2397	9.4254	10.9232	9.91676
EIF3D	28	10.0077	10.5534	10.8023	10.2669	8.67938	9.10547	10.6546	10.4601	9.91875	9.55145	10.2805	10.5346	8.89242	10.5574	9.7351
EIF3E	49	9.57665	10.4175	10.5169	10.3277	9.25318	9.29074	10.488	9.95343	10.2093	9.96649	9.99709	10.4223	9.27196	10.2207	10.0879
EIF3F	42	8.78319	10.1602	11.7402	10.7217	9.69968	9.8063	10.1059	9.21772	9.77541	9.98966	9.47172	11.2309	9.75299	9.66181	9.88253
EIF3G	22	9.49883	10.5856	10.5815	10.1718	8.94851	8.93033	9.588	13.3108	9.01591	9.36873	10.0422	10.3766	8.93942	11.4494	9.19232
EIF3H	30	9.41342	10.9866	10.2004	10.2594	9.44386	9.64804	9.84086	10.3285	10.0042	9.87467	10.2	10.2299	9.54595	10.0847	9.93943
EIF3I	29	8.53341	10.334	12.2254	10.3447	8.94936	8.46878	10.7685	10.9382	9.80059	9.63702	9.43371	11.2851	8.70907	10.8533	9.7188
EIF3J	24	9.60458	10.8158	10.7963	9.74098	10.0269	10.2676	9.32358	6.07692	11.9361	11.4112	10.2102	10.2686	10.1473	7.70025	11.6736
EIF3K	9	8.27816	9.49462	9.70959	8.6691	9.13754	8.92539	9.6538	18.3909	9.33141	8.40951	8.88639	9.18935	9.03146	14.0223	8.87046
EIF3L	39	9.73282	10.0187	10.3438	9.64786	9.25414	9.12744	10.0395	10.9078	10.2506	10.6772	9.87578	9.99582	9.19079	10.4737	10.4639
EIF3M	21	8.91297	9.74678	10.8909	9.31072	9.93976	9.13409	9.99808	12.6725	9.98466	9.40948	9.32987	10.1008	9.53693	11.3353	9.69707
EIF4A1	60	9.54215	10.2443	12.2829	10.2574	9.399	8.75857	10.1884	9.05457	10.2286	10.0442	9.89322	11.2701	9.07879	9.62148	10.1364
EIF4A2	52	9.31886	10.3255	14.5076	12.5568	7.81852	7.68323	9.32402	9.34224	9.57383	9.54937	9.82218	13.5322	7.75088	9.33313	9.5616
EIF4A3	65	9.81483	10.4664	11.7992	10.7716	8.91536	9.11405	9.9627	9.56973	9.7965	9.78967	10.1406	11.2854	9.01471	9.76621	9.79308
EIF4B	49	9.25261	10.5435	11.7626	11.2199	10.4153	10.7372	8.82677	7.9516	9.9414	9.34911	9.89806	11.4913	10.5762	8.38919	9.64525
EIF4E	9	8.23979	9.07597	12.9077	9.63875	11.4096	10.1602	8.32911	10.3302	10.1521	9.75659	8.65788	11.2732	10.7849	9.32966	9.95437
EIF4E2	7	9.14155	10.7714	10.8451	8.09305	10.5675	9.78671	10.9186	9.3299	10.2356	10.3107	9.95646	9.46905	10.1771	10.1242	10.2732
EIF4EBP1	5	9.92198	9.7504	7.87349	12.2781	7.79918	9.56025	13.9771	7.15363	10.7534	10.9325	9.83619	10.0758	8.67972	10.5654	10.8429
EIF4EBP2	1	11.1606	12.7126	6.25838	8.10603	14.577	18.1945	8.13619	3.58068	9.27074	8.0034	11.9366	7.18221	16.3857	5.85843	8.63707
EIF4ENIF1	3	10.7741	12.7334	8.78112	8.72766	9.05161	8.78557	11.5441	11.5081	8.89506	9.19926	11.7538	8.75439	8.91859	11.5261	9.04716
EIF4G1	110	9.76486	10.5999	9.22822	8.81221	10.5822	10.7453	10.0308	10.6002	10.0385	9.59796	10.1824	9.02022	10.6637	10.3155	9.81822
EIF4G2	61	9.61658	10.128	10.4334	9.63622	9.17782	9.46194	10.666	10.0375	10.5312	10.3114	9.87227	10.0348	9.31988	10.3517	10.4213
EIF4G3	27	10.2573	11.9143	8.87827	8.40615	9.24092	9.62789	12.3853	11.2459	9.0851	8.95888	11.0858	8.64221	9.4344	11.8156	9.02199
EIF4H	25	9.95993	10.9569	10.6785	10.2957	8.4834	8.61563	9.91302	10.9842	10.3887	9.72402	10.4584	10.4871	8.54952	10.4486	10.0564
EIF5	26	7.51817	9.13774	10.6179	9.23002	8.43754	8.08556	11.1462	15.2697	10.3458	10.2114	8.32796	9.92395	8.26155	13.208	10.2786
EIF5A	51	9.17944	13.6021	12.3615	12.9589	7.62068	7.68673	8.50952	7.91559	10.0317	10.1338	11.3908	12.6602	7.65371	8.21255	10.0828
EIF5B	58	8.72712	9.5382	9.13152	8.15537	9.52207	9.62861	11.5865	17.3645	8.29129	8.05479	9.13266	8.64344	9.57534	14.4755	8.17304
EIF6	9	8.81804	10.2864	11.886	11.9406	7.83779	8.35595	9.00754	11.4867	10.3183	10.0627	9.5522	11.9133	8.09687	10.2471	10.1905
ELAC2	26	9.95265	10.089	11.3191	11.5768	7.44113	7.56	8.51145	12.6364	10.4675	10.4461	10.0208	11.4479	7.50057	10.5739	10.4568
ELAVL1	26	9.25873	10.379	11.1897	9.90601	10.7177	10.7339	10.578	8.95737	9.33553	8.94403	9.81887	10.5479	10.7258	9.76768	9.13978
ELF1	1	9.03701	11.2299	11.867	9.72972	11.1566	11.285	11.6091	9.43827	8.49439	6.153	10.1335	10.7984	11.2208	10.5237	7.32369
ELF2	2	11.0586	10.3761	10.5877	10.4121	9.90468	9.42217	11.1169	8.51148	9.41214	9.19816	10.7173	10.4999	9.66343	9.81418	9.30515
ELL	1	11.019	8.55385	8.99662	7.99583	10.5286	10.5989	12.1724	11.8441	9.46221	8.82858	9.78642	8.49623	10.5637	12.0082	9.14539
ELL2	5	8.00242	9.21052	10.6306	9.56247	7.55837	7.86494	14.8668	14.4909	8.72513	9.08776	8.60647	10.0966	7.71166	14.6789	8.90644
ELMO2	10	9.72183	10.8454	10.7695	10.408	10.8537	11.2239	8.8192	8.13991	9.74004	9.47854	10.2836	10.5887	11.0388	8.47955	9.60929
ELMOD2	2	11.6521	6.87197	9.74972	12.0794	8.71642	6.46207	11.7168	10.2632	10.8331	11.6553	9.26201	10.9146	7.58925	10.99	11.2442
ELMSAN1	4	9.2968	9.80813	9.61305	10.1581	8.87296	10.2159	10.482	12.4657	9.63983	9.44749	9.55247	9.88559	9.54445	11.4738	9.54366
ELOVL1	1	13.0032	7.56095	6.61845	12.0599	7.58728	5.67957	8.1409	9.83995	13.1174	16.3923	10.2821	9.33919	6.63342	8.99043	14.7549
ELP2	4	9.64405	9.54381	11.0723	9.19843	10.107	8.48775	9.00668	9.08794	12.221	11.6311	9.59393	10.1354	9.29737	9.04731	11.926
ELP3	9	8.3492	15.0887	8.8963	10.2846	7.96362	7.71494	11.1974	11.085	9.35861	10.0617	11.7189	9.59043	7.83928	11.1412	9.71016
ELP4	4	9.76872	11.2525	10.7939	10.125	9.98971	10.0696	10.8718	9.80688	8.6931	8.62884	10.5106	10.4595	10.0296	10.3393	8.66097
ELP5	1	12.1173	12.2006	9.47454	9.95791	8.79168	10.1595	9.4452	9.91891	9.45666	8.4777	12.159	9.71622	9.47558	9.68206	8.96718
ELP6	8	9.5117	11.4694	10.2918	10.0409	10.0638	9.85897	10.3776	9.90529	9.39697	9.08364	10.4906	10.1663	9.96138	10.1414	9.2403
EMB	2	11.5414	8.33851	16.2084	18.4865	7.56547	7.40845	5.32919	5.09753	10.3981	9.6265	9.93994	17.3474	7.48696	5.21336	10.0123
EMC1	16	11.5644	7.80188	7.24142	10.2966	10.4218	9.78613	10.8225	10.8543	9.86951	11.3414	9.68315	8.769	10.104	10.8384	10.6055
EMC10	4	12.0333	8.40346	7.92588	10.4915	10.5489	10.0893	10.1319	9.4735	10.2937	10.6085	10.2184	9.20868	10.3191	9.8027	10.4511
EMC2	12	9.72227	10.6688	9.87844	9.49115	10.6735	11.4853	10.3898	9.3514	9.46093	8.87845	10.1955	9.68479	11.0794	9.87061	9.16969
EMC3	4	11.2021	7.97873	8.12149	10.3933	10.5488	10.0496	10.123	9.64324	10.0965	11.8433	9.5904	9.25737	10.2992	9.88312	10.9699
EMC4	3	10.355	8.98675	7.89301	9.54229	12.0188	10.3443	10.0157	10.5022	10.1919	10.15	9.67089	8.71765	11.1815	10.2589	10.171
EMC7	6	10.9129	6.90453	8.434	10.8656	10.334	8.96013	10.7152	8.82023	10.5927	13.4608	8.90874	9.64978	9.64704	9.7677	12.0267
EMC8	7	9.34492	11.5854	9.23377	9.20666	10.1514	10.5486	11.2024	10.3711	9.15036	9.20538	10.4652	9.22021	10.35	10.7867	9.17787
EMC9	2	10.8159	11.1225	9.08349	10.7815	11.4378	12.9726	6.86029	6.83348	9.23444	10.858	10.9692	9.93249	12.2052	6.84689	10.0462
EMD	10	12.628	5.87661	6.50624	9.57605	10.5612	8.76181	12.0893	9.97352	10.7456	13.2817	9.25229	8.04115	9.66149	11.0314	12.0136
EME1	1	11.2966	10.2742	11.9804	11.9943	7.44275	7.77487	9.93141	7.10267	11.1807	11.0221	10.7854	11.9873	7.60881	8.51704	11.1014
EMG1	12	10.1084	9.31492	10.8659	10.5836	8.20333	8.75603	9.93107	13.9512	9.31367	8.97194	9.71166	10.7247	8.47968	11.9411	9.1428
EML1	1	10.4323	10.5456	3.60805	6.15532	10.895	12.943	12.4924	20.5094	6.49336	5.92549	10.4889	4.88169	11.919	16.5009	6.20943
EML2	9	10.0363	10.9492	7.83245	7.58378	11.5542	11.578	10.8096	11.0778	9.41425	9.16438	10.4928	7.70812	11.5661	10.9437	9.28932
EML3	8	9.10026	9.29626	10.1988	9.5697	10.4617	10.8569	9.97229	9.30493	10.9991	10.24	9.19826	9.88427	10.6593	9.63861	10.6196
EML4	14	8.62198	9.22313	11.8923	11.4057	10.0852	10.2501	8.32813	8.18407	10.952	11.0573	8.92256	11.649	10.1676	8.2561	11.0047
EMSY	5	8.99991	9.47992	11.1203	9.36038	9.76852	9.90338	11.965	11.354	9.47364	8.575	9.23991	10.2403	9.83595	11.6595	9.02432
ENAH	27	7.98223	10.4754	14.9029	13.5683	9.28052	9.19289	8.03032	6.88635	9.6349	10.0462	9.22882	14.2356	9.23671	7.45833	9.84054
ENDOD1	1	11.7458	8.6384	11.353	16.2989	6.91615	6.35834	7.63756	10.1101	9.5038	11.438	10.1921	13.8259	6.63725	8.87382	10.4709
ENDOG	3	9.81356	9.30871	7.84871	7.15957	8.81966	9.21283	14.8097	12.6709	10.3896	9.96685	9.56114	7.50414	9.01625	13.7403	10.1782
ENG	7	12.298	10.4845	9.35656	9.73414	9.28952	8.44944	8.44341	7.56168	11.95	12.4328	11.3913	9.54535	8.86948	8.00255	12.1914
ENGASE	3	10.1906	8.92671	10.1498	10.6829	9.10952	9.24764	11.0926	12.7028	8.41258	9.48487	9.55867	10.4163	9.17858	11.8977	8.94872
ENO1	223	9.84462	14.8177	9.47501	8.83515	8.17362	8.20349	10.21	10.0375	10.2478	10.1551	12.3312	9.15508	8.18856	10.1237	10.2015
ENO2	11	9.98107	10.4214	6.76527	4.87163	12.5793	11.3559	8.28568	17.0984	9.58754	9.05375	10.2013	5.81845	11.9676	12.6921	9.32065
ENO3	49	9.75136	10.9402	5.01665	3.99694	13.1723	13.1241	5.76336	14.9422	11.8865	11.4065	10.3458	4.5068	13.1482	10.3528	11.6465
ENOPH1	5	10.508	11.0737	9.13248	8.25783	10.2516	10.6711	10.4517	9.16976	10.3586	10.1252	10.7909	8.69516	10.4614	9.81073	10.2419
ENOSF1	2	12.2332	13.0437	12.6445	13.3359	5.96582	6.1442	6.77023	5.74407	12.2186	11.8998	12.6385	12.9902	6.05501	6.25715	12.0592
ENSA	25	8.87973	9.80638	11.3481	11.6229	12.1014	12.9143	9.52904	6.06456	8.87702	8.85665	9.34306	11.4855	12.5078	7.7968	8.86683
ENTHD2	2	9.97887	10.6783	10.8441	11.2768	9.75375	9.06735	9.43871	9.31165	10.2962	9.35436	10.3286	11.0604	9.41055	9.37518	9.82526
ENTPD5	1	8.56343	7.13706	4.11057	6.79803	15.0361	15.2666	9.99465	9.09849	12.5851	11.41	7.85025	5.4543	15.1513	9.54657	11.9976
ENY2	3	9.63696	10.5136	9.20088	9.11062	9.60771	9.51397	11.8031	11.3452	9.95057	9.31743	10.0753	9.15575	9.56084	11.5741	9.634
EOGT	2	8.84778	7.42339	9.84865	11.3185	9.28473	9.04307	10.6952	10.3774	11.1441	12.0171	8.13558	10.5836	9.1639	10.5363	11.5806
EP300	3	9.37326	10.5073	11.9552	10.6821	8.07722	8.21558	11.1474	10.7502	10.2936	8.99825	9.94029	11.3186	8.1464	10.9488	9.64591
EP400	10	9.62374	10.5036	9.85953	9.48597	10.1887	10.2345	10.9913	10.1614	9.64488	9.3064	10.0637	9.67275	10.2116	10.5763	9.47564
EPB41	17	12.3806	13.7624	9.91153	9.26722	9.28321	9.79227	9.48121	8.43983	9.04375	8.63796	13.0715	9.58937	9.53774	8.96052	8.84086
EPB41L1	31	8.43452	9.23879	13.204	11.8236	11.4822	11.3755	3.11626	2.73216	14.5694	14.0237	8.83665	12.5138	11.4288	2.92421	14.2965
EPB41L2	47	9.18286	10.3841	12.9808	12.0199	8.21146	8.31273	8.95683	10.1676	10.2018	9.58193	9.78347	12.5003	8.2621	9.56223	9.89186
EPDR1	2	11.8158	12.1909	15.9353	12.6958	5.32963	4.0569	9.22756	8.14983	10.6368	9.96155	12.0033	14.3155	4.69327	8.6887	10.2992
EPHA2	7	8.57219	6.88516	8.68202	10.723	5.04005	5.60861	6.42822	6.39181	20.3495	21.3195	7.72867	9.70251	5.32433	6.41001	20.8345
EPHA5	2	11.6126	11.2604	7.99912	11.5272	8.2809	8.21574	7.02259	8.39082	12.3704	13.3203	11.4365	9.76316	8.24832	7.70671	12.8453
EPHA7	3	11.0148	8.28871	5.09158	5.81674	2.44307	2.31942	1.45044	0.831266	30.5338	32.2102	9.65177	5.45416	2.38124	1.14085	31.372
EPHB4	2	10.6223	9.16606	7.6885	9.81367	8.25923	7.9268	9.12306	9.3588	13.3829	14.6587	9.89418	8.75108	8.09302	9.24093	14.0208
EPHB6	2	10.3939	8.92633	9.67857	10.5472	8.79772	9.05829	10.9538	11.3121	10.289	10.0431	9.66012	10.1129	8.928	11.1329	10.166
EPHX1	15	15.4838	8.49433	5.26715	7.36162	11.5977	9.75265	8.67862	8.09661	11.2558	14.0117	11.9891	6.31439	10.6752	8.38762	12.6337
EPN1	11	9.18237	10.2983	9.28265	8.67347	11.2997	11.9762	12.6766	11.4911	7.96114	7.15845	9.74035	8.97806	11.6379	12.0839	7.5598
EPN2	5	9.5704	9.37483	11.527	12.111	8.23108	8.12687	10.4547	8.76187	10.9276	10.9146	9.47262	11.819	8.17897	9.60829	10.9211
EPPK1	212	9.35628	10.1915	11.0299	10.4818	12.0409	12.2698	5.22762	5.74677	12.1091	11.5463	9.7739	10.7558	12.1554	5.4872	11.8277
EPRS	118	9.33552	9.6857	9.01218	8.23951	11.6981	11.8554	9.41705	11.6129	9.90515	9.23845	9.51061	8.62584	11.7767	10.515	9.5718
EPS15	24	9.04502	10.6478	11.3871	10.9313	9.3933	9.63925	10.0287	9.45008	9.94604	9.53132	9.84642	11.1592	9.51628	9.73941	9.73868
EPS15L1	25	9.67018	10.9385	9.86755	9.95812	9.19549	9.55767	10.0487	9.79817	10.781	10.1846	10.3043	9.91284	9.37658	9.92344	10.4828
EPS8	12	10.349	11.2991	14.1967	14.8994	7.07406	7.07715	6.97397	6.14181	11.4732	10.5156	10.8241	14.548	7.0756	6.55789	10.9944
EPS8L2	14	8.93723	10.808	8.25562	8.48601	12.389	13.0076	7.40807	6.87724	12.1641	11.6672	9.87261	8.37082	12.6983	7.14266	11.9156
ERAL1	9	11.6904	9.73287	11.468	12.7212	8.20721	7.29294	8.59683	8.24129	10.7328	11.3165	10.7116	12.0946	7.75008	8.41906	11.0247
ERAP1	4	11.3001	9.18022	8.28456	8.99493	12.5364	11.2178	8.1056	11.7681	8.36672	10.2456	10.2401	8.63975	11.8771	9.93684	9.30618
ERBB2IP	17	11.5737	10.0872	9.63804	11.2978	9.66239	9.37567	9.11535	8.20438	10.3201	10.7253	10.8305	10.4679	9.51903	8.65987	10.5227
ERC1	51	8.82337	9.8807	11.7354	11.0834	10.5058	10.8426	9.87802	9.03734	9.37796	8.83538	9.35204	11.4094	10.6742	9.45768	9.10667
ERCC1	3	10.1125	11.9776	10.8459	9.59135	9.65968	9.69302	9.69047	9.71643	9.7503	8.96279	11.045	10.2186	9.67635	9.70345	9.35655
ERCC2	9	9.75909	9.40647	9.94634	10.2336	9.12786	9.78778	9.45128	9.82273	11.2792	11.1857	9.58278	10.09	9.45782	9.637	11.2324
ERCC3	7	9.02844	9.53973	11.2505	10.408	9.29135	9.45007	9.28563	9.72513	10.8972	11.124	9.28408	10.8292	9.37071	9.50538	11.0106
ERCC4	5	9.09617	10.1284	10.3759	9.95111	10.5276	10.7573	9.95885	11.0465	8.99102	9.16713	9.6123	10.1635	10.6424	10.5027	9.07907
ERCC5	10	9.3053	10.274	9.21991	9.08974	11.4956	11.9332	10.8734	11.0821	8.78427	7.94245	9.78966	9.15482	11.7144	10.9778	8.36336
ERCC6	3	9.83211	10.8858	10.6593	9.74328	9.44218	10.2485	9.31846	9.1272	10.5558	10.1873	10.3589	10.2013	9.84536	9.22283	10.3716
ERCC6L	9	7.74553	8.2375	11.5317	10.9975	9.17943	9.18135	14.005	12.7951	8.5033	7.82351	7.99152	11.2646	9.18039	13.4001	8.1634
ERF	6	8.79924	9.82342	12.8641	11.0657	8.71512	8.44949	9.24268	8.19214	11.6246	11.2235	9.31133	11.9649	8.58231	8.71741	11.424
ERGIC1	9	10.6797	6.2391	8.69469	9.39295	11.1822	8.75594	12.3669	10.2604	9.96063	12.4674	8.45941	9.04382	9.96908	11.3137	11.214
ERGIC2	2	10.5318	6.78906	8.37441	11.897	10.1529	9.94499	9.45818	10.4727	9.70091	12.678	8.66041	10.1357	10.049	9.96546	11.1895
ERGIC3	5	10.5497	7.56418	9.50994	11.9767	9.786	9.35404	10.2527	9.71461	9.99037	11.3018	9.05693	10.7433	9.57002	9.98365	10.6461
ERH	13	9.07634	9.31073	11.1587	7.45691	10.6217	10.3925	10.8765	11.4478	9.88235	9.77645	9.19353	9.30781	10.5071	11.1622	9.8294
ERI1	4	8.47806	8.72298	11.1617	10.2736	8.59078	8.75642	14.4326	13.5742	8.57196	7.43764	8.60052	10.7177	8.6736	14.0034	8.0048
ERI3	5	10.267	11.4977	8.18791	7.90989	9.92387	10.3638	9.82868	10.0837	10.8282	11.1091	10.8824	8.0489	10.1438	9.9562	10.9687
ERICH1	2	8.72795	9.29395	12.7881	11.6066	9.7897	8.51149	12.2184	11.1119	8.21295	7.7389	9.01095	12.1974	9.1506	11.6652	7.97592
ERLEC1	2	7.35244	16.9165	7.23617	14.2011	9.70793	9.41202	9.2771	9.25213	7.30827	9.33632	12.1345	10.7186	9.55997	9.26462	8.32229
ERLIN1	8	12.8185	8.22529	9.30102	12.451	12.5133	11.2828	13.2712	12.3777	3.86023	3.89905	10.5219	10.876	11.898	12.8244	3.87964
ERLIN2	13	10.3973	8.76333	8.18095	9.60933	11.7658	10.6499	12.8962	12.3271	7.69106	7.71902	9.58031	8.89514	11.2079	12.6117	7.70504
ERMP1	4	13.963	8.08766	6.61537	9.83778	9.57069	9.76555	9.45973	8.45992	10.6486	13.5917	11.0253	8.22657	9.66812	8.95983	12.1201
ERO1L	15	8.53385	7.47185	8.20116	8.84733	10.1648	10.0434	12.7082	14.8519	9.31926	9.85831	8.00285	8.52425	10.1041	13.78	9.58879
ERP29	36	9.12325	9.47438	8.67326	8.7716	11.3802	11.612	9.38896	8.72128	11.3998	11.4552	9.29882	8.72243	11.4961	9.05512	11.4275
ERP44	16	9.76037	8.18016	8.11487	8.50965	10.7016	10.332	9.67379	14.9742	9.84538	9.90799	8.97027	8.31226	10.5168	12.324	9.87669
ESD	9	9.56329	10.5059	11.9221	11.2126	13.0032	12.4373	8.88892	8.35644	7.15638	6.95378	10.0346	11.5673	12.7203	8.62268	7.05508
ESF1	16	9.25835	10.0277	11.8713	11.1579	8.07639	8.61656	11.5541	10.643	9.76082	9.03399	9.643	11.5146	8.34647	11.0985	9.39741
ESPL1	2	8.2108	8.98787	9.61864	9.77511	8.75085	8.73247	11.0729	11.7556	10.7743	12.3215	8.59933	9.69687	8.74166	11.4142	11.5479
ESYT1	30	11.7866	8.59042	8.05414	9.44328	9.36639	9.16655	7.78531	7.057	13.9471	14.8033	10.1885	8.74871	9.26647	7.42116	14.3752
ESYT2	12	11.6489	7.75716	6.24209	8.42628	9.31298	8.76787	12.2811	11.9885	10.8827	12.6924	9.70304	7.33419	9.04042	12.1348	11.7876
ETF1	32	9.29436	10.0024	9.82696	8.90473	9.72001	10.0091	10.2596	12.0342	10.0095	9.93907	9.64837	9.36584	9.86455	11.1469	9.97431
ETFA	20	9.95018	9.40103	7.90858	8.80781	10.1893	9.73477	10.0703	15.8369	8.85649	9.24452	9.67561	8.3582	9.96206	12.9536	9.05051
ETFB	26	11.0458	10.3596	8.63869	9.1921	10.932	10.0519	11.1144	10.6906	9.03549	8.93943	10.7027	8.91539	10.4919	10.9025	8.98746
ETFDH	4	11.7001	10.1194	8.09407	9.931	10.8805	10.25	9.96285	9.44038	9.45231	10.1694	10.9097	9.01254	10.5652	9.70162	9.81088
ETHE1	3	8.12281	6.9438	10.0321	10.8465	12.5022	12.4281	10.6837	8.88113	9.48908	10.0706	7.53331	10.4393	12.4651	9.78241	9.77986
ETNK1	1	11.4848	11.8121	10.1505	9.27755	11.0224	8.50568	10.229	8.33894	10.6398	8.53929	11.6485	9.71401	9.76405	9.28395	9.58953
EVI5	1	9.30857	10.0534	10.8448	10.2876	9.82348	10.9924	11.2479	9.99031	8.57472	8.87685	9.68099	10.5662	10.4079	10.6191	8.72579
EVPL	23	11.0561	12.2637	9.02755	9.00984	11.8905	12.2979	5.56474	5.25934	12.0146	11.6158	11.6599	9.01869	12.0942	5.41204	11.8152
EWSR1	6	11.4509	12.6088	14.4758	12.8617	0.867017	0.73704	11.4302	15.1039	10.3017	10.163	12.0298	13.6688	0.802028	13.2671	10.2323
EXD2	1	12.4662	8.46279	10.0935	12.7462	8.66634	8.47781	11.4092	10.3016	8.82217	8.55417	10.4645	11.4198	8.57208	10.8554	8.68817
EXOC1	17	9.45754	10.0641	11.3493	10.7248	10.3165	11.0124	9.30962	9.17118	9.7845	8.81007	9.76081	11.037	10.6645	9.2404	9.29729
EXOC2	21	10.3735	10.6336	11.7638	11.6296	10.6486	11.4363	9.97004	9.76393	7.01527	6.76536	10.5036	11.6967	11.0425	9.86699	6.89031
EXOC3	15	9.78179	10.094	11.6526	11.4203	10.7793	10.308	9.32863	8.94864	8.86443	8.82225	9.93787	11.5365	10.5437	9.13863	8.84334
EXOC4	21	9.90078	10.2999	10.7969	10.5314	10.8181	10.6041	9.0131	9.26898	9.43709	9.32969	10.1003	10.6642	10.7111	9.14104	9.38339
EXOC5	8	10.311	10.6722	11.0044	11.2465	10.4857	11.1944	8.64851	8.67829	8.8592	8.89982	10.4916	11.1255	10.84	8.6634	8.87951
EXOC6	3	9.52128	10.3218	11.9424	11.736	12.7799	11.6748	7.92901	7.22865	8.5332	8.33295	9.92154	11.8392	12.2274	7.57883	8.43308
EXOC6B	5	10.527	10.9559	11.6032	11.3132	9.23366	8.70031	9.54892	9.55387	9.33153	9.23231	10.7415	11.4582	8.96698	9.55139	9.28192
EXOC7	20	10.1698	11.1841	11.9748	12.4751	9.80113	10.1578	8.68006	8.14178	8.96152	8.45397	10.677	12.2249	9.97944	8.41092	8.70774
EXOC8	11	9.30229	10.9777	11.0249	11.2803	11.0796	11.7702	8.92295	8.60041	8.36322	8.67851	10.14	11.1526	11.4249	8.76168	8.52087
EXOG	2	14.228	7.0009	4.49565	7.25929	15.8641	12.7181	8.5334	6.98179	10.0565	12.8622	10.6144	5.87747	14.2911	7.7576	11.4594
EXOSC1	5	9.86846	10.5063	9.29629	9.00964	10.7338	11.5534	9.27154	9.04098	10.5087	10.2109	10.1874	9.15297	11.1436	9.15626	10.3598
EXOSC10	32	10.3502	11.2047	8.22523	8.01904	11.1346	11.4329	9.68351	9.1062	10.7434	10.1003	10.7775	8.12214	11.2837	9.39485	10.4218
EXOSC2	13	9.58802	10.8625	8.99083	8.68158	10.649	11.1731	9.96902	9.51197	10.5111	10.0629	10.2252	8.8362	10.9111	9.74049	10.287
EXOSC3	8	10.6148	11.3312	8.48507	7.72487	10.8161	11.3418	9.14051	8.77428	11.0881	10.6833	10.973	8.10497	11.0789	8.9574	10.8857
EXOSC4	11	9.31282	10.5036	9.32083	9.58535	10.3468	11.2001	9.64154	9.56592	10.3213	10.2017	9.90822	9.45309	10.7735	9.60373	10.2615
EXOSC5	7	10.5905	10.8974	8.59851	8.53178	11.059	11.3397	9.47514	9.56053	10.15	9.7976	10.7439	8.56515	11.1993	9.51784	9.97379
EXOSC6	7	10.1663	11.3207	8.03635	7.42139	11.6454	12.2521	9.65419	8.48622	10.7429	10.2744	10.7435	7.72887	11.9488	9.0702	10.5086
EXOSC7	11	9.27151	10.2869	8.98703	9.09373	10.3077	11.2546	9.81087	10.7611	10.2193	10.0072	9.77919	9.04038	10.7812	10.286	10.1133
EXOSC8	8	10.621	10.592	9.30375	9.27415	10.9583	11.5521	9.10636	8.33727	10.5252	9.72994	10.6065	9.28895	11.2552	8.72181	10.1276
EXOSC9	9	9.03094	9.72253	7.88442	7.64539	10.9226	11.5108	9.51542	16.0554	8.86828	8.8442	9.37673	7.76491	11.2167	12.7854	8.85624
EYA3	3	8.91924	9.45639	9.9632	10.4893	8.18898	8.17511	11.0291	10.9437	11.6921	11.1428	9.18781	10.2262	8.18204	10.9864	11.4175
EYA4	2	9.6369	11.4228	10.2648	11.0373	10.6363	11.6228	7.46449	8.46833	10.2967	9.14958	10.5299	10.651	11.1296	7.96641	9.72313
EZH2	5	10.4379	11.0677	8.46606	7.88611	8.24906	7.80563	12.2714	11.9848	11.1055	10.7257	10.7528	8.17609	8.02734	12.1281	10.9156
EZR	141	9.07325	10.3488	12.0742	11.6517	9.49925	9.53776	7.22191	6.8997	11.9769	11.7166	9.71103	11.8629	9.51851	7.06081	11.8467
F3	2	8.64776	7.37722	6.24343	8.47664	6.51611	7.05897	2.86145	2.62576	23.9428	26.2499	8.01249	7.36004	6.78754	2.74361	25.0963
F8A1	3	10.2771	9.95543	8.63166	8.81742	12.1957	12.6564	9.60396	8.9099	9.33485	9.61761	10.1162	8.72454	12.4261	9.25693	9.47623
FAAP100	3	9.90487	10.9544	12.677	12.664	8.58215	8.66807	7.95953	7.60335	10.9583	10.0283	10.4296	12.6705	8.62511	7.78144	10.4933
FABP3	2	6.6329	7.22702	28.4421	26.9328	5.88624	6.13637	3.42115	3.102	5.97054	6.24886	6.92996	27.6875	6.01131	3.26158	6.1097
FABP5	12	6.97878	7.95985	9.49898	8.76593	7.33435	7.38462	11.8275	26.211	7.66086	6.37808	7.46931	9.13246	7.35949	19.0193	7.01947
FADD	4	7.91361	10.4883	10.2329	9.81467	10.3346	10.7761	10.2892	9.66591	10.2924	10.1923	9.20096	10.0238	10.5553	9.97755	10.2423
FADS1	3	12.3199	6.94225	8.53601	11.191	10.7757	9.56726	9.39754	7.9267	10.8569	12.4867	9.63108	9.86352	10.1715	8.66212	11.6718
FADS2	4	16.3628	9.26344	11.7002	19.2407	6.66956	6.14178	4.75849	4.48646	9.44114	11.9354	12.8131	15.4705	6.40567	4.62247	10.6883
FAF1	22	10.6811	10.9449	10.0795	9.00218	8.24146	8.18359	11.8882	10.6258	10.3262	10.027	10.813	9.54085	8.21252	11.257	10.1766
FAF2	9	11.5924	7.0352	7.98979	10.38	9.19184	8.34898	9.94091	9.52039	12.1375	13.8631	9.31379	9.18491	8.77041	9.73065	13.0003
FAH	9	9.13598	9.75333	11.6857	9.89999	10.6157	10.168	9.06692	7.81595	11.1292	10.7293	9.44465	10.7929	10.3918	8.44143	10.9292
FAHD1	8	10.2564	9.05757	10.1054	9.68224	10.903	10.6332	7.60999	10.9364	10.6655	10.1503	9.65698	9.89384	10.7681	9.27318	10.4079
FAHD2A	8	11.7026	11.1314	10.4577	10.8737	7.84876	7.24894	10.8376	9.69619	9.94476	10.2584	11.417	10.6657	7.54885	10.2669	10.1016
FAIM	5	12.1462	12.5648	7.71918	7.08821	12.1696	12.7176	10.0095	8.88732	8.5646	8.13296	12.3555	7.40369	12.4436	9.44842	8.34878
FAM102B	3	11.094	9.91667	8.45533	7.77191	10.0076	11.1261	13.5061	7.44983	11.4029	9.26942	10.5054	8.11362	10.5669	10.478	10.3362
FAM103A1	2	8.44582	9.5976	13.5861	12.8537	10.1739	11.0532	7.82794	5.08849	10.2795	11.0937	9.02171	13.2199	10.6136	6.45821	10.6866
FAM105A	2	9.73596	5.65454	9.96557	16.7362	11.5257	9.26434	4.84352	4.85085	11.9019	15.5215	7.69525	13.3509	10.395	4.84718	13.7117
FAM105B	9	9.21409	9.68593	8.33047	7.91095	10.9808	11.1724	9.07115	10.834	11.6441	11.1561	9.45001	8.12071	11.0766	9.95257	11.4001
FAM107B	12	7.26464	8.58265	13.7811	12.4297	10.0156	10.3072	11.9426	9.6716	8.06929	7.93562	7.92364	13.1054	10.1614	10.8071	8.00245
FAM111A	1	10.1095	12.6185	5.57508	5.03261	14.2241	12.9871	7.7189	9.89084	9.39615	12.4472	11.364	5.30385	13.6056	8.80487	10.9217
FAM111B	5	10.0654	10.6283	9.43653	9.64922	10.8775	11.0706	10.2425	9.69829	9.3384	8.99322	10.3469	9.54288	10.9741	9.97037	9.16581
FAM114A1	12	11.2027	11.498	8.29066	9.03586	9.97396	10.8681	8.88305	8.60535	11.1808	10.4615	11.3504	8.66326	10.421	8.7442	10.8212
FAM114A2	12	9.9889	10.855	8.68742	8.33681	10.1143	10.9504	9.54189	9.02338	11.4052	11.0967	10.4219	8.51212	10.5324	9.28263	11.2509
FAM115A	7	11.322	12.1843	12.9288	13.2648	9.28673	9.69486	7.96386	7.45911	7.90326	7.99233	11.7531	13.0968	9.4908	7.71148	7.9478
FAM117B	3	7.91007	8.80335	10.4982	9.97309	9.26318	9.27482	16.4587	15.0466	6.41187	6.36018	8.35671	10.2356	9.269	15.7526	6.38602
FAM118B	1	8.46175	9.79384	12.1346	12.4178	9.73283	9.1348	9.60727	9.19802	9.90133	9.61778	9.1278	12.2762	9.43382	9.40264	9.75956
FAM120A	23	9.01801	9.89003	9.42447	9.42856	12.4516	12.4961	10.2248	10.2302	8.34332	8.49296	9.45402	9.42651	12.4738	10.2275	8.41814
FAM120B	2	9.13408	9.9474	10.4491	9.0485	9.65475	8.84464	8.36978	8.41767	13.3248	12.8092	9.54074	9.74881	9.2497	8.39372	13.067
FAM120C	2	7.47489	7.58814	6.4081	6.84629	9.59823	10.1223	21.5685	19.386	5.44958	5.55788	7.53151	6.62719	9.86028	20.4773	5.50373
FAM122A	1	9.96693	10.6376	10.3888	11.8433	10.031	12.5398	9.05398	7.34603	7.49305	10.6995	10.3022	11.116	11.2854	8.2	9.09628
FAM127C	3	10.3366	11.7693	7.62266	7.88791	13.8145	14.94	8.41107	8.32172	8.47902	8.41724	11.0529	7.75528	14.3773	8.36639	8.44813
FAM129A	5	9.2305	10.3983	12.1598	13.2571	9.21427	10.2432	7.26989	6.85869	11.0965	10.2717	9.81439	12.7085	9.72872	7.06429	10.6841
FAM129B	40	8.41079	8.65292	10.8656	10.1566	9.98567	10.039	10.2609	10.8311	10.6697	10.1277	8.53186	10.5111	10.0123	10.546	10.3987
FAM133A	3	9.82867	9.793	11.2657	10.3726	9.72454	9.1173	11.5059	12.5265	8.0168	7.84908	9.81084	10.8191	9.42092	12.0162	7.93294
FAM133B	2	9.63743	9.96165	13.5856	10.9991	6.11542	5.67127	11.969	10.677	11.3869	9.99657	9.79954	12.2924	5.89335	11.323	10.6917
FAM134A	1	8.62451	5.32419	7.75563	11.8496	10.2827	10.0434	9.76389	8.69353	11.9906	15.672	6.97435	9.80261	10.1631	9.22871	13.8313
FAM136A	5	9.01928	8.34695	10.6493	9.97371	9.13047	8.66622	11.0059	19.2349	7.12346	6.84986	8.68312	10.3115	8.89835	15.1204	6.98666
FAM160A2	2	9.55358	9.76197	9.92087	9.18265	10.9669	10.7347	9.11039	7.8808	11.6846	11.2035	9.65777	9.55176	10.8508	8.4956	11.4441
FAM160B1	4	8.01608	9.35204	10.7727	11.1158	13.5365	14.2088	6.96911	6.71595	9.44785	9.86523	8.68406	10.9442	13.8726	6.84253	9.65654
FAM162A	10	11.0851	6.30789	7.26593	10.7205	8.45756	7.23083	13.3623	12.6733	10.1723	12.7244	8.6965	8.9932	7.8442	13.0178	11.4483
FAM172A	3	11.0395	11.4601	7.9587	7.67715	12.5608	11.127	11.9971	9.32881	8.89837	7.95257	11.2498	7.81792	11.8439	10.6629	8.42547
FAM173B	3	12.9286	7.58241	6.59369	8.70887	9.55731	8.69466	11.0915	10.6482	11.5038	12.691	10.2555	7.65128	9.12599	10.8698	12.0974
FAM175B	9	9.09671	9.6051	12.0384	9.5581	12.0702	11.8381	9.77717	8.25936	8.87966	8.87717	9.35091	10.7983	11.9542	9.01827	8.87842
FAM177A1	9	10.7832	10.7714	9.50361	8.98169	12.0091	12.4745	7.02217	6.60909	11.0347	10.8104	10.7773	9.24265	12.2418	6.81563	10.9226
FAM184A	3	9.93235	11.8631	8.63234	9.5781	9.57965	11.1216	7.25836	6.17611	13.27	12.5884	10.8977	9.10522	10.3506	6.71724	12.9292
FAM188A	2	10.3039	11.0525	11.5087	12.3601	7.55996	7.60159	8.85026	8.56819	11.3848	10.8101	10.6782	11.9344	7.58077	8.70922	11.0974
FAM192A	11	10.8648	11.9753	8.05146	8.00356	11.1152	11.6621	10.1035	7.36174	10.989	9.87332	11.42	8.02751	11.3886	8.73262	10.4312
FAM195B	2	13.3994	12.7279	9.31559	9.29751	8.16765	9.15372	5.90841	5.36767	14.0573	12.6048	13.0637	9.30655	8.66069	5.63804	13.331
FAM203A	6	10.4939	11.4328	7.49093	6.54204	11.9472	12.4835	11.8436	10.7541	8.66635	8.34568	10.9633	7.01649	12.2153	11.2988	8.50602
FAM206A	1	9.33007	11.0997	12.5269	11.4914	7.29135	8.29159	10.3247	8.27301	10.5782	10.7932	10.2149	12.0091	7.79147	9.29884	10.6857
FAM207A	9	10.2316	11.1358	10.4548	9.93489	8.86635	9.06112	11.1311	10.3152	9.21359	9.65549	10.6837	10.1949	8.96373	10.7232	9.43454
FAM208A	17	10.2521	11.0029	9.25097	9.15625	10.4223	11.0398	9.44213	9.11557	10.2599	10.058	10.6275	9.20361	10.7311	9.27885	10.159
FAM208B	2	13.8132	11.5166	8.44343	10.6624	9.49736	8.87524	10.0418	9.04917	8.77919	9.32166	12.6649	9.55291	9.1863	9.54547	9.05043
FAM213A	3	10.639	8.13327	7.97679	9.84908	12.1782	12.0589	13.7816	11.7198	6.94295	6.72036	9.38612	8.91293	12.1186	12.7507	6.83166
FAM213B	1	10.4423	11.817	9.02298	8.7983	8.39895	8.68764	11.5479	10.8845	10.0269	10.3736	11.1296	8.91064	8.5433	11.2162	10.2002
FAM219A	2	10.311	6.98114	8.90083	8.4901	10.1407	9.76291	7.22855	17.557	10.6089	10.0189	8.64606	8.69547	9.9518	12.3928	10.3139
FAM21A	27	9.97624	11.0737	10.5118	9.87634	10.9045	11.3938	8.5191	7.88318	10.3415	9.51982	10.525	10.1941	11.1492	8.20114	9.93065
FAM21C	5	11.0967	10.9746	9.52927	10.0188	10.8785	11.7916	8.72515	8.77776	9.74527	8.4623	11.0357	9.77406	11.335	8.75145	9.10378
FAM32A	1	5.10435	4.66207	14.2169	4.97593	12.9548	9.55833	11.9881	10.7156	11.8432	13.9807	4.88321	9.59641	11.2566	11.3518	12.912
FAM3C	7	10.2189	6.93541	7.20767	10.036	7.47831	6.70622	15.1879	15.5631	9.87231	10.7943	8.57714	8.62183	7.09226	15.3755	10.3333
FAM45A	2	10.0931	9.6003	8.18505	8.19408	11.7794	11.8006	9.94483	9.60999	10.6615	10.1311	9.8467	8.18957	11.79	9.77741	10.3963
FAM46A	1	11.8699	11.2874	8.72821	6.34991	16.1906	14.3004	10.6969	7.68251	6.28343	6.61075	11.5786	7.53906	15.2455	9.18973	6.44709
FAM49B	18	11.0335	10.307	10.4474	8.89312	10.0466	9.50468	10.4956	8.55014	10.4461	10.2759	10.6703	9.67024	9.77562	9.52287	10.361
FAM50A	25	9.2779	10.6518	8.82753	8.86463	9.94236	11.0035	12.0654	11.8008	8.84991	8.71616	9.96487	8.84608	10.4729	11.9331	8.78303
FAM65A	3	9.83856	10.596	7.82547	7.63748	10.9994	11.3182	10.9511	9.41651	11.2558	10.1615	10.2173	7.73147	11.1588	10.1838	10.7086
FAM76A	2	9.47982	11.1436	7.99532	7.35442	9.14526	9.32438	12.6005	12.5052	10.2249	10.2265	10.3117	7.67487	9.23482	12.5529	10.2257
FAM83D	8	9.39504	10.2114	9.78929	9.80092	9.93826	10.4623	9.46622	8.46441	11.2969	11.1752	9.80323	9.7951	10.2003	8.96531	11.2361
FAM83G	2	9.30563	10.3974	11.4315	10.9768	7.69716	8.49665	9.32962	9.1042	11.7541	11.507	9.85151	11.2041	8.09691	9.21691	11.6305
FAM83H	12	10.6075	11.6143	8.87511	8.90146	9.42987	10.4931	9.1534	8.7581	11.3798	10.7874	11.1109	8.88828	9.96147	8.95575	11.0836
FAM89B	1	9.5078	11.5704	8.75611	7.8349	12.2049	12.9111	9.32905	6.62007	10.4228	10.8429	10.5391	8.2955	12.558	7.97456	10.6329
FAM91A1	6	9.48267	9.39096	11.1345	10.7331	9.2545	9.83936	11.239	11.3941	9.11407	8.4178	9.43681	10.9338	9.54693	11.3165	8.76594
FAM96A	2	9.00856	9.66191	10.5837	9.43751	11.6235	10.4204	8.54162	9.47957	10.4461	10.7971	9.33523	10.0106	11.0219	9.01059	10.6216
FAM96B	3	9.64867	11.1777	11.2114	12.2376	9.16218	9.9644	9.07384	3.74761	12.0085	11.7682	10.4132	11.7245	9.56329	6.41072	11.8883
FAM98A	13	9.23714	9.70666	13.2744	11.0268	7.92104	7.56219	9.20493	12.5569	9.77825	9.73161	9.4719	12.1506	7.74162	10.8809	9.75493
FAM98B	13	8.16356	10.2662	13.1909	10.304	8.86994	8.54163	10.5709	10.3767	9.83061	9.88559	9.21489	11.7475	8.70579	10.4738	9.8581
FANCA	1	9.1292	9.18527	7.28788	5.56591	11.3803	11.7197	9.26554	8.09399	12.1964	16.1758	9.15724	6.42689	11.55	8.67976	14.1861
FANCB	2	9.68148	12.6996	9.09868	9.56343	9.40941	11.0965	11.2932	9.59536	8.41602	9.14636	11.1905	9.33105	10.2529	10.4443	8.78119
FANCD2	25	9.99643	9.73188	7.52062	7.51871	9.74182	9.317	8.81678	9.32119	13.5999	14.4357	9.86416	7.51966	9.52941	9.06898	14.0178
FANCE	1	7.52676	14.0159	8.56682	6.76248	10.0663	13.8043	7.1211	7.26537	13.3009	11.57	10.7714	7.66465	11.9353	7.19323	12.4355
FANCG	1	11.0763	12.6058	5.7582	8.77714	11.4893	10.3041	8.94943	8.11063	10.9823	11.9469	11.8411	7.26767	10.8967	8.53003	11.4646
FANCI	30	10.1534	10.183	7.83052	8.15213	9.04404	9.54954	9.8948	9.89534	12.4909	12.8063	10.1682	7.99133	9.29679	9.89507	12.6486
FAR1	3	12.2408	6.69595	7.57184	11.2042	7.79215	6.92796	10.2774	10.6748	12.0588	14.5562	9.46836	9.38801	7.36006	10.4761	13.3075
FARP1	11	11.9915	12.1975	11.9325	12.0889	8.6321	9.11034	5.93489	4.98342	11.6415	11.4872	12.0945	12.0107	8.87122	5.45916	11.5644
FARP2	4	9.42187	10.0027	9.20791	10.1999	11.375	12.3278	9.48917	9.28619	9.41142	9.27807	9.71228	9.70389	11.8514	9.38768	9.34474
FARS2	1	10.0477	9.26456	9.7862	11.3948	9.47676	8.98318	11.3811	11.1467	9.45822	9.06081	9.65612	10.5905	9.22997	11.2639	9.25951
FARSA	19	9.90888	10.0769	9.61684	8.88419	9.6878	10.2358	11.6299	10.6492	9.69244	9.61803	9.99287	9.25052	9.96181	11.1396	9.65523
FARSB	49	8.76005	9.59231	10.0108	9.08201	10.0333	10.0345	11.5235	11.208	10.0221	9.73346	9.17618	9.54641	10.0339	11.3657	9.87777
FAS	3	8.1698	7.00913	9.12942	12.206	8.47246	8.98034	7.15272	6.87582	14.7673	17.237	7.58947	10.6677	8.7264	7.01427	16.0021
FASN	179	10.8622	11.3258	9.0447	8.02511	8.67386	8.4492	8.82455	12.3883	11.2166	11.1896	11.094	8.53491	8.56153	10.6064	11.2031
FASTKD1	1	9.92752	11.1107	8.93546	11.0862	7.83844	9.58102	8.70921	8.17623	11.2247	13.4104	10.5191	10.0108	8.70973	8.44272	12.3176
FASTKD2	8	11.8368	9.8112	8.79446	10.5699	8.76975	8.06804	10.7327	10.2241	10.7648	10.4282	10.824	9.6822	8.41889	10.4784	10.5965
FASTKD3	3	10.7817	7.37708	7.16077	9.45613	9.11003	9.09178	14.0746	13.4663	10.171	9.31064	9.07938	8.30845	9.1009	13.7705	9.7408
FASTKD5	5	10.723	8.78503	9.18327	11.4111	9.34149	9.41022	9.37115	9.47075	10.6014	11.7027	9.754	10.2972	9.37586	9.42095	11.152
FAT1	3	8.92191	7.13764	8.12007	9.56397	9.10852	8.52863	16.6455	15.1181	8.20862	8.64703	8.02977	8.84202	8.81857	15.8818	8.42783
FAU	6	10.2914	10.7583	10.1251	10.1277	10.5085	10.0258	9.51952	8.90278	9.78389	9.95698	10.5248	10.1264	10.2672	9.21115	9.87044
FBL	35	8.94995	9.55522	10.3199	9.78935	8.57112	8.56045	12.251	12.697	9.73465	9.57134	9.25258	10.0546	8.56578	12.474	9.653
FBLIM1	1	8.95303	9.1746	25.7187	25.5515	3.15173	3.2699	3.39482	2.20143	10.0698	8.51459	9.06382	25.6351	3.21081	2.79812	9.29218
FBLN1	3	9.78074	8.69237	11.7603	13.0016	7.69049	8.01464	7.09505	6.17571	13.9219	13.8672	9.23656	12.381	7.85257	6.63538	13.8945
FBN1	3	8.98925	6.82677	9.40414	10.6182	12.5263	11.9874	11.9216	10.8191	7.97581	8.93152	7.90801	10.0112	12.2568	11.3703	8.45366
FBN2	1	9.4053	7.71868	12.2305	13.6559	8.20375	8.03624	14.5891	12.3696	6.40216	7.38879	8.56199	12.9432	8.12	13.4794	6.89547
FBRS	1	7.96555	9.19233	10.7835	11.9367	8.31484	8.99883	11.5852	11.0535	9.03397	11.1355	8.57894	11.3601	8.65683	11.3194	10.0847
FBXL18	2	9.53331	10.4247	11.5069	12.4921	8.48037	9.18451	8.21679	8.25447	10.8101	11.0968	9.97901	11.9995	8.83244	8.23563	10.9534
FBXO11	3	9.77416	10.7746	10.1448	9.79685	9.46538	8.84394	11.561	11.2075	9.27701	9.15474	10.2744	9.97083	9.15466	11.3842	9.21587
FBXO22	10	9.53899	10.2092	10.1553	9.35442	11.9911	11.6565	9.41631	9.24296	9.37882	9.05644	9.87409	9.75486	11.8238	9.32963	9.21763
FBXO28	4	10.7618	10.6311	8.79262	9.06071	11.1852	11.7674	9.83864	9.0833	9.5597	9.31955	10.6964	8.92666	11.4763	9.46097	9.43962
FBXO3	7	10.0164	9.85633	10.541	9.45944	12.5402	12.3494	9.58623	9.84324	8.17636	7.63141	9.93637	10.0002	12.4448	9.71473	7.90388
FBXO30	3	8.3988	11.3411	12.7717	12.3923	9.16778	9.02597	10.8334	10.6768	7.90641	7.48583	9.86993	12.582	9.09687	10.7551	7.69612
FBXO38	6	9.71339	10.866	8.86931	7.39584	11.2589	11.0529	11.255	10.5438	9.69929	9.34554	10.2897	8.13257	11.1559	10.8994	9.52241
FBXO4	3	8.83786	9.03725	6.62758	5.42752	10.4262	11.2884	16.3372	14.7825	8.55944	8.67606	8.93756	6.02755	10.8573	15.5598	8.61775
FBXO5	1	9.09267	10.4486	6.97076	8.92479	10.1775	13.5869	9.75932	11.8092	8.81484	10.4153	9.77065	7.94778	11.8822	10.7843	9.61508
FBXO7	5	10.4811	10.9181	10.0125	9.38301	8.97207	8.87267	11.2266	11.5254	9.10851	9.49996	10.6996	9.69774	8.92237	11.376	9.30423
FBXW11	5	11.2843	10.867	8.27183	8.14189	10.6222	10.1972	11.0254	11.3142	9.16656	9.10942	11.0757	8.20686	10.4097	11.1698	9.13799
FBXW5	1	10.3188	11.5205	9.31484	8.80716	9.10335	9.91554	11.2037	9.13085	10.2525	10.4328	10.9196	9.061	9.50945	10.1673	10.3426
FBXW9	3	8.73434	9.94344	9.37011	9.60791	9.26325	10.5234	11.415	11.2225	9.73689	10.1832	9.33889	9.48901	9.89333	11.3187	9.96003
FCF1	1	9.53075	10.16	9.79168	10.7678	7.8585	7.97544	12.0798	12.3009	9.45608	10.079	9.84539	10.2797	7.91697	12.1903	9.76755
FCHO2	6	9.71703	10.5568	8.9773	9.19718	10.1853	11.1121	11.1379	11.0403	8.8784	9.19758	10.1369	9.08724	10.6487	11.0891	9.03799
FDFT1	2	12.1041	10.8693	11.7207	13.134	10.7826	11.373	7.05943	7.23674	7.81975	7.90038	11.4867	12.4273	11.0778	7.14808	7.86007
FDPS	20	9.77362	10.6838	10.3448	9.47482	13.0868	12.616	6.91946	7.75228	9.59658	9.75188	10.2287	9.90982	12.8514	7.33587	9.67423
FDX1	2	9.2041	9.89099	7.10898	8.74422	9.93064	11.844	11.9205	14.5343	8.25132	8.57098	9.54754	7.9266	10.8873	13.2274	8.41115
FDX1L	2	10.0298	9.74899	12.1527	14.0387	9.93579	9.58562	8.75482	5.44381	9.94125	10.3686	9.88939	13.0957	9.7607	7.09932	10.1549
FDXR	8	11.6153	10.7808	9.75851	10.7094	9.58559	9.15081	6.97057	6.52608	12.7986	12.1043	11.198	10.234	9.3682	6.74832	12.4515
FECH	8	13.8143	11.5603	8.8515	10.5445	11.1335	10.0168	5.98819	5.23663	11.0273	11.827	12.6873	9.69802	10.5751	5.61241	11.4271
FEN1	32	9.60118	9.50067	12.1767	9.42748	11.2857	10.6974	10.0697	8.41872	9.56976	9.2527	9.55092	10.8021	10.9915	9.24422	9.41123
FER	4	8.77617	12.3895	9.89363	9.86088	11.1684	11.8313	9.88824	9.5515	8.41459	8.22577	10.5829	9.87726	11.4998	9.71987	8.32018
FER1L4	2	10.7174	11.5556	10.7957	10.4462	9.6369	9.37967	8.98686	7.68293	11.0261	9.77273	11.1365	10.6209	9.50828	8.3349	10.3994
FERMT1	6	10.5513	11.1506	10.9951	11.0865	7.72463	7.84614	10.6632	10.8396	9.81363	9.32932	10.8509	11.0408	7.78538	10.7514	9.57147
FERMT2	43	10.1808	10.7118	12.6592	10.3835	9.21766	8.2583	6.59854	9.03456	11.671	11.2847	10.4463	11.5213	8.73798	7.81655	11.4778
FEZF1	2	9.40287	12.937	10.7539	9.97731	11.1354	12.0329	6.95357	6.4458	10.8149	9.54649	11.1699	10.3656	11.5841	6.69969	10.1807
FGD4	3	9.97616	10.4467	10.2412	10.1656	13.2462	14.1819	4.90876	4.86053	11.4075	10.5655	10.2114	10.2034	13.714	4.88464	10.9865
FGF2	7	6.45212	7.93963	11.6277	10.8512	8.17173	8.15955	11.1539	10.2965	12.1482	13.1994	7.19588	11.2395	8.16564	10.7252	12.6738
FGFR1OP	4	9.68549	11.3976	7.98745	7.32068	13.2171	12.9704	9.55693	7.76092	10.1771	9.92633	10.5416	7.65407	13.0937	8.65893	10.0517
FH	41	11.599	11.1397	6.19844	6.65919	13.7245	13.505	10.5249	9.99237	8.48669	8.17025	11.3693	6.42882	13.6147	10.2586	8.32847
FHAD1	1	7.07844	9.29971	10.6322	11.4697	11.6155	11.8335	8.94794	9.72505	9.65773	9.74017	8.18908	11.051	11.7245	9.33649	9.69895
FHIT	3	9.52073	11.4626	9.83864	9.72105	8.80057	9.10371	18.0083	17.7712	2.95254	2.82064	10.4917	9.77984	8.95214	17.8897	2.88659
FHL1	7	8.19738	8.25511	13.3972	12.1696	6.5715	6.19227	7.89613	17.8284	9.82045	9.67193	8.22625	12.7834	6.38188	12.8623	9.74619
FHL2	5	8.16256	8.82428	8.10599	8.01184	9.65004	10.1286	5.73618	25.0041	8.45893	7.91749	8.49342	8.05891	9.88933	15.3701	8.18821
FHL3	7	8.54839	9.59832	13.7772	13.3989	6.03028	6.24797	8.03555	12.1782	11.5825	10.6028	9.07335	13.588	6.13913	10.1069	11.0926
FHOD1	14	9.73387	10.1039	8.3564	7.63612	9.51956	9.29413	11.0489	9.8197	12.5902	11.8971	9.91888	7.99626	9.40684	10.4343	12.2437
FIBP	6	8.96782	9.55165	10.4151	10.4516	10.6939	11.1825	9.96064	10.0264	9.12355	9.62668	9.25974	10.4334	10.9382	9.99354	9.37512
FIGNL1	8	10.5618	10.9713	11.1268	10.6061	10.35	10.2541	8.84141	8.52554	9.35688	9.40615	10.7665	10.8665	10.302	8.68348	9.38151
FIP1L1	15	9.30995	10.001	11.6162	10.5792	9.74648	9.89533	11.7029	10.0134	8.96769	8.1678	9.65549	11.0977	9.8209	10.8581	8.56774
FIS1	4	9.057	9.02051	14.7045	12.4599	8.96254	7.71715	10.4429	8.49494	9.31338	9.82721	9.03875	13.5822	8.33985	9.4689	9.5703
FKBP10	32	10.0923	8.27033	8.42618	8.74313	11.8739	11.2971	10.2275	8.99587	11.0913	10.9824	9.18133	8.58466	11.5855	9.61168	11.0368
FKBP11	4	13.5371	7.08307	11.1428	12.2641	9.67549	8.01689	6.52348	5.30335	11.0834	15.3703	10.3101	11.7035	8.84619	5.91341	13.2269
FKBP14	1	8.87886	10.0856	11.4807	12.9309	8.43171	8.74445	9.39765	9.37238	10.2483	10.4294	9.48224	12.2058	8.58808	9.38501	10.3389
FKBP15	13	9.67121	11.6746	9.06205	9.20467	11.3665	12.3124	7.78652	8.02623	10.4516	10.4442	10.6729	9.13336	11.8395	7.90638	10.4479
FKBP1A	5	7.74447	9.63808	12.0683	11.4292	9.22194	10.0486	10.2508	9.61682	10.2659	9.71596	8.69128	11.7487	9.63526	9.93381	9.99093
FKBP2	8	8.17659	10.0187	10.7295	4.98926	11.4181	8.75729	8.59055	23.2886	7.82928	6.202	9.09767	7.8594	10.0877	15.9396	7.01564
FKBP3	19	8.92907	10.1061	10.9166	9.4195	11.9815	11.4985	10.1941	9.71618	8.74991	8.48843	9.5176	10.1681	11.74	9.95516	8.61917
FKBP4	98	8.94559	9.5457	10.2654	8.99932	9.58522	9.37366	10.4564	12.7296	10.206	9.8931	9.24564	9.63238	9.47944	11.593	10.0495
FKBP5	22	11.522	11.5136	9.07158	7.98174	13.0165	13.0114	7.50049	6.5558	10.2452	9.58173	11.5178	8.52666	13.014	7.02814	9.91345
FKBP7	3	10.7786	9.98746	7.43483	6.65543	7.25263	6.90134	18.0376	15.1575	8.59541	9.19916	10.3831	7.04513	7.07699	16.5975	8.89729
FKBP8	13	9.9315	8.12879	9.69687	9.15433	9.48294	8.29875	11.9975	12.9271	9.82272	10.5595	9.03015	9.4256	8.89084	12.4623	10.1911
FKBP9	16	10.2926	8.54559	7.42212	8.36464	10.3562	9.80248	11.5656	15.374	9.10022	9.17655	9.4191	7.89338	10.0793	13.4698	9.13839
FKBPL	1	10.3272	12.6637	9.29919	10.5241	10.2238	10.6752	9.63553	9.26981	8.3516	9.02993	11.4954	9.91162	10.4495	9.45267	8.69077
FLAD1	9	9.57671	9.83246	10.6989	11.2069	9.773	9.82746	9.73547	9.44133	10.0715	9.83625	9.70458	10.9529	9.80023	9.5884	9.95389
FLCN	1	9.43622	10.1071	11.3626	10.5621	10.2997	8.27859	8.70263	8.11028	10.9619	12.1789	9.77165	10.9623	9.28915	8.40646	11.5704
FLII	49	9.50382	10.0833	11.2814	11.0087	9.49493	9.44333	8.13008	8.47749	11.3324	11.2446	9.79354	11.145	9.46913	8.30379	11.2885
FLNA	541	9.27621	10.3674	11.0281	9.40898	11.2585	10.8403	7.11658	8.79677	11.1999	10.7073	9.82182	10.2186	11.0494	7.95668	10.9536
FLNB	291	8.09003	8.68241	12.7925	11.0133	11.9521	11.5141	5.40593	5.91285	12.5656	12.0712	8.38622	11.9029	11.7331	5.65939	12.3184
FLNC	144	7.73118	8.21777	18.0841	15.6369	6.59058	6.28603	5.18996	6.35811	13.2938	12.6116	7.97448	16.8605	6.43831	5.77404	12.9527
FLOT1	19	11.434	10.0443	9.19283	10.3857	11.602	11.9115	9.58325	8.87693	8.43163	8.5378	10.7392	9.78926	11.7568	9.23009	8.48471
FLOT2	12	12.5899	9.06582	9.46622	11.44	11.0253	11.2301	9.26757	9.28434	8.25771	8.37306	10.8279	10.4531	11.1277	9.27595	8.31538
FLVCR1	1	12.87	9.55552	3.61439	3.70447	13.5522	12.5082	13.3704	10.8169	9.85372	10.1543	11.2128	3.65943	13.0302	12.0936	10.004
FLYWCH1	3	9.67788	10.8858	9.28892	8.02322	10.8001	11.0588	12.7207	11.4118	8.14594	7.98694	10.2818	8.65607	10.9294	12.0662	8.06644
FLYWCH2	5	8.89258	9.9256	8.2658	7.56692	14.9267	14.8038	10.8294	9.47389	7.98385	7.33145	9.40909	7.91636	14.8652	10.1517	7.65765
FMNL1	28	9.13573	8.93036	10.461	10.5263	9.15658	8.9145	8.22507	7.93508	13.5446	13.1708	9.03305	10.4936	9.03554	8.08007	13.3577
FMNL2	2	6.35846	7.20393	10.5472	11.5405	7.03028	7.29874	14.6593	13.0372	11.0953	11.2292	6.78119	11.0438	7.16451	13.8482	11.1622
FMR1	14	8.52537	9.96111	8.36902	9.09378	11.0026	12.3904	12.2197	12.0169	8.31488	8.10621	9.24324	8.7314	11.6965	12.1183	8.21054
FN1	33	6.13934	5.70019	28.2748	29.7616	2.76179	2.88837	3.70175	3.07533	8.77373	8.92303	5.91977	29.0182	2.82508	3.38854	8.84838
FN3K	4	14.276	15.5911	6.28663	5.34602	15.6272	14.4178	7.23883	6.15826	7.71981	7.33832	14.9335	5.81633	15.0225	6.69854	7.52907
FN3KRP	7	10.9881	11.4716	10.9978	10.3618	10.7019	10.8801	6.55898	5.62786	11.7188	10.693	11.2298	10.6798	10.791	6.09342	11.2059
FNBP1	11	9.44391	10.4213	10.8416	10.4347	12.3705	13.4051	6.20506	5.81368	10.9569	10.1071	9.93261	10.6382	12.8878	6.00937	10.532
FNBP1L	10	11.1762	10.8515	13.5015	12.7953	8.94329	8.94031	6.43764	5.70898	11.2321	10.4132	11.0138	13.1484	8.9418	6.07331	10.8226
FNBP4	14	8.75859	9.79896	11.4042	11.3193	10.6189	11.0332	10.13	9.59155	8.77667	8.56854	9.27877	11.3618	10.8261	9.8608	8.67261
FNDC3A	8	12.7001	8.16506	7.36226	10.888	12.6843	10.8335	10.5288	9.67139	8.23271	8.93401	10.4326	9.12512	11.7589	10.1001	8.58336
FNDC3B	6	11.2775	6.5068	8.66914	12.2647	9.07006	7.59397	7.75035	6.74939	13.4104	16.7077	8.89215	10.4669	8.33202	7.24987	15.059
FNTA	6	9.30451	10.0576	11.4306	10.1324	8.70783	8.93425	12.0307	10.3732	9.53012	9.49874	9.68107	10.7815	8.82104	11.202	9.51443
FOCAD	10	11.307	10.8342	9.52243	10.0392	9.42803	9.58033	9.13021	8.85134	10.7316	10.5757	11.0706	9.78079	9.50418	8.99078	10.6537
[truncated: 4,455 more rows]
