# Supplementary material for: Causal ALS genes impact the MHC class II antigen presentation pathway
Source: Proc Natl Acad Sci U S A. 2023 Sep 18;120(39):e2305756120. doi: 10.1073/pnas.2305756120 (PMC10523463; doi:10.1073/pnas.2305756120)
Supplement: Supplementary file 3 — Dataset S02 (XLSX) [file pnas.2305756120.sd02.xlsx]

## Sheet: Signficantly dysregulated 
Dataset 2. Significantly dysregulated proteins in KO lines (p-value < 0.05). Gene symbol, fold change (FC) and p-value are shown.
FUS KO				EWSR1 KO				TAF15 KO				MATR3 KO
Gene Symbol	FC	p-value		Gene Symbol	FC	p-value		Gene Symbol	FC	p-value		Gene Symbol	FC	p-value
HLA-DRA	-12.9594	0.0181837		EWSR1	-14.9992	0.00268152		CRYAB	-25.252	0.00616774		MATR3	-11.6779	0.003779
HLA-DRB1	-10.3721	0.012442		CNN1	-6.40687	0.00369594		HLA-DRA	-17.4299	0.0175207		HLA-DRA	-9.61811	0.0196646
ALDH3A1	-9.81193	0.00533791		THY1	-5.83491	0.028506		TAF15	-14.6173	0.00045619		HLA-DRB1	-8.30827	0.0131858
TPPP3	-9.64145	0.00695566		RFTN1	-4.63001	0.00683369		HLA-DRB1	-11.0839	0.0123191		UQCC1	-8.02526	0.00319874
S100A14	-8.97366	0.0115573		CGN	-4.59697	0.00186361		S100P	-9.2715	0.00191875		TESC	-5.1893	0.0335118
SLC12A7	-7.19965	0.0232099		SYNPO2	-4.36037	0.0202557		EPHA7	-8.46013	0.025928		CLIC2	-4.59295	0.003606
CPM	-6.9023	0.0144593		ALPL	-4.3113	0.000421629		RFTN1	-8.00466	0.004831		MGMT	-4.41169	0.042771
TYRO3	-6.68262	0.00354431		LEPREL2	-4.0652	0.00917579		CNN1	-7.75332	0.00274972		HNMT	-4.3865	0.0029652
MUC16	-5.27958	0.00117035		EPHA7	-4.05325	0.0334621		GSN	-7.11282	0.00696781		PPP1R12B	-4.23281	0.0257284
S100P	-4.929	0.00186014		LPL	-3.94272	0.00519201		TAGLN	-6.87379	0.00313947		WIBG	-4.04401	0.00321412
S100A4	-4.55222	0.0434719		CLDN4	-3.82844	0.017946		NPTX1	-6.7907	0.0125595		UQCC2	-4.02114	0.0215392
PSMB9	-4.52393	0.00369017		LIMA1	-3.68978	0.0141435		QPRT	-6.75584	0.0438699		SCLY	-3.89838	0.000888416
HLA-B	-4.3241	0.0284759		STAC2	-3.32037	0.0083219		SYNPO2	-6.00043	0.0181314		FHIT	-3.63463	0.0159836
PSMB10	-4.23343	0.00229336		CSDC2	-3.05629	0.0168624		ALDH3A1	-5.99651	0.00595036		ACAD9	-3.49029	0.00534263
FUS	-4.03459	0.0017007		TAGLN	-2.98415	0.00502334		RGS3	-5.15229	0.00372913		MAP2	-3.18287	0.00509424
LXN	-3.78337	0.00171988		TOX	-2.92676	0.0107564		STAC2	-4.9456	0.0063208		S100P	-3.16835	0.00276495
TRIM29	-3.78171	0.00233471		FBLIM1	-2.8229	0.000459826		NPR1	-4.74897	0.0327454		PSMB9	-2.99678	0.0112405
DAB2	-3.72695	0.010788		TGFBI	-2.71276	0.00718572		AASS	-4.46744	0.00897769		MND1	-2.8354	0.00626852
SAMD11	-3.62318	1.94044e-05		GLIPR2	-2.62437	0.00013944		PSMB9	-4.45101	0.000495098		TYRO3	-2.83486	0.00609822
ASS1	-3.53327	0.00197712		CAV1	-2.58768	0.0271159		A2M	-4.37795	0.00608209		SHCBP1	-2.76737	0.00411576
GAA	-3.51636	0.00310523		EPDR1	-2.55756	0.00813612		IL18	-4.28418	0.00123069		ANXA10	-2.76346	0.00173008
DNAJC25	-3.50551	0.00201025		COL1A1	-2.53293	0.0186932		MAP2	-4.25558	0.0041594		ADARB1	-2.72571	0.00765162
NPR1	-3.47364	0.0401766		CSRP2	-2.52365	0.00314837		GBP1	-4.20464	0.00584485		ALDH5A1	-2.65808	0.01136
STAC2	-3.44998	0.00798951		C1orf198	-2.42988	0.02046		SULT1A3	-4.14934	0.00149006		CPM	-2.63499	0.02616
CASP1	-3.34534	0.0343554		CRABP2	-2.39876	0.0323118		PPL	-4.12476	0.0085969		SAMD11	-2.61478	0.00116499
FOSB	-3.24627	0.0250142		SLC12A7	-2.39868	0.0472145		C1orf198	-4.05411	0.0126643		MARCKSL1	-2.59417	0.0238344
CLIC2	-3.18909	0.00449265		MOCOS	-2.39845	0.00383516		NEXN	-3.99712	0.00322097		CASP1	-2.54949	0.0439748
FLVCR1	-3.06408	0.0449519		UPP1	-2.3967	0.00972665		CGN	-3.9408	0.0051236		PSMB10	-2.54311	0.00567175
SYNPO2	-3.05413	0.026599		CNN3	-2.38098	0.00900652		ALDH1A3	-3.90604	0.0225506		UHRF2	-2.53233	0.033616
KLF4	-3.03482	0.0314855		INA	-2.37712	0.00893576		ITGA11	-3.86733	0.0342861		DAB2	-2.48511	0.0161056
MMRN1	-3.03034	0.0488445		MYLK	-2.36964	0.0102156		PSMB10	-3.83237	0.00507758		NMI	-2.44187	0.00466991
H2AFY2	-2.99839	0.000327745		MARCKS	-2.28143	0.00568633		DYNC2LI1	-3.78277	0.00624886		DTX3L	-2.4294	0.0395716
ANXA10	-2.99729	0.000162607		COL3A1	-2.27088	0.0125121		SERPINB5	-3.69302	0.00333853		CTSC	-2.42473	0.00183216
ADIRF	-2.95501	0.029104		PRR22	-2.26877	0.0347888		HPD	-3.64566	0.00154289		ALPL	-2.40934	0.000697788
GALT	-2.93713	0.00343097		NMNAT1	-2.21823	0.0200571		AHNAK2	-3.64487	0.00520783		ACYP1	-2.31116	0.00102522
CRIP1	-2.92365	0.00318384		TNC	-2.20742	0.0207535		DFNA5	-3.5877	0.000733364		KIAA1211	-2.30611	0.00570963
IMPA2	-2.88608	0.00597517		MKL1	-2.174	0.000908948		HSBP1	-3.57508	0.0406438		UQCRB	-2.30472	0.023296
DENND5B	-2.84291	0.00684245		GSN	-2.17207	0.0171306		TUFT1	-3.56683	0.0092403		ADAT2	-2.26905	0.00265243
ANGEL2	-2.82604	0.000967049		PTPRF	-2.16599	0.00867584		HOOK1	-3.52362	0.0061883		TRIM29	-2.26078	0.00482049
CPS1	-2.79717	0.0395051		MYL9	-2.13839	0.00157988		FSTL1	-3.39593	0.00334681		PRR22	-2.24454	0.0429123
ACADL	-2.75751	0.0285016		HSCB	-2.13794	0.00578726		TPM1	-3.25964	0.0327665		VPS13A	-2.22913	0.000859289
PITX1	-2.73329	0.0168628		KCTD12	-2.12494	0.000501226		FBLIM1	-3.23925	0.00925184		AASS	-2.21266	0.0166931
ZBED1	-2.71004	0.000769775		SEC14L2	-2.11241	0.0164882		TGFB1I1	-3.21536	0.0078738		SYNPO2	-2.20914	0.0413502
NQO1	-2.6961	0.0198142		RAP1GAP	-2.10617	0.00853435		NMI	-3.13259	0.00290697		GMPR2	-2.19766	0.00399215
MYPN	-2.67814	0.0139068		FN1	-2.09543	0.00540841		SDC2	-3.08595	0.0100988		LXN	-2.18773	0.00816006
NPTX1	-2.63545	0.0247487		ENOSF1	-2.08727	0.00394947		CLIC3	-3.07208	0.0140248		CSRP2	-2.17156	0.00550225
MAP7D2	-2.63059	0.00672164		NPTX1	-2.08727	0.0327346		NQO1	-3.06397	0.0162498		MYPN	-2.16312	0.0211525
KCNAB2	-2.62717	0.00521369		NES	-2.06677	0.0121694		PAPSS2	-3.04686	0.00653951		SNCA	-2.14243	0.00269152
FN3K	-2.56752	0.00777101		MAP2	-2.03405	0.00901575		AFAP1	-3.04649	0.00432014		CMBL	-2.14139	0.00164703
SULT1A3	-2.56018	0.0085875		A2M	-2.02178	0.0151473		GLIPR2	-3.03127	0.000129024		SLFN5	-2.12553	0.000112913
IFIT3	-2.52469	0.0345131		NFIX	-2.01359	0.00125415		MUC16	-3.02762	0.00192874		COPG2	-2.11693	0.00734536
GPR56	-2.51378	0.00303585		DNM1	-2.01223	0.00788553		EPB41L1	-3.02189	0.00563316		SS18L1	-2.10792	0.0423749
S100A3	-2.50743	0.00640555		NEGR1	-2.00478	0.0258084		CSDC2	-2.99405	0.0171381		RBM41	-2.08878	0.0143469
TENM1	-2.50466	0.0316525		SNCA	-1.98714	0.00141486		PZP	-2.98418	0.0023921		MSRA	-2.0769	0.0388388
L1CAM	-2.47463	0.0219677		PALM2	-1.94616	0.017229		LXN	-2.97743	0.000438162		MYLK	-2.07416	0.0124111
HLA-C	-2.44384	0.0480883		CDC45	-1.91438	0.00300916		MYH10	-2.9629	0.040953		UQCRC2	-2.0709	0.0250379
RAP1GAP	-2.4309	0.0100113		MKNK1	-1.90549	0.0125313		PRUNE2	-2.93878	0.0165522		TXNRD2	-2.07	0.00859035
NMNAT1	-2.42776	0.0168045		HMOX1	-1.90306	0.0362841		ALDOC	-2.93231	0.00231024		CLYBL	-2.04873	0.0178052
MUC1	-2.40221	0.0137444		JUN	-1.89542	0.0150787		F3	-2.92042	0.0147066		GLB1	-2.03793	0.00172987
MAP1A	-2.36939	0.0142667		SLC2A1	-1.88717	0.0400372		TRIM29	-2.91974	0.00688883		RALGAPB	-2.01168	0.00200411
PSMB8	-2.29679	0.00726922		TNS3	-1.88668	0.00807418		ANXA8	-2.9103	0.0043204		PSMC3IP	-2.01134	0.00654081
ENO3	-2.29559	0.0175163		TYMP	-1.86714	0.0303937		CRIP1	-2.88527	0.000501136		TOP3B	-2.0039	0.000503737
MSLN	-2.24042	0.00866135		MAOB	-1.83918	0.00898816		ANXA3	-2.8782	0.00150118		TSHZ2	-1.99603	0.00930345
NAPRT1	-2.21229	0.00942549		LAMA4	-1.83342	0.0342164		CYR61	-2.87598	0.0115415		MAOB	-1.99563	0.00274292
AKR1C2	-2.19555	0.0191315		NEXN	-1.82912	0.0095498		LPL	-2.84185	0.00784573		VPS8	-1.98448	0.0203862
BEGAIN	-2.17982	0.00585829		MAP1B	-1.82174	0.0140367		LASP1	-2.82202	0.0141944		FN3K	-1.98345	0.00844175
ALDH5A1	-2.14897	0.0221007		PTER	-1.81808	0.011466		DCLK2	-2.80825	0.023572		RNASEL	-1.97886	0.0197919
EML1	-2.14863	0.0480033		CALD1	-1.81266	0.00824659		TRIM16	-2.77237	0.00071485		HMGN5	-1.9746	0.0358839
FAM111A	-2.1426	0.0420471		TUBD1	-1.79673	0.00794092		PLS1	-2.75403	0.0128304		SGSH	-1.95231	0.00636892
CLU	-2.1411	0.0107558		SMTN	-1.79558	0.00811146		PALLD	-2.70254	0.00536069		HEXB	-1.93152	0.00160995
LPL	-2.1263	0.0102301		TBC1D5	-1.79328	0.00393301		ADIRF	-2.67661	0.00842998		KHDRBS3	-1.89328	0.000881367
COBLL1	-2.12164	0.0182985		CYR61	-1.79085	0.0242196		CBR3	-2.67341	0.0173948		SMYD3	-1.88491	0.0121909
BLVRB	-2.1158	0.0266783		HIP1	-1.78998	0.00336669		PYCARD	-2.65928	0.0123419		NDUFAF1	-1.88244	0.0373676
DTX3L	-2.11398	0.0465489		THBS1	-1.77122	0.0430445		HMOX1	-2.63779	0.0258755		HIBCH	-1.88105	0.0495847
IQGAP2	-2.10811	0.0142304		APOL2	-1.76937	0.010956		ACOX3	-2.63034	0.00984526		TRAPPC10	-1.8684	0.0177806
TRAFD1	-2.08342	0.0225013		TGM2	-1.7634	0.00675232		TYRO3	-2.59869	0.00792856		KYNU	-1.86652	0.00440109
CLIC3	-2.07677	0.0279649		NXN	-1.746	0.0231654		SHPK	-2.56827	0.02228		ZBED1	-1.85549	0.00184951
PTER	-2.06555	0.00792004		BCAM	-1.74021	0.009322		MYPN	-2.55073	0.0185819		ALDOC	-1.83928	0.00531414
KIF1A	-2.0291	0.018242		XPNPEP3	-1.73453	0.0222387		PALMD	-2.54893	0.0122745		MTUS1	-1.83246	0.0235348
CSRP2	-2.01894	0.00889592		SH3BP4	-1.72345	0.00213651		COBL	-2.53473	0.00715115		GAA	-1.81627	0.0089058
DSTYK	-2.01203	0.0263947		NRP1	-1.71471	0.0375585		CAP2	-2.52752	0.0169877		SIAE	-1.80205	0.0317954
PALM	-2.00232	0.0425535		GSTM3	-1.71218	0.0026865		KCTD15	-2.51852	0.00305501		FAM46A	-1.79595	0.00421191
FTL	-1.99928	0.0268657		CHEK2	-1.71181	0.0358285		MOCOS	-2.51829	0.00311582		TCEAL5	-1.79591	0.0391277
ACADS	-1.98475	0.0420185		RUNX3	-1.70116	0.0427135		CYTH3	-2.51001	0.0122904		RNASET2	-1.7948	0.00497923
MAP7	-1.98364	0.0163974		TK1	-1.69493	0.0106569		DNAJB4	-2.50757	0.00323199		MAP2K6	-1.79223	0.0117781
CDA	-1.9803	0.0149755		DENND5B	-1.68521	0.0261389		OAS3	-2.50701	0.000553109		TMOD1	-1.78747	0.0171236
FYTTD1	-1.97907	0.0114864		DPH5	-1.68499	0.00764749		CTGF	-2.50109	0.0193865		RWDD1	-1.78242	0.010633
SH3GL2	-1.97726	0.000589365		SDC1	-1.68144	0.0152047		TRAFD1	-2.49657	0.018871		TANC2	-1.72197	0.00370168
PRKACA	-1.96503	0.0285925		IGF2BP3	-1.68125	0.0184043		TACSTD2	-2.49517	0.0211004		BDH2	-1.71973	0.00743028
MFF	-1.94881	0.0105698		TRIM29	-1.66947	0.0101086		MYL9	-2.49239	0.00415087		MAP4K5	-1.7181	0.0228456
ACOT11	-1.94797	0.00434598		ASF1B	-1.66591	0.00662564		GPR56	-2.48291	2.38642e-05		PIR	-1.71275	0.008389
TUBAL3	-1.94248	0.0206157		ALDOC	-1.66484	0.00466243		TCP11L1	-2.46852	0.0111433		CNN1	-1.7125	0.0121438
RAET1G	-1.91377	0.0225701		FAM133B	-1.66281	0.00491797		CDH2	-2.42066	0.04721		PITX1	-1.71091	0.0402468
SRXN1	-1.90441	0.0324579		PARVB	-1.66229	0.00180305		TXNRD1	-2.40921	0.00545738		DNM1	-1.70844	0.0158181
CRAT	-1.8983	0.0336598		BICC1	-1.65976	0.0442287		PEA15	-2.40327	0.0426488		PARP4	-1.69712	0.000294416
RNASEL	-1.89471	0.00384804		CAMKK1	-1.64667	0.0145113		CAMK4	-2.40174	0.0294157		CASP9	-1.69667	0.0194682
GUSB	-1.88144	0.00597853		TGFB1I1	-1.64134	0.023349		DAB2	-2.39435	0.0176174		GGH	-1.69076	0.00403646
HMOX1	-1.88038	0.0349951		CECR5	-1.64044	0.0153901		SH3GL2	-2.39374	0.0028072		EML1	-1.68919	0.00454618
BPHL	-1.8802	0.0136553		COL5A2	-1.6402	0.0394048		COL1A1	-2.37801	0.0323997		SEC11C	-1.67259	0.0493586
SELM	-1.87502	0.0141914		SVIL	-1.63323	0.00696594		CNN2	-2.37133	0.0125173		KIAA1598	-1.66413	0.0228311
COL3A1	-1.872	0.0180576		FRMPD1	-1.63017	0.040359		SQSTM1	-2.37055	0.0302046		NSUN6	-1.65612	0.0222185
FOLR1	-1.86036	0.0116298		GSTZ1	-1.62961	0.00135027		TNS3	-2.36147	0.00625731		KIF1A	-1.65033	0.0306161
RDX	-1.85816	0.00470929		ATAD5	-1.62699	0.0337434		TJP2	-2.34916	0.0043642		PROSER1	-1.6471	0.00238113
S100A2	-1.85007	0.0156455		AKAP2	-1.62633	0.0194801		RND3	-2.34414	0.00084908		CAPN1	-1.64273	0.0121326
NQO2	-1.84617	0.0166938		AARSD1	-1.62323	0.0121714		STON2	-2.33771	0.0209087		SPC25	-1.63802	0.0119326
KYNU	-1.84564	0.0153531		PTRF	-1.62267	0.00482535		FAM195B	-2.31706	0.00335317		NEGR1	-1.63683	0.0429706
NECAP1	-1.84514	0.0166582		CDKN2AIPNL	-1.62248	0.0244288		SYNGR2	-2.3151	0.00769215		PSMB8	-1.63262	0.0179897
SMIM7	-1.82779	0.0484134		GFPT2	-1.6224	0.00156145		COBLL1	-2.29093	0.0151911		CDKN2C	-1.63028	0.0333191
RGS3	-1.82318	0.0317825		ARHGAP29	-1.61892	0.00611182		VASN	-2.28257	0.00366473		SMPDL3A	-1.6264	0.00969887
SMEK3P	-1.81806	0.000330098		MYH14	-1.61776	0.00375226		CASKIN2	-2.28152	0.0105032		EEFSEC	-1.62555	0.0210027
PIR	-1.81213	0.0104045		CTGF	-1.61594	0.0378535		MICAL1	-2.2671	0.0053181		ECSIT	-1.62115	0.0303474
CMBL	-1.81067	0.00593024		IQGAP2	-1.61538	0.0163236		FECH	-2.26058	0.0270585		PTER	-1.61276	0.016489
DPP7	-1.80788	0.00195112		LRRC40	-1.59159	0.0204397		PRKACA	-2.25257	0.0216036		SPG20	-1.6102	0.0107484
ACTR1B	-1.80402	0.0101921		RILPL1	-1.58968	0.0264544		DAG1	-2.24838	0.00852311		TRIP4	-1.60948	0.0210455
SCAF4	-1.7825	0.020246		MBIP	-1.58914	0.0148348		ALDH1B1	-2.24445	0.0330969		UQCRC1	-1.60277	0.0221456
CCS	-1.78109	0.0288338		ANO6	-1.58508	0.0281655		PCBD1	-2.24244	0.0131366		GMDS	-1.59402	0.0138702
CDKN2C	-1.77487	0.0263202		MYO5A	-1.58026	0.0034098		APOL2	-2.24174	0.00798562		PIBF1	-1.59339	0.0069499
CUEDC2	-1.77249	0.0188414		TRMT2A	-1.57426	0.0131942		TOM1L1	-2.23918	0.018041		NADSYN1	-1.59165	0.0496503
LEPREL2	-1.7704	0.0364556		ME1	-1.57271	0.00156905		FN3K	-2.22937	0.0105121		NR4A1	-1.58971	0.0182834
FH	-1.7685	0.00430634		CRYZ	-1.57139	0.0036237		LSS	-2.22608	0.00162188		TSSC1	-1.58557	0.0218106
DNMBP	-1.7664	0.00103699		DBNL	-1.56768	0.0423141		DDAH1	-2.22593	0.00056073		ATG7	-1.58105	0.000200804
DYNC2LI1	-1.76592	0.0233147		ANXA6	-1.56519	0.00536156		FARP1	-2.21546	0.00533833		HLTF	-1.57808	0.0157695
RASSF7	-1.75841	0.0398193		SHB	-1.56421	0.00534254		OBSL1	-2.21009	0.0117249		CHCHD4	-1.56628	0.0194609
PALMD	-1.75749	0.0246554		hCG_1988162	-1.56042	0.0146046		PTS	-2.20978	0.00585268		IFI16	-1.56598	0.00832344
ENO2	-1.75326	0.0458372		ACACA	-1.56006	0.00312206		LIMA1	-2.19466	0.0289347		MAP7	-1.56201	0.0182131
AHNAK2	-1.75318	0.0139108		GINS4	-1.55821	0.00968108		TDRD7	-2.18727	0.000687666		PSME1	-1.55686	0.0235629
GSE1	-1.75066	0.00376443		CYTH3	-1.55724	0.000952623		SNCG	-2.18638	0.0059752		HS1BP3	-1.5556	0.00875863
CSPG4	-1.74889	0.0199646		ZNF346	-1.55469	0.00947642		WWC2	-2.18552	0.025193		FZD10	-1.55182	0.0392103
CRLF1	-1.74164	0.0313965		GCLM	-1.55387	0.00645305		PHLDB1	-2.16637	0.0227047		SELH	-1.55163	0.0207263
RAPGEF1	-1.73706	0.0438284		STXBP4	-1.55286	0.0167709		EVPL	-2.15444	0.00979074		CLN5	-1.5506	0.00550001
SELENBP1	-1.71438	0.0121246		CENPM	-1.55107	0.0198142		CUEDC1	-2.15404	0.0452055		RNASEH2B	-1.54832	0.0213351
OAS3	-1.69892	0.000874428		PLA2G4B	-1.54981	0.0148629		KANK1	-2.1529	0.0075001		NAT1	-1.5481	0.0198096
AKR7A2	-1.69449	0.0213874		PTK7	-1.54555	0.00452182		KANK2	-2.15251	0.0124544		SH3BGRL	-1.54586	0.0396632
ANXA8	-1.69351	0.0118471		PAFAH2	-1.54347	0.0110008		DNM1	-2.14855	0.00445249		PDE6D	-1.54493	0.0106308
TSHZ2	-1.69217	0.00103705		TRMT13	-1.54215	0.00984868		PCYT2	-2.1359	0.00401548		TSC22D3	-1.54399	0.00103078
TACSTD2	-1.68993	0.0163999		MICAL1	-1.53512	0.014843		TP53I3	-2.13481	0.0102867		CARS2	-1.5396	0.0265975
PKP3	-1.66899	0.0221057		DPH2	-1.53343	0.00169544		FABP3	-2.12473	0.00834425		COQ7	-1.53565	0.0154101
FAIM	-1.66883	0.00579504		ADAL	-1.53058	0.0179238		HSPA12A	-2.11606	0.00613219		PSTPIP2	-1.53517	0.0367077
CASP9	-1.66783	0.0252057		EPS8	-1.52977	0.0156846		TUB	-2.11466	0.0135842		RDX	-1.53426	0.0101536
C1orf123	-1.66669	0.0274575		AKR1C2	-1.52913	0.026164		PRKAR1A	-2.11278	0.0159173		GCFC2	-1.53216	0.000683882
PEG10	-1.66584	0.00909932		CORO2A	-1.5267	0.00315189		CDR2L	-2.10242	0.0222881		SUGP2	-1.5298	0.0356447
P4HTM	-1.66576	0.0143353		EIF2B3	-1.52412	0.00841958		HDHD2	-2.09425	0.0171533		CLU	-1.52913	0.0212947
RECQL4	-1.6622	6.57542e-05		ABR	-1.52249	0.000266817		APBB1	-2.091	0.00352183		TDRD7	-1.52897	0.0179088
XYLB	-1.66135	0.010563		MMACHC	-1.51879	0.00943157		FGD4	-2.09051	0.00196528		PDE8B	-1.52881	0.0164962
TERF2IP	-1.66007	0.00452484		MACF1	-1.51596	0.0138151		SDC1	-2.09001	0.00895258		GGT1	-1.52665	0.00871806
G6PD	-1.65682	0.0316305		ARHGAP23	-1.51386	0.0154437		HSPB8	-2.08715	0.0320006		EXOC2	-1.5244	0.00248189
PDE8B	-1.65447	0.0139715		ZYX	-1.51266	0.0402251		DUSP14	-2.08709	0.000849536		GOLPH3L	-1.5224	0.0278237
C21orf33	-1.64311	0.0431923		FAHD2A	-1.51242	0.0112694		FRMPD1	-2.07262	0.0263106		CPZ	-1.52032	0.0395962
ADARB1	-1.64139	0.0280794		SUMF2	-1.51134	0.0130923		GLUL	-2.06957	0.00561766		NUDT15	-1.51653	0.00288978
CFDP1	-1.63993	0.00345906		USP13	-1.511	0.0231097		PEAK1	-2.05245	0.00561158		TAMM41	-1.51561	0.0493767
GNPAT	-1.63516	0.00809688		WWC2	-1.51092	0.0422737		OPTN	-2.05012	0.00647036		DRG2	-1.51107	0.0176146
KCTD15	-1.63381	0.00404436		ALDH3A1	-1.50971	0.03458		ATF3	-2.03903	0.003029		NUP35	-1.51102	0.0101247
COBL	-1.63139	0.0160856		TLN1	-1.50899	0.031034		MSLN	-2.02309	0.0119729		ARID2	-1.51038	0.0243309
COQ9	-1.63128	0.0211547		FAM195B	-1.50839	0.0178631		MALT1	-2.0223	0.00553634		ASF1B	-1.51009	0.0478956
MAN2B1	-1.63109	0.0018312		MYH9	-1.50536	0.0326962		ENOSF1	-2.01985	0.0103356		COQ5	-1.50869	0.0192814
CBFB	-1.627	0.00543273		IFRD1	-1.50443	0.0251265		ROCK2	-2.01386	0.0079765		TTC19	-1.50858	0.0215035
STXBP1	-1.62687	0.0121977		FSTL1	-1.50393	0.00970754		SNX24	-2.00671	0.000794247		KCTD15	-1.50386	0.00545501
MYLK	-1.62666	0.0281387		HIBADH	-1.50177	0.0325816		GALT	-2.00199	0.00877554		PLBD2	-1.50339	0.0143448
FTO	-1.62115	0.0103902		ACOX3	-1.50065	0.0290314		MLLT4	-2.00059	0.0163442		CCDC77	-1.49745	0.012185
ACADVL	-1.62109	0.0293221		KCTD5	-1.4978	0.00522255		TSC22D3	-1.99768	0.0248297		NQO2	-1.49718	0.0295971
C16orf87	-1.61815	0.00375273		TXNRD1	-1.49563	0.0151389		CCDC50	-1.98863	0.014382		UNK	-1.49386	0.0383415
HSDL1	-1.61563	0.0119937		FOXJ3	-1.49557	0.0126123		CNDP2	-1.98844	0.015309		BRD7	-1.4936	0.0339939
SQSTM1	-1.61186	0.0488244		NCS1	-1.4948	0.00997905		THBS1	-1.98825	0.0374477		CCDC41	-1.49183	0.015541
ODC1	-1.60478	0.0164035		CDC42EP1	-1.49385	0.0163364		ADCY9	-1.98725	0.0380775		BRCC3	-1.4876	0.00492146
RNASET2	-1.60348	0.00765444		PPIL2	-1.48754	0.0111125		CDR2	-1.98492	0.0229147		FAIM	-1.47992	0.0055832
DHRS4	-1.60038	0.00575253		MTHFD2	-1.48467	0.0105169		MYO1C	-1.97072	0.0100461		SMG6	-1.4793	0.0171438
C9orf142	-1.59954	0.0395711		CASP2	-1.48448	0.00120032		KCTD12	-1.96932	0.00366802		FAM115A	-1.47879	0.012725
PSMD10	-1.59746	0.0454149		YARS	-1.47992	0.0074913		TAX1BP3	-1.9618	0.0235262		EPB41	-1.47853	0.0277662
PARP12	-1.59734	0.00346943		RHEB	-1.47899	0.012319		MYL6	-1.96163	0.0442781		CASP2	-1.47687	0.000448663
MAEA	-1.59255	0.019576		PDLIM5	-1.47894	0.0190265		MAP1B	-1.96005	0.014595		H2AFY2	-1.47614	0.0141784
CASP2	-1.59051	0.000222262		BCL10	-1.47885	0.0243008		CNN3	-1.95314	0.0129079		MKNK1	-1.47469	0.00434835
TSC22D3	-1.59006	0.00302804		UAP1L1	-1.47827	0.0101242		DST	-1.95309	0.00221491		SCLT1	-1.47426	0.0149303
TLX3	-1.58904	0.0476703		FHL3	-1.47796	0.0318013		PROSER2	-1.95132	0.0078469		MAT2B	-1.47325	0.0169286
PLEKHG4	-1.58787	0.00788958		PGD	-1.47761	0.0490135		MKL1	-1.94564	0.00632539		APOL2	-1.46892	0.0204856
PITHD1	-1.58596	0.0262132		AK4	-1.4766	0.0272818		ANXA6	-1.94081	0.00336975		TFPI	-1.46565	0.0138729
TBC1D17	-1.58081	0.00680221		CLIP2	-1.47447	0.00553461		TNFAIP8	-1.93683	0.0396132		EHHADH	-1.46332	0.0192322
PRMT7	-1.57806	0.0411894		GCLC	-1.47415	0.00714223		MYO5A	-1.92851	0.00883416		PIN4	-1.46272	0.0345748
ZNF346	-1.57732	0.00509438		CEP41	-1.47299	0.0495673		MAP1LC3B2	-1.92492	0.00334435		VPS36	-1.46221	0.00991383
CBR3	-1.57676	0.0443207		DUSP14	-1.47234	0.00381636		ARHGAP17	-1.92405	0.0108218		FDFT1	-1.4614	0.0278942
HOXC10	-1.57479	0.00596883		PALMD	-1.47035	0.0360007		MTSS1L	-1.92183	0.0130477		RPL22L1	-1.46112	0.00148266
AGL	-1.57057	0.00203521		PDK1	-1.46717	0.00402098		ALDH5A1	-1.92074	0.0186798		C19orf66	-1.45917	0.0233818
TNS4	-1.57032	0.0444951		FKBP7	-1.46716	0.0167117		PSMB8	-1.91616	0.00641371		ARSA	-1.45907	0.00192525
HOOK1	-1.56829	0.0232857		STX2	-1.46203	0.0262395		TSC22D2	-1.91441	0.0486976		RALGAPA1	-1.45811	0.0133448
STARD3NL	-1.56795	0.0053342		GPN2	-1.46021	0.0288266		KLHL21	-1.91397	0.0059534		BCAS3	-1.45476	0.0204638
PLEKHG2	-1.56617	0.00282719		VASN	-1.45902	0.0126726		STOM	-1.90556	0.0481037		A2M	-1.45356	0.03523
WDR55	-1.56565	0.00658945		EHD2	-1.45504	0.0283655		MISP	-1.90156	0.00510901		HMGCS1	-1.45341	0.0140991
DDX59	-1.5656	0.0416919		ALDH1A2	-1.4546	0.0175394		CYTH1	-1.8994	0.0057615		HTATSF1	-1.45278	0.0169956
HIP1	-1.56439	0.00420517		CTNNB1	-1.45253	0.00822094		SELENBP1	-1.8889	0.0118314		WDR33	-1.44965	0.0118577
FAM203A	-1.56251	0.0274276		ARMC9	-1.45221	0.0104889		TMOD1	-1.8886	0.0143658		GUSB	-1.44957	0.0114066
CAMKK1	-1.56191	0.0169742		UQCC1	-1.45099	0.048181		MYH14	-1.88332	0.00256338		GPX4	-1.44875	0.0132653
KIAA1211	-1.56174	0.0296247		PCYT2	-1.44676	0.00641464		PDLIM5	-1.87742	0.0137071		CDC25C	-1.44734	0.0265545
NFIA	-1.55959	0.00844275		ORC6	-1.44559	0.00251858		CAMK1	-1.87158	0.00574542		NT5C3A	-1.44398	0.00275176
ID3	-1.5587	0.0431251		PSMC3IP	-1.44465	0.00709494		ZYX	-1.86147	0.0218878		HOOK1	-1.44303	0.0323481
BAG1	-1.55856	0.00886681		AEBP2	-1.44258	0.016834		PDE8B	-1.86003	0.010665		DIS3L2	-1.44285	0.0134114
STON2	-1.5553	0.0105813		CTPS1	-1.44224	0.00991357		ALDH1A2	-1.8586	0.01269		GLA	-1.44262	0.0155879
PYCR2	-1.55385	0.0251361		ZNF326	-1.44157	0.0262073		ME2	-1.85571	0.0161689		IDH2	-1.44027	0.017462
GLUL	-1.55181	0.026358		TTC4	-1.44144	0.0323171		CAV1	-1.85277	0.0457535		TRIM38	-1.43882	0.00731317
TMOD1	-1.55008	0.0234882		CRIP1	-1.44067	0.00173166		COTL1	-1.85201	0.00704535		NEU1	-1.43371	0.0226957
CRYZL1	-1.54724	0.0161063		BID	-1.43758	0.013939		PDXK	-1.84361	0.0297011		SP100	-1.43287	0.0143981
EHHADH	-1.5472	0.0204683		AMPD2	-1.43492	0.0314868		FN3KRP	-1.84295	0.0102708		TANK	-1.42952	0.0276367
NCKIPSD	-1.54645	0.0179184		KLHL18	-1.43462	0.0113926		SPATA20	-1.84295	0.0321261		MEIS1	-1.4289	0.025739
PRDX4	-1.54466	0.00294859		LEPREL4	-1.43067	0.0401225		MCC	-1.83871	0.00164406		KBTBD7	-1.42658	0.00622997
SKP2	-1.54454	0.013763		CDKN2A	-1.42775	0.00973578		CCDC85C	-1.83701	0.0161679		MSI2	-1.42605	0.0191356
NKTR	-1.54247	0.016051		C7orf50	-1.42642	0.00473201		CFL2	-1.83677	0.000800278		PINX1	-1.42423	0.00508764
PDCD6	-1.54173	0.0263549		GGCT	-1.42602	0.0124383		MET	-1.83533	0.0409812		ESD	-1.42233	0.0251941
MAT2B	-1.54136	0.0101594		SSBP2	-1.42503	0.047524		MVD	-1.8339	0.0303274		TUBAL3	-1.42224	0.0178585
C9orf40	-1.54093	0.0204001		ASL	-1.42476	0.00214217		NXN	-1.8335	0.0207498		CAB39	-1.42024	0.0126573
PHYH	-1.53459	0.0261495		STARD3NL	-1.42469	0.00891698		CDKN2C	-1.83236	0.028611		WIPF1	-1.41695	0.0356393
TRIM4	-1.53437	0.00119792		RMDN1	-1.42356	0.0180101		ODC1	-1.82824	0.0043389		HSPB11	-1.40816	0.00334273
OGFOD1	-1.5319	0.023999		SNX7	-1.42235	0.0291405		LIMCH1	-1.82795	0.0208755		RABGAP1L	-1.40271	0.0325879
CIAPIN1	-1.531	0.0121216		AKR1B1	-1.42177	0.000841041		PLA2G4B	-1.81896	0.0188285		MOCOS	-1.40035	0.01444
UACA	-1.53099	0.0143728		MYCBP	-1.42173	0.0329285		BAD	-1.81763	0.0226451		MUC16	-1.4002	0.00309201
OSBP2	-1.52884	0.00215868		HSPA12A	-1.41769	0.00609038		TOM1L2	-1.81702	0.0226232		FTL	-1.39883	0.0318368
GUK1	-1.52503	0.00478092		EME1	-1.41749	0.0274578		NOTCH2	-1.81656	0.0208648		TCEAL1	-1.39844	0.0462774
NSMF	-1.5247	0.0464022		TTF2	-1.41715	0.0252548		ITSN1	-1.81603	0.00233108		SYTL4	-1.39623	0.00883677
ALKBH4	-1.52397	0.0161376		GPRIN1	-1.41669	0.0189901		MCCC1	-1.81589	0.0394347		KSR1	-1.39503	0.0227421
KCTD9	-1.52237	0.00848402		CEP85	-1.41588	0.0271955		UACA	-1.81447	0.0091764		DIAPH3	-1.3915	0.0199046
UNC119B	-1.52008	0.0172467		JAK1	-1.41457	0.0300177		FNBP1L	-1.81348	0.00645486		GALK2	-1.38989	0.0399687
HMGN1	-1.51659	0.00158957		AHCYL1	-1.41067	0.00442478		TREX1	-1.81208	0.0298616		GBP2	-1.38955	0.00129395
SEMA3B	-1.51142	0.0476857		TRIT1	-1.40918	0.00425135		TPD52	-1.80896	0.0308857		GNS	-1.38875	0.00776749
ITSN1	-1.5086	0.00425461		FAM188A	-1.40859	0.0143366		DENND5B	-1.80475	0.0140015		IFI30	-1.38613	0.0086855
SFN	-1.50249	0.0445118		BAIAP2L1	-1.40735	0.0423529		SAMHD1	-1.80408	0.00331712		MYO6	-1.38358	0.0276991
ACYP2	-1.50229	0.00117181		ANLN	-1.40626	0.0440291		CSRP2	-1.80376	0.0179692		DPP7	-1.3832	0.00298256
GNB1	-1.50067	0.014047		NLE1	-1.4046	0.0124425		NME2P1	-1.80373	0.0470644		NT5DC1	-1.37974	0.0169953
SNCG	-1.4996	0.0090316		NOTCH2	-1.403	0.0354275		ZBED1	-1.80315	0.00410016		CTPS2	-1.37852	0.0443929
HADH	-1.49873	0.0441495		ACAA1	-1.40294	0.0130106		HSPA2	-1.80201	0.0381102		ADIRF	-1.37719	0.0304169
HPD	-1.4968	0.00542962		PACSIN2	-1.40174	0.00347107		CABLES1	-1.79993	0.0187102		DNAJC7	-1.37281	0.0393227
PARP9	-1.49679	0.0182497		RTCB	-1.40153	0.0113819		AZI1	-1.79644	0.0356488		FAM120C	-1.36844	0.00148955
C2orf43	-1.49608	0.0306591		ECE1	-1.40105	0.00749221		NEDD4	-1.79249	0.0045733		FH	-1.36512	0.00830428
C11orf54	-1.49377	0.0158602		PDLIM3	-1.39938	0.048318		TLN1	-1.79202	0.0288811		PDE4D	-1.36345	0.0124312
SMARCA2	-1.4937	0.0258227		ZNF644	-1.39935	0.00729953		BAIAP2L1	-1.78895	0.0255866		MVP	-1.36314	0.036055
HPCAL1	-1.49139	0.0221148		WDR92	-1.39894	0.00548987		PIR	-1.78494	0.0121004		STXBP2	-1.35895	0.028355
HSPB11	-1.49088	0.00328454		BAIAP2	-1.39696	0.00669074		LPP	-1.78487	0.000394614		PPM1A	-1.35781	0.0194912
UBE2T	-1.48894	0.00299011		UBE3C	-1.39656	0.0115796		SYNM	-1.78389	0.0287618		SH3GL2	-1.35765	0.0265319
MTSS1L	-1.48778	0.0205022		PITPNB	-1.39634	0.00498861		EPPK1	-1.78122	0.0129035		ASCC3	-1.35648	0.000700174
SAMD9	-1.48688	0.0133861		MYO9B	-1.39612	0.0062398		PTRF	-1.77947	0.00667989		SVIL	-1.35601	0.0205866
KHNYN	-1.48627	0.0360935		MYO1B	-1.39592	0.00113142		CALD1	-1.77208	0.0246358		ELP5	-1.35594	0.0228785
AGMAT	-1.48509	0.0421454		EFHD2	-1.3948	0.0126015		TYMS	-1.77138	0.00747397		S100A13	-1.35544	0.040761
C19orf66	-1.48482	0.0218308		SHMT1	-1.39471	0.00137442		SH3RF1	-1.76996	0.0116504		PEPD	-1.3533	0.0100233
PDE4D	-1.48466	0.0109271		FERMT1	-1.39376	0.00980304		TCF19	-1.7694	0.00855237		COBL	-1.35283	0.0372912
CENPV	-1.48437	0.0415521		RND3	-1.39372	0.0033761		ACLY	-1.75959	0.00607757		GLMN	-1.3517	0.0188973
CAD	-1.48434	0.00112638		MIEF1	-1.39307	0.0192176		PRKAR1B	-1.75407	0.0190169		SAMD4B	-1.35032	0.0023564
SPATS2	-1.48427	0.00676533		CRLF3	-1.39199	0.0169412		MAP1A	-1.75323	0.0320875		ANK3	-1.34978	0.0278967
H6PD	-1.48352	1.70398e-07		C16orf87	-1.38864	0.00758609		PAFAH1B1	-1.7525	0.0388687		SELENBP1	-1.34783	0.0350726
FBXO4	-1.48278	0.041021		WWC1	-1.38728	0.049692		PLXND1	-1.7488	0.0323083		PC	-1.34733	0.0248078
KLHL13	-1.48233	0.0114523		SNX8	-1.38686	0.0172978		FN1	-1.747	0.0220828		PDCD4	-1.34499	0.0424039
SNCA	-1.48082	0.006083		EPHA5	-1.38652	0.0031412		SMPDL3A	-1.74673	0.0194064		SMN1	-1.34424	0.0254258
DNAJB4	-1.4782	0.00702754		MPST	-1.38593	0.0275286		AJUBA	-1.74474	0.0104977		LSS	-1.34358	0.00542866
GBP2	-1.47733	0.00437178		BZW2	-1.38576	0.0278388		PSTPIP2	-1.74374	0.0260635		KDM3A	-1.3425	0.0370428
ACADM	-1.47558	0.0227829		MAP7D2	-1.38566	0.0300102		VPS13C	-1.7433	0.0181282		DFNA5	-1.34036	0.00677041
FKBP7	-1.47379	0.0265776		TADA2A	-1.38518	0.043274		DNAJA4	-1.73997	0.0187374		IDI1	-1.33762	0.00917169
GINS4	-1.47148	0.0154558		MYH10	-1.38487	0.042349		CCDC102A	-1.73402	0.0308583		FAM172A	-1.33521	0.0319788
UQCR10	-1.46559	0.0310046		PRKAR1A	-1.3843	0.0278935		WBP2	-1.72924	0.0155422		CEP44	-1.33425	0.00297538
ARHGEF16	-1.46533	0.00343632		DHFR	-1.38362	0.0289739		ABLIM1	-1.72738	0.0176626		PSMD10	-1.33307	0.0449174
TFPI	-1.46526	0.0239895		CENPH	-1.38261	0.00349785		CAMKK1	-1.72518	0.0128661		FTO	-1.33129	0.0196947
SMPD1	-1.46346	0.00207709		STRIP1	-1.38097	0.000569744		DGKA	-1.71554	0.00894919		MFF	-1.32743	0.0289787
AHRR	-1.46285	0.0197493		BAP18	-1.37865	0.00142697		LRRC42	-1.71339	0.034642		OTUD5	-1.3255	0.0165327
BRD7	-1.4628	0.025653		CMPK1	-1.3775	0.0144022		SH3BP5	-1.71081	0.00288452		SPATS2	-1.3219	0.0160866
CDAN1	-1.46211	0.0355597		CBS	-1.37742	0.0167036		LRRC15	-1.70768	0.0208501		SH3PXD2B	-1.32031	0.0298665
MIF4GD	-1.46106	0.00376042		TAX1BP1	-1.37573	0.000378224		RPL36AL	-1.70383	0.0220704		ZFYVE1	-1.31948	0.0250192
BIN3	-1.45912	0.0146519		BRIP1	-1.37258	0.023351		AKR1C2	-1.70196	0.018597		MTFR2	-1.31944	0.0277434
APRT	-1.45894	0.0168575		CBLB	-1.3724	0.0315405		CTNNB1	-1.70064	0.0151434		PHC1	-1.31898	0.026314
RCCD1	-1.45693	0.0489564		EPB41	-1.3705	0.0407734		MGLL	-1.69962	0.0356014		PDK2	-1.31809	0.0255204
WDR11	-1.45464	0.0161228		IFT122	-1.36961	0.0238447		SSBP2	-1.69768	0.0282287		GCLM	-1.31406	0.0223567
IST1	-1.45232	0.00874037		CASP8	-1.36885	0.00299125		MAP7	-1.69738	0.0221051		GNB1L	-1.31385	0.0482977
VASN	-1.45136	0.0485608		SPAG9	-1.3679	0.00596383		ARHGAP23	-1.69072	0.0106697		GM2A	-1.31149	0.0102892
KHDRBS3	-1.4492	0.00327299		C12orf29	-1.36782	0.0307625		SCRN2	-1.68687	0.00588216		CHML	-1.31015	0.0155239
TBPL2	-1.4478	0.033612		DESI1	-1.36592	0.0150384		TTC39C	-1.68608	0.010683		RAD1	-1.31014	0.0264434
LONP2	-1.44638	0.0183611		GGA1	-1.36592	0.0279642		NFIB	-1.6859	0.0132852		ZMYM3	-1.30961	0.0474099
RMND5A	-1.44608	0.0165506		HECTD3	-1.36438	0.0428717		PEG10	-1.68491	0.0220931		WHSC1	-1.30947	0.027479
HDHD2	-1.44172	0.0467645		RANBP1	-1.36425	0.0476923		TUBD1	-1.68459	0.00879098		FAM117B	-1.30859	0.0478678
PRKAR1B	-1.4407	0.0333382		UBAP2	-1.36362	0.0372889		COMMD9	-1.68377	0.00839431		HBD	-1.30831	0.00722723
FAM172A	-1.43897	0.00539418		FARP1	-1.36335	0.00646135		HABP4	-1.68279	0.0234817		BEGAIN	-1.3078	0.0302831
KIAA1598	-1.43677	0.0324357		CRKL	-1.36314	0.00525772		SAMD11	-1.67899	0.0446765		COG6	-1.30641	0.0159498
SDC1	-1.43551	0.0429259		KANK2	-1.3631	0.0338786		SERPINI1	-1.67479	0.00172306		DNMBP	-1.30513	0.0114595
PAFAH2	-1.43479	0.0230348		ACADM	-1.36164	0.0300444		ACAT2	-1.67196	0.0279373		RMND5A	-1.3042	0.00156138
TCF25	-1.43476	0.0126563		NUDC	-1.36154	0.0326581		PTK7	-1.67039	0.0254523		ACAT2	-1.30235	0.0444075
MMACHC	-1.43461	0.0362615		MICAL3	-1.35785	0.036103		RDX	-1.66853	0.00403422		PRCP	-1.30217	0.00685421
VAC14	-1.43395	0.00764676		RSBN1L	-1.35606	0.0268133		PCYT1A	-1.66833	0.0256316		VAC14	-1.30185	0.0149682
N6AMT1	-1.43195	0.0330291		MED13	-1.35492	0.00449459		ID3	-1.66523	0.00277804		IGBP1	-1.3017	0.0342124
TRIM11	-1.43151	0.0314193		RSBN1	-1.35369	0.0470771		FDXR	-1.65938	0.0110983		SNX29	-1.29984	0.0412627
NDOR1	-1.42929	0.0371035		VASP	-1.35327	0.0497462		CORO2A	-1.6575	0.00211748		STXBP1	-1.29867	0.0382372
AP1S3	-1.42727	0.0212135		TRIM47	-1.35325	0.0383429		ARMC9	-1.65318	0.00318522		GPSM1	-1.29809	0.0426132
DNM1	-1.4268	0.043639		MIER1	-1.35219	0.00177995		FNBP1	-1.65285	0.0175326		EEF1E1	-1.2961	0.0459877
MTHFSD	-1.42632	0.0217634		CDCA7L	-1.35049	0.00754684		CTIF	-1.65264	0.042969		PUS7L	-1.29604	0.0487714
FAM127C	-1.42521	0.0455002		GNA12	-1.35024	0.0384903		EPS8	-1.65054	0.021217		ANXA6	-1.29508	0.0135745
CSTB	-1.42386	0.0241949		RXRA	-1.3497	0.0138458		WWC1	-1.64982	0.0279809		GPX1	-1.29441	0.014558
LCMT2	-1.42313	0.00506083		RABEP1	-1.34929	0.023932		ZNF462	-1.64916	0.0075354		THOC3	-1.29439	0.0444199
IPO9	-1.42307	0.0124753		MYBBP1A	-1.34871	0.0146554		L1RE1	-1.6478	0.0155491		CARKD	-1.29418	0.0215954
FAM192A	-1.42261	0.0258054		RNF14	-1.34737	0.0268869		CDC42EP2	-1.64739	0.0308593		GLRX	-1.29371	0.0328062
RAD23A	-1.42135	0.0142908		ZCCHC7	-1.34677	0.0230378		PTER	-1.64646	0.0134991		RXRA	-1.29032	0.0185494
VAV2	-1.42077	0.0269791		TSHZ2	-1.34635	0.00311275		TNK1	-1.64053	0.00226283		FAM203A	-1.28889	0.038423
PDCD4	-1.41899	0.0268085		DIXDC1	-1.34469	0.0460343		FKBP5	-1.63881	0.010889		GPHN	-1.28812	0.0401244
TBC1D2	-1.41821	0.0156592		PPIE	-1.34318	0.00537167		SORBS3	-1.63813	0.0334386		VPS13B	-1.28786	0.022735
RRAGB	-1.4145	0.0193519		DGCR14	-1.34256	0.0112372		PPP1R12A	-1.63768	0.0276521		PPME1	-1.28778	0.00514655
BROX	-1.41361	0.00808841		TFPI	-1.34174	0.0331844		NPEPPS	-1.6376	0.000342406		ACYP2	-1.28778	0.000570818
JAK1	-1.41311	0.0280234		PRKACB	-1.33967	0.0072433		CLN5	-1.6364	0.037672		TTC3	-1.28687	0.0300376
YRDC	-1.41288	0.0118646		EZH2	-1.33952	0.0193901		CHN1	-1.6348	0.0112696		CHMP4A	-1.28639	0.026818
CTPS1	-1.4127	0.0386461		TYRO3	-1.33752	0.0386846		NBR1	-1.63341	0.0204028		ITSN1	-1.28261	0.0313954
TTC28	-1.41233	0.0442004		ADSL	-1.33663	0.0180823		RNASEL	-1.63245	0.040492		IPO9	-1.28217	0.0264109
BLVRA	-1.4089	0.0206802		ELAC2	-1.33601	0.00128485		NAPG	-1.63152	0.0306018		STAT5B	-1.28197	0.00554772
COQ5	-1.40825	0.0435536		CETN3	-1.33309	0.0483354		CDAN1	-1.62955	0.0241032		PLCH1	-1.27952	0.0161767
CLIP2	-1.40695	0.00478643		TNFAIP2	-1.33118	0.0201317		PPP1R13L	-1.62233	0.0120738		PSAP	-1.27888	0.0139524
FAM195B	-1.40371	0.00789705		TYMS	-1.3309	0.0110742		ANKRD13A	-1.62074	0.0356466		CCM2	-1.27821	0.0437932
HEXB	-1.40338	0.00237738		UBE2G2	-1.32953	0.0321694		MVK	-1.61797	0.0169295		BPHL	-1.27794	0.0427783
ATPAF1	-1.40182	0.0326331		LEPREL1	-1.3295	0.0286791		SVIL	-1.61564	0.0145724		BIN3	-1.27644	0.0248036
GGT1	-1.40135	0.034091		PRPSAP2	-1.32818	0.00718937		BAG3	-1.61387	0.0190382		PGM2L1	-1.27592	0.0154824
HAGH	-1.40096	0.0171368		PBDC1	-1.32817	0.040515		HN1L	-1.61248	0.0383693		NUDT9	-1.27429	0.0330252
BCAR1	-1.39994	0.037462		APTX	-1.32704	0.00772997		GNS	-1.60913	0.00315037		VPS25	-1.27355	0.0454554
RPS6KA1	-1.39934	0.0378192		YRDC	-1.32561	0.011638		FDFT1	-1.60696	0.0200489		HTATIP2	-1.27311	0.0116797
RXRA	-1.39635	0.0434077		DNAJC7	-1.3244	0.0466131		TRIM5	-1.60614	0.0264799		BRF1	-1.27273	0.0111125
MEIS1	-1.39513	0.0248044		CDC42EP4	-1.32387	0.0205914		IDH2	-1.60554	0.0100043		NIT2	-1.27223	0.0105289
ALDH3B1	-1.39469	0.0231738		NCDN	-1.32127	0.0037496		GOLPH3L	-1.60497	0.030485		PEG10	-1.27045	0.03903
RABGAP1L	-1.39339	0.000798125		MCAT	-1.32068	0.0352315		IGFBP7	-1.60493	0.0356147		CRIP1	-1.2678	0.0137328
AKR1A1	-1.39321	0.0380726		SNX4	-1.32028	0.000688542		KIAA1671	-1.6041	0.0361594		PRKAB2	-1.26775	0.00759341
GOT1	-1.39172	0.0466339		TBC1D8B	-1.31996	0.0495524		GIPC1	-1.60313	0.0385307		APPL2	-1.26652	0.00254635
EXOSC6	-1.39005	0.0439789		CDKN1A	-1.31956	0.0169355		SPTBN4	-1.60263	0.00113069		TPMT	-1.26614	0.0300309
STX17	-1.3879	0.0441284		TSEN54	-1.31829	0.0343962		HSDL2	-1.60224	0.0237374		SUFU	-1.26245	0.0347171
MTR	-1.38746	0.0130641		FAF1	-1.31665	0.00268542		EMC9	-1.60207	0.00139018		SERPINB6	-1.26149	0.0388843
PARS2	-1.38721	0.0464137		IMPA1	-1.31628	0.00562814		TRIM14	-1.59842	0.0453724		GBE1	-1.25821	0.00251818
HTATIP2	-1.38705	0.0243589		GCFC2	-1.31609	0.00154323		PRPSAP2	-1.59809	0.00278337		MORF4L2	-1.25791	0.0224113
RRM2B	-1.38664	0.00245375		TCEB3	-1.31209	0.0375962		PCBD2	-1.59587	0.0476935		FBXO3	-1.25715	0.0189696
NPEPL1	-1.38639	0.0263938		JMJD6	-1.31106	0.0418819		BAIAP2	-1.59137	0.0200719		HUS1	-1.25685	0.0220798
MKNK1	-1.38629	0.00507318		ECD	-1.31008	0.0253964		DPYSL2	-1.58692	0.0286492		NDC80	-1.25632	0.0363214
PPCS	-1.38539	0.0258426		DCXR	-1.30937	0.00897145		FAM177A1	-1.58127	0.00270909		ZNHIT1	-1.25547	0.0090825
PPOX	-1.38471	0.0201586		TRIM16	-1.30859	0.00405539		SRXN1	-1.5809	0.045012		THOC5	-1.25422	0.0193249
DHFR	-1.38252	0.049469		PZP	-1.30736	0.0150875		KIAA1468	-1.58076	0.00532793		ATXN10	-1.25302	0.0482538
CORO2A	-1.38248	0.0220824		CHORDC1	-1.30515	0.0292688		NUDT16L1	-1.58014	0.000536011		ASCC2	-1.25258	0.0470959
SETMAR	-1.38194	0.0153285		CYTH1	-1.30512	0.012676		STK38	-1.57727	0.0100307		GSTZ1	-1.25236	0.0171009
CETN3	-1.38155	0.0313173		TLK2	-1.30501	0.00165796		SPG20	-1.57689	0.0219585		WDR11	-1.25198	0.0475655
APEH	-1.37968	0.0223803		DNTTIP2	-1.30484	0.00667861		ASL	-1.57462	0.0176543		DCK	-1.25195	0.0155163
DUS2	-1.37692	0.00155833		TSTD2	-1.3031	0.0353573		SPECC1	-1.57411	0.0160561		KIF3B	-1.25153	0.0476669
TXLNA	-1.37688	0.0486401		SMG6	-1.30262	0.0173917		GSS	-1.57392	0.0438209		ATPIF1	-1.25016	0.0297564
ALDH7A1	-1.37684	0.0245798		PES1	-1.30177	0.00235236		ARHGAP42	-1.57341	0.021592		PPM1D	-1.24933	0.0151403
APPL1	-1.37482	0.0242285		ZCCHC11	-1.30094	0.0109072		BRIP1	-1.57178	0.0393948		POLA1	-1.24858	0.0119549
NENF	-1.37404	0.0118576		DNAJB4	-1.30051	0.022067		ATP6V0D1	-1.57154	0.0112099		SAMHD1	-1.2485	0.0118015
CHMP4A	-1.37385	0.00807538		RAI1	-1.29981	0.0209572		SPTAN1	-1.57043	0.00583275		LANCL1	-1.24846	0.00104555
PTGS1	-1.37333	0.0446033		PEO1	-1.29977	0.0318927		CAMK1D	-1.56976	0.00170395		ZC3H15	-1.24611	0.00563707
SYNJ1	-1.37042	0.00312184		URGCP	-1.29698	0.0384979		ACADVL	-1.56974	0.027424		BLVRA	-1.24588	0.0462758
TBCE	-1.36991	0.0360249		SNIP1	-1.29698	0.0486641		TIMP2	-1.56573	0.00331563		AMACR	-1.24399	0.0211237
WRNIP1	-1.36617	0.045353		PUS7	-1.29663	0.00262039		CDC42EP1	-1.56559	0.027001		FUS	-1.24392	0.00411259
EPB41	-1.36312	0.0447321		FASN	-1.2958	0.0101869		MAPK7	-1.56478	0.00868648		FAM136A	-1.24281	0.0428488
UBE2G2	-1.36228	0.0165336		CHKA	-1.29553	0.0259257		CHML	-1.56428	0.0142426		PRDX4	-1.24105	0.0116065
EML2	-1.36126	0.0276707		MALT1	-1.29541	0.021087		SPTBN2	-1.56281	0.00905222		AKR1B1	-1.24004	0.00158933
RASSF1	-1.36099	0.0459051		CDC20	-1.29457	0.0211475		SPHK1	-1.56092	0.0182772		CTSZ	-1.2397	0.0083311
WDR44	-1.3592	0.0265553		BCAT1	-1.29262	0.0110824		PARVA	-1.55868	0.003339		ALKBH4	-1.23798	0.0465568
NAE1	-1.35822	0.00328105		CAMKK2	-1.29254	0.0373162		STAT2	-1.55415	0.0136054		NR3C1	-1.23708	0.0248531
TRIM16	-1.35788	0.0116668		ADPRHL2	-1.29236	0.0416961		VPS25	-1.55326	0.0119258		GCLC	-1.23677	0.0164462
CHMP1A	-1.35761	0.000722937		CAMK1D	-1.29155	0.00201409		TANC1	-1.55224	0.0248891		FAM133A	-1.23672	0.00207802
CARKD	-1.35641	0.00575498		KANK1	-1.29153	0.00878903		PRKACB	-1.55206	0.00162789		PPT1	-1.23624	0.00507811
TCEAL1	-1.35607	0.0426421		GET4	-1.29042	0.0450086		ARHGEF40	-1.55097	0.019935		FTH1	-1.23507	0.0335456
MAP2	-1.35468	0.0381388		FHL1	-1.289	0.0106421		DNAJB2	-1.55007	0.0320884		MAST2	-1.23498	0.00431205
CPEB4	-1.35462	0.032312		PREP	-1.28811	0.00236362		DGKH	-1.54969	0.0420944		SIRT1	-1.23495	0.0122892
BPNT1	-1.35392	0.031667		ALKBH4	-1.28706	0.0376504		TSEN54	-1.54966	0.0178689		HSPA12A	-1.2345	0.0453045
EXOSC3	-1.35386	0.0315963		PALLD	-1.28655	0.0393143		HEATR6	-1.54809	0.0474558		NOL8	-1.23438	0.0494415
CTPS2	-1.3526	0.0485105		POLDIP3	-1.28622	0.021034		VCL	-1.54764	0.0412072		NDUFA7	-1.23287	0.0176192
ERI3	-1.35203	0.0461651		GSTT2	-1.28503	0.0261094		G6PD	-1.54737	0.0490225		KIF21A	-1.23228	0.0276607
AK4	-1.35095	0.0280052		PRR11	-1.28446	0.0005966		SNX7	-1.54573	0.0164925		PFKFB3	-1.23217	0.0232634
FKBP5	-1.3508	0.031625		GTSE1	-1.28437	0.0125069		SEPT6	-1.54454	0.0477282		ARL14EP	-1.23063	0.020252
FBXW11	-1.34956	0.00575403		ZZEF1	-1.28368	0.000749553		NSF	-1.54377	0.0281711		SPAST	-1.22942	0.0205951
MPHOSPH6	-1.34848	0.0253458		DVL2	-1.28367	0.0249025		HAGH	-1.54337	0.00270498		HSPH1	-1.22775	0.0335311
HLCS	-1.34642	0.0146453		BCKDHB	-1.28344	0.0125737		PPP4R1	-1.5403	0.00171806		USP24	-1.22592	0.00694754
GABARAPL2	-1.34553	0.0163688		ACTN1	-1.28316	0.0136156		PPP1R9A	-1.53918	0.0461768		ARHGEF7	-1.22563	0.0351415
CPNE8	-1.34528	0.00971025		DPH1	-1.28295	0.00469017		SMARCA2	-1.53849	0.0234897		STAU2	-1.22422	0.0224431
SDCBP	-1.34444	0.011822		DUSP3	-1.2826	0.00639317		SYNJ1	-1.53505	0.0110048		PTOV1	-1.22245	0.0088206
JUND	-1.33885	0.0327344		DDX1	-1.28247	0.0329514		SCRN3	-1.53033	0.016883		DAP	-1.22244	0.0388648
S100A13	-1.33753	0.0453278		SGSH	-1.28227	0.0285684		COG4	-1.52959	0.0198726		RBM47	-1.2214	0.0290556
AP1G1	-1.33698	0.00918754		PITPNA	-1.28194	0.0277335		UBE2H	-1.52912	0.0306633		NMD3	-1.21919	0.00297454
PITPNM1	-1.33597	0.0222267		CUL1	-1.27919	0.0135363		SHCBP1	-1.52834	0.0313381		LYPLA1	-1.21861	0.0493802
IMUP	-1.33479	0.035598		UBE2L3	-1.27899	0.023547		KATNAL1	-1.52818	0.0376721		MMAB	-1.21856	0.00260683
ZFHX3	-1.33365	0.00178133		DAPK3	-1.27894	0.0350981		AARSD1	-1.52765	0.0151779		TRIM28	-1.21833	0.0462919
ACYP1	-1.33203	0.0105698		WDR46	-1.27848	0.00467811		ASAH1	-1.52744	0.0021191		COG2	-1.2178	0.0173464
PCNT	-1.33202	0.00539803		ARMC6	-1.27839	0.0318615		SPECC1L	-1.52589	0.0393835		UBXN7	-1.21703	0.0245354
STAMBPL1	-1.33143	0.00900151		UBE2H	-1.2783	0.0388313		FAM115A	-1.52411	0.0149358		LPP	-1.21656	0.0403863
RBBP4	-1.33025	0.0119743		RECQL4	-1.27822	0.0359203		DMD	-1.52291	0.0490061		GTPBP8	-1.21643	0.026445
GID8	-1.32955	0.01971		PRKCA	-1.2782	0.0389857		GMPPB	-1.52258	0.00685145		SERPINB1	-1.21479	0.0129128
SYNGR2	-1.32866	0.0328785		BARD1	-1.27801	0.0225127		NT5C2	-1.52169	0.00829462		ZNF644	-1.21467	0.0426307
DENND4C	-1.32802	0.0316486		UBE2O	-1.27771	0.0159954		NT5C	-1.52148	0.00908399		VTA1	-1.21419	0.0466163
GCLC	-1.32728	0.00288983		ALYREF	-1.27575	0.0162694		NCKAP5L	-1.51692	0.0196215		ZNF346	-1.21229	0.046067
DAK	-1.32702	0.0267789		RBM19	-1.27367	0.0109594		MAK	-1.51414	0.0265892		MRPL18	-1.21216	0.0123517
EXOSC10	-1.32693	0.0263235		KIF1B	-1.27303	0.0461368		CORO1B	-1.51231	0.0122837		FBXW11	-1.21205	0.0116102
TARBP1	-1.32569	0.0370041		PARP12	-1.27284	0.020108		CLU	-1.51198	0.0239446		DIS3	-1.21142	0.0112718
GPSM1	-1.32494	0.044074		TRA2A	-1.27264	0.0103239		STX17	-1.51143	0.0211977		KIF4A	-1.21122	0.0438051
STAT2	-1.32432	0.000384786		ZFYVE1	-1.27191	0.0251441		DEPDC7	-1.50885	0.0422279		MAN2B1	-1.20962	0.0173867
CAB39	-1.32287	0.0242272		TBC1D24	-1.27189	0.0204215		SHOC2	-1.5074	0.0127816		C17orf75	-1.20958	0.0353527
POLA1	-1.32191	0.0154901		NECAP2	-1.27047	0.0190955		COASY	-1.50573	0.0206082		MVK	-1.20928	0.0112797
GCLM	-1.32162	0.0196307		PLD3	-1.26909	0.000762309		CCDC43	-1.50298	0.0423748		PRPS2	-1.20795	0.0284486
FAM65A	-1.32152	0.0237643		PGM1	-1.2669	0.0163959		DUSP3	-1.50237	0.00699135		MIER1	-1.20752	0.00603037
KIAA0101	-1.32145	0.0013458		PAPOLA	-1.26656	0.0152255		SHMT1	-1.49843	0.00685308		HAGH	-1.20691	0.0121134
HDAC6	-1.32125	0.0479722		TFCP2	-1.26537	0.00180142		NECAP2	-1.49764	0.0111863		ASAH1	-1.20679	0.034201
SPAG1	-1.32111	0.024653		WDR41	-1.26533	0.0139087		SASH1	-1.49623	0.00158906		KCTD5	-1.20643	0.0486115
ARHGEF10L	-1.32027	0.00849512		PHACTR4	-1.2651	0.00358208		PDK2	-1.49575	0.00587731		CMAS	-1.20592	0.0492231
EZH2	-1.31515	0.0265091		ZNF444	-1.26429	0.00535336		NCOA7	-1.49352	0.021621		MMACHC	-1.20569	0.0325548
ALDH16A1	-1.31405	0.0280884		GNB1	-1.26296	0.0203708		SPTBN1	-1.49337	0.0062544		PZP	-1.20528	0.0279943
DONSON	-1.31269	0.0485192		NIPSNAP1	-1.26142	0.0349245		TRIM21	-1.49046	0.0205796		KDM5C	-1.20484	0.0216055
FANCD2	-1.31178	0.00316829		TTC38	-1.25923	0.0307114		TMEM63A	-1.49017	0.0342514		LENG1	-1.2047	0.0282991
ZC3H18	-1.31156	0.0359387		SPAG1	-1.25884	0.0340758		STAT5B	-1.48943	0.00142353		UCHL3	-1.20431	0.0244042
ADSS	-1.31065	0.0297192		FOXK1	-1.25821	0.0339435		ADAL	-1.48621	0.0245678		CENPM	-1.2032	0.0338693
FAM114A1	-1.31017	0.0215317		ATG7	-1.25697	0.0155448		CASP2	-1.48585	0.026712		ECI2	-1.20125	0.00907132
CHML	-1.30935	0.0162304		CLUH	-1.25655	0.0224428		EPHA5	-1.48396	0.034051		WDR7	-1.20116	0.0142495
TYMS	-1.30916	0.0187083		KCTD15	-1.25652	0.0190612		FLNB	-1.48182	0.0198323		NSD1	-1.1972	0.000485534
PCK2	-1.30885	0.0432947		ZWINT	-1.25626	0.0193519		COPS7A	-1.4818	0.020436		HINT1	-1.19684	0.0472811
MYD88	-1.30868	0.0295703		RABGAP1L	-1.25414	0.0134634		HEATR5A	-1.4798	0.00931805		TEAD1	-1.19674	0.0303238
RUNX1	-1.3079	0.0449157		GSTM1	-1.25306	0.009435		JAK1	-1.4798	0.0235765		GYG1	-1.1966	0.036209
KCTD3	-1.30735	0.0185667		USP48	-1.25263	0.0199562		KIAA1211	-1.47862	0.0279663		VPS11	-1.19645	0.038098
HIP1R	-1.30608	0.00672768		CAP1	-1.25053	0.0301648		BEGAIN	-1.4776	0.0183319		GBA	-1.19591	0.00215229
IPO13	-1.3019	0.0414629		FTSJ3	-1.25046	0.024169		NECAP1	-1.47687	0.0372018		GGCT	-1.19591	0.0428971
PPP2R5A	-1.30152	0.0218711		GTF2H2	-1.24995	0.0267183		BCKDHB	-1.47595	0.00543263		MKL1	-1.19517	0.0287799
SDCCAG3	-1.3013	0.0434856		CCBL1	-1.24948	0.0193976		SPAG5	-1.47292	0.0413711		KIF13A	-1.19399	0.0284817
MMAB	-1.30092	0.0111673		EIF2B4	-1.24891	0.025741		DSTYK	-1.47261	0.0215125		SEC31A	-1.19367	0.00565213
ZNF462	-1.30074	0.0267794		MON2	-1.24825	0.0193325		ZFHX3	-1.47079	0.0049849		N6AMT1	-1.19345	0.0337537
HTATSF1	-1.29997	0.0245317		BCR	-1.24808	0.046283		IFT122	-1.47058	0.0143172		CASK	-1.19339	0.0176703
FASN	-1.29984	0.0447019		CAMK1	-1.24737	0.0169409		MPP5	-1.4696	0.0459198		CPSF2	-1.19233	0.0404033
DST	-1.29902	0.0133571		RIOK1	-1.24536	0.0281848		OSTF1	-1.46826	0.0226112		OAS3	-1.19206	0.00788799
USP48	-1.29756	0.0178584		MPDZ	-1.24496	0.0490094		CHMP1B	-1.46734	0.0294478		ZFP91	-1.19173	0.0367032
VPS36	-1.29749	0.0174883		FCF1	-1.24358	0.0264528		RAI14	-1.46682	0.0446805		SH3BP4	-1.19104	0.0221228
SHOC2	-1.29686	0.0120394		UBE2S	-1.24316	0.0321556		SNCA	-1.46624	0.0428549		RABGAP1	-1.19097	0.0312536
SNTB2	-1.29561	0.00653007		KCTD7	-1.2426	0.022367		VPS8	-1.46581	0.00740252		ETFB	-1.19085	0.0384588
EVPL	-1.29286	0.0484992		GYG1	-1.24107	0.024494		MYO1E	-1.46422	0.0111541		MYO1B	-1.19057	0.00402963
CBS	-1.29035	0.0123959		PEAK1	-1.2393	0.0283809		GRB2	-1.46321	0.0397426		PRKAG1	-1.19001	0.0156752
RANGRF	-1.29014	0.00171946		GMPPB	-1.23873	0.0209548		RSU1	-1.4598	0.0268866		PPP6R3	-1.18987	0.00807894
PHACTR4	-1.28947	0.027772		CDK11B	-1.2387	0.010628		EPB41	-1.45879	0.0415442		IDH1	-1.18886	0.04269
ANAPC4	-1.28946	0.00874589		DST	-1.23864	0.013434		GGA3	-1.45726	0.0214311		VPS52	-1.18854	0.00888885
ANKFY1	-1.28938	0.0435197		FLNC	-1.2386	0.0331815		DVL2	-1.45389	0.0243801		NDUFS5	-1.18831	0.0369264
TDRD7	-1.28851	0.00700436		FAM115A	-1.23837	0.0416898		SETD7	-1.45364	0.0410728		TCF25	-1.18776	0.0456398
MSH3	-1.28823	0.00767395		TRIM56	-1.23681	0.0470235		HNMT	-1.45164	0.0114472		PHIP	-1.18567	0.00447031
TIMELESS	-1.28749	0.0335359		CHD1	-1.23544	0.0360474		C18orf8	-1.45106	0.0151556		KCTD9	-1.18512	0.011272
PRKACB	-1.28696	0.00799811		NCAPG2	-1.23537	0.0262869		SPAG1	-1.45035	0.0144274		RRM2B	-1.18484	0.00957565
RBM34	-1.28639	0.0309477		L3MBTL3	-1.23489	0.010495		ZBTB3	-1.45009	0.0110896		AGL	-1.18224	0.0208416
COG4	-1.28579	0.0479016		DDAH1	-1.23293	0.00675669		HMCES	-1.4479	0.0240987		MRPS31	-1.18179	0.0353881
PI4KA	-1.28466	0.0362058		PRKCG	-1.23287	0.0302303		NAPRT1	-1.44528	0.0326009		EXOC5	-1.18155	0.0124722
IKBKAP	-1.28392	0.0428302		CC2D1B	-1.23267	0.0382816		UBAP2	-1.44483	0.0411262		MLLT1	-1.18076	0.0349933
PARP10	-1.28384	0.0125067		WDR62	-1.23224	0.024456		STK38L	-1.44349	0.0180858		DDHD2	-1.18072	0.0486577
GSTM1	-1.28376	0.0232515		NR3C1	-1.23184	0.0284686		HDGFRP3	-1.43947	0.0172874		HNRNPA3	-1.18057	0.0191381
MIER1	-1.28359	0.00719162		FNBP1L	-1.23173	0.00608384		TRAF2	-1.43869	0.0325329		TNK1	-1.17954	0.0167512
NRP1	-1.28357	0.0410338		MRM1	-1.23094	0.0153457		TRIOBP	-1.43837	0.0197405		RBBP7	-1.17928	0.0240746
RPA1	-1.28322	0.0119167		KIAA0020	-1.22929	0.016837		DOCK5	-1.43729	0.0204852		KLHL13	-1.17825	0.0328499
NFIB	-1.28299	0.0401909		NME6	-1.22928	0.0222367		YEATS4	-1.43592	0.0300274		TDP2	-1.17746	0.0249308
GDPGP1	-1.28287	0.0104854		UBR1	-1.22913	0.0124368		CDC6	-1.43501	0.0256283		GTSE1	-1.17735	0.0379034
GLRX	-1.28252	0.044448		ACLY	-1.22776	0.0315245		PITPNA	-1.43416	0.010145		PSMA3	-1.17623	0.0150311
PHIP	-1.2811	0.00525059		WRN	-1.22758	0.00537599		TNFAIP2	-1.43327	0.0232767		CDK11B	-1.17615	0.0395572
NT5C3A	-1.28015	0.0052531		SMU1	-1.22715	0.0336339		DOHH	-1.43169	0.0378672		PSMA6	-1.17597	0.0474434
TXNRD1	-1.28002	0.0422856		DHX33	-1.22667	0.0233311		SMAP1	-1.43088	0.0390232		TFCP2	-1.17506	0.0383497
NPEPPS	-1.27944	0.00572555		THG1L	-1.22616	0.0285816		ATXN10	-1.4306	0.0267012		RCN1	-1.1712	0.0264752
SPIN1	-1.2788	0.0246301		WDR74	-1.22544	0.0487527		KIF1C	-1.42947	0.0365809		INTS9	-1.1688	0.0168932
PCID2	-1.27876	0.00810076		LZIC	-1.2249	0.0292189		MPDZ	-1.42903	0.00867966		KCTD12	-1.16787	0.0048031
ARAF	-1.27876	0.00837605		CCDC137	-1.22429	0.0240274		KLC1	-1.42491	0.0413755		PPT2	-1.16581	0.0406102
KIF21A	-1.27648	0.0377988		FAM98A	-1.2235	0.0279444		PIP5K1C	-1.42422	0.00566986		EPDR1	-1.16547	0.0477163
CC2D1B	-1.2758	0.0238776		SUPT6H	-1.22297	0.0390781		EHD2	-1.42402	0.037483		DPP3	-1.165	0.0406828
INF2	-1.27524	0.0177857		TWISTNB	-1.22234	0.0492608		MIF4GD	-1.42336	0.0012569		FXR2	-1.16443	0.0495276
BLOC1S2	-1.27421	0.031257		EEF1D	-1.22195	0.00415715		BLVRA	-1.42273	0.0179558		PHKB	-1.16363	0.0220822
KIF13A	-1.27421	0.0259566		SERBP1	-1.22178	0.0280347		ZWILCH	-1.42223	0.0242307		VTN	-1.1634	0.0381413
ENDOG	-1.27411	0.0405169		ANKMY2	-1.22068	0.0484329		TMEM11	-1.42167	0.035018		SDF2L1	-1.16242	0.0392603
UBE2E2	-1.27388	0.049427		MTRR	-1.22034	0.00791009		ABR	-1.4216	0.00471206		FKBP5	-1.16183	0.0401983
LTN1	-1.27326	0.0441248		DDX56	-1.21882	0.0088744		SPEG	-1.42016	0.0111044		TRAF6	-1.1613	0.0468888
EDC4	-1.27249	0.0413344		RFC1	-1.21856	0.00441649		STAMBPL1	-1.41961	0.00337406		TOLLIP	-1.16015	0.0352126
FANCI	-1.2724	0.00545806		CEP78	-1.21786	0.00630519		IGF2BP3	-1.41897	0.0399644		HEXA	-1.16005	0.0173783
RALGAPA1	-1.27203	0.00318768		PPT1	-1.21731	0.00845425		PAFAH2	-1.4186	0.0166768		TUBGCP3	-1.15992	0.00483304
NKIRAS1	-1.27194	0.0484699		LSS	-1.21468	0.0193799		CTNNAL1	-1.41779	0.008462		PWWP2A	-1.15871	0.00870113
MORF4L2	-1.27191	0.00512074		HMHA1	-1.21445	0.0198802		STXBP1	-1.41648	0.0218738		RRM1	-1.15778	0.0294011
GOLPH3	-1.27103	0.0287204		STAT5B	-1.21398	0.0060513		PPM1D	-1.41537	0.00835825		EXOC6B	-1.15725	0.0219944
AP2A1	-1.27008	0.0229024		SPATS2L	-1.21373	0.0114554		GOT1	-1.41236	0.00902524		SMARCC2	-1.1571	0.039142
URM1	-1.27004	0.0381243		SCRN2	-1.21253	0.012271		SPIN1	-1.41232	0.0173222		STAG2	-1.15709	0.0211841
MSH2	-1.26848	0.0122087		WHSC1	-1.21244	0.0166393		VPS36	-1.41071	0.00910299		PSMA7	-1.15686	0.0363418
RRM1	-1.26846	0.0254412		GBP2	-1.21196	0.00629151		PDLIM7	-1.41063	0.018783		PSMA4	-1.15683	0.0343594
C2orf76	-1.26784	0.0297802		AHCYL2	-1.21118	0.0117115		EHD1	-1.40788	0.0419088		PCNT	-1.15667	0.0231557
KIAA1524	-1.26743	0.0378496		CDK5	-1.21118	0.00355949		APTX	-1.40775	0.0192447		PGM1	-1.15629	0.0482229
C5orf51	-1.26613	0.00483725		TRIP13	-1.21057	0.0360279		ACOX1	-1.40663	0.00179157		PSMB2	-1.15474	0.0362707
PSMG1	-1.2655	0.0412849		PGS1	-1.21037	0.0299125		RAET1G	-1.40589	0.0423703		MFN2	-1.15412	0.00244189
PPME1	-1.26548	0.00632212		LPP	-1.2098	0.0115565		APEH	-1.40418	0.0154684		HEBP1	-1.1538	0.0120515
HMCES	-1.2625	0.0371562		RRP36	-1.20913	0.044008		SIRPA	-1.40235	0.0372899		DNAJC21	-1.15287	0.0447462
GMPPB	-1.26092	0.016992		ST13	-1.20884	0.0442835		SCPEP1	-1.40144	0.0298232		TYW3	-1.15122	0.0172328
SNX12	-1.26041	0.0282506		APPL2	-1.20859	0.00288235		GMPPA	-1.40074	0.0441989		PDCD6	-1.15079	0.0269536
MANF	-1.25959	0.0336113		GTF2E2	-1.20784	0.0194193		KCTD5	-1.39977	0.00855752		FBXO7	-1.14997	0.0414693
C12orf57	-1.25945	0.0375932		PRMT10	-1.20736	0.031064		LLGL1	-1.39866	0.0472172		COMMD9	-1.1484	0.0164278
RAD17	-1.25909	0.0390123		IK	-1.20576	0.0217944		LOX	-1.39865	0.0120877		FIGNL1	-1.14763	0.0214599
TTC3	-1.25836	0.0353321		DOCK7	-1.20559	0.00382614		PARP10	-1.39847	0.00742607		MYCBP2	-1.14754	0.0393555
SAMD4B	-1.2574	0.0447407		NUP35	-1.20461	0.0258064		ARPC5	-1.39818	0.0142541		CRELD2	-1.14747	0.000625583
MSH6	-1.25526	0.0483916		MICALL1	-1.20355	0.011974		PPME1	-1.39787	0.0336449		BCL7A	-1.14659	0.0414812
MAP1LC3B2	-1.25503	0.011695		NOC3L	-1.20318	0.0388366		CRYZL1	-1.39782	0.0324297		MARS	-1.14583	0.0387953
EXOSC5	-1.25437	0.00515483		ASCC3	-1.20236	0.0078073		GPN2	-1.39619	0.0351209		PARP12	-1.14538	0.0302312
GALE	-1.25384	0.0435515		RRS1	-1.20221	0.00363613		FDPS	-1.39434	0.0425842		PSMB5	-1.14338	0.0420515
MAP4K5	-1.2537	0.0337757		BMS1	-1.20208	0.002139		CHMP1A	-1.39434	0.0140403		C19orf10	-1.14237	0.0331847
LSS	-1.25301	0.0089499		NOL7	-1.20206	0.00378972		UBE2R2	-1.39368	0.0338153		TBL1X	-1.14158	0.00539583
HSDL2	-1.25296	0.0410062		LYAR	-1.20145	0.00956781		HPCAL1	-1.39317	0.0284188		GLE1	-1.14135	0.032001
POMP	-1.2519	0.0427811		USP36	-1.20141	0.00389267		NFX1	-1.39282	0.0200021		LAP3	-1.14117	0.0169168
ARHGEF40	-1.25151	0.0400857		TTLL12	-1.20116	0.0419428		ME1	-1.39226	0.0291909		PEO1	-1.14062	0.031202
ELP5	-1.25141	0.00992932		C11orf68	-1.20099	0.0499028		PHKG2	-1.39074	0.0432682		COG1	-1.13927	0.00837943
GOT2	-1.25106	0.0360977		PPP1R9B	-1.19985	0.0105586		FAM129A	-1.3893	0.047115		ANAPC4	-1.13732	0.032218
GCFC2	-1.25097	0.0226804		AFTPH	-1.1993	0.0447021		DENND4C	-1.38913	0.00152922		BLOC1S1	-1.13654	0.0349331
UBAC1	-1.25079	0.0474212		MTPN	-1.19923	0.0158272		MPRIP	-1.38863	0.0372027		FOSL2	-1.13551	0.0462966
WBP2	-1.25078	0.0497519		FBXO7	-1.19919	0.0155305		MAP4K5	-1.38779	0.0312185		VPS18	-1.13523	0.0272893
FAM83H	-1.25006	0.0476894		NEK6	-1.19829	0.031503		KCTD10	-1.38727	0.0135993		BMS1	-1.13516	0.037465
RBM8A	-1.24441	0.041533		EXOC6B	-1.19789	0.0352353		VPS4B	-1.38656	0.0294413		POLR2D	-1.13323	0.00442974
ZNHIT6	-1.24209	0.0403447		HEATR5A	-1.19597	0.0333124		LRSAM1	-1.38615	0.0432884		FBXO28	-1.13314	0.011625
FHOD1	-1.24044	0.0415999		OARD1	-1.19584	0.0028917		APRT	-1.38497	0.0429797		GAK	-1.13197	0.00478004
PLD3	-1.23896	0.00310473		REXO4	-1.19439	0.0205124		EPDR1	-1.38149	0.0283757		PIAS1	-1.1313	0.0457777
YOD1	-1.23838	0.00598574		DHX57	-1.19419	0.0442472		GBP2	-1.38116	0.0133128		SEH1L	-1.13042	0.0200841
DNAJA2	-1.2362	0.0261442		TBCD	-1.19403	0.0319863		ABHD14B	-1.38022	0.0438192		RPS6KA6	-1.12998	0.0363585
KDM3A	-1.23541	0.0430864		HELLS	-1.19329	0.0463968		TBCE	-1.38012	0.0353446		SNTB2	-1.12993	0.00824044
AP2M1	-1.23402	0.0433223		PDCL3	-1.19308	0.0170216		NPLOC4	-1.37893	0.00469049		ME1	-1.12805	0.0187385
MLH1	-1.23255	0.0428965		KIF2C	-1.19305	0.0110044		LONP2	-1.37759	0.0303656		PRPS1	-1.12772	0.043702
CMPK1	-1.23173	0.0301771		APBB1	-1.19174	0.0291842		USP32	-1.37645	0.0183142		RNF213	-1.12597	0.0376185
GABPB1	-1.23144	0.0343588		AAMP	-1.19087	0.00429579		TBCD	-1.37576	0.0115485		MTMR1	-1.12515	0.0227147
HEATR5A	-1.23033	0.0241314		ITIH2	-1.19037	0.0351833		CRELD2	-1.37298	0.0125027		PQBP1	-1.12391	0.0402982
TNK1	-1.22902	0.0192127		PURB	-1.19023	0.0462075		GNE	-1.37261	0.0290337		EXOC3	-1.12377	0.0200852
WHSC1	-1.22811	0.0156642		PPAN	-1.18995	0.0235338		RRAGB	-1.37011	0.00684226		ARAF	-1.1235	0.020952
RABGGTA	-1.2279	0.0232094		DENND4C	-1.18933	0.0271901		MLF2	-1.36953	0.034336		ARID4B	-1.1228	0.0425894
GART	-1.2265	0.048858		OPLAH	-1.18912	0.0279931		JUP	-1.36916	0.0121102		GABPA	-1.12219	0.0416985
ATPIF1	-1.22487	0.00626987		NPLOC4	-1.18885	0.0026221		NAGLU	-1.36877	0.000938898		ASCC1	-1.12207	0.0331144
XRN1	-1.22405	0.0348268		DDX47	-1.18738	0.0154815		DONSON	-1.36824	0.031709		DYNLL1	-1.12141	0.0449569
HSCB	-1.22382	0.0354373		SAP30BP	-1.18728	0.0409754		UFD1L	-1.36739	0.0474536		SREK1IP1	-1.12126	0.0343953
PHF8	-1.22342	0.00148013		ABT1	-1.1871	0.0147831		JMJD6	-1.36541	0.00429928		WDR92	-1.12121	0.0367121
CAPN7	-1.22019	0.0117102		LIMS1	-1.18617	0.0277705		SEC14L2	-1.36393	0.0329638		RPA1	-1.12044	0.0286624
IFT122	-1.21996	0.0434294		NSA2	-1.1853	0.0199456		DDB2	-1.36274	0.0295589		MANF	-1.11962	0.0185418
ATP1B2	-1.2181	0.00523037		GNL2	-1.18503	0.0105161		MFN1	-1.36214	0.0120161		YWHAB	-1.11946	0.01348
SH3PXD2B	-1.21806	0.0273099		ME3	-1.18502	0.049943		ECE1	-1.36052	0.00822576		NOL7	-1.11769	0.0117648
RRAGC	-1.21805	0.0459182		KCTD10	-1.1848	0.0207586		TRAPPC8	-1.36001	0.0334307		RPS14	-1.11689	0.00561562
HEATR3	-1.218	0.0197321		SASS6	-1.18455	0.0465226		UAP1L1	-1.35773	0.0458187		GMEB2	-1.11544	0.0481411
RABGGTB	-1.21706	0.0157607		CDCA8	-1.18448	0.000561963		TSC2	-1.35754	0.00578799		TOPBP1	-1.11376	0.0230193
ECI2	-1.21597	0.00885258		BRIX1	-1.18428	0.023722		ITGB4	-1.35682	0.0461172		PRPSAP2	-1.11236	0.0351945
BRCC3	-1.21573	0.00757736		MAP1LC3B2	-1.18425	0.000190039		DYNC1I2	-1.35647	0.0358154		TANGO6	-1.10979	0.042157
DPH5	-1.2138	0.00112743		NOP16	-1.18309	0.000143433		AP1S1	-1.35167	0.0214498		NUDT16L1	-1.10777	0.00628187
BRD3	-1.21297	0.0271096		AATF	-1.18294	0.023952		OGFOD2	-1.35122	0.00361301		DDX39B	-1.10767	0.0284748
ASF1A	-1.21266	0.0436368		TNPO3	-1.1828	0.00800149		HELZ	-1.35039	0.0244798		VPS51	-1.10735	0.0406113
LRBA	-1.21122	0.0246417		BYSL	-1.18231	0.0282527		CDCA7L	-1.3498	0.0491023		LRBA	-1.10707	0.00296689
EXOSC9	-1.20758	0.0478544		UBA2	-1.18185	0.0286734		IFT81	-1.34674	0.0356395		MIF4GD	-1.10671	0.0180014
PACSIN3	-1.2068	0.0147427		RRP1B	-1.18122	0.0255803		FXR2	-1.34668	0.0284869		STAT1	-1.10343	0.0200597
SH3RF1	-1.20562	0.0170452		NIFK	-1.1809	0.0335059		PTPRF	-1.34622	0.0439828		DPF2	-1.10228	0.0416472
STARD7	-1.20534	0.0313554		FTO	-1.17932	0.0390942		RABGGTA	-1.34603	0.0270826		USP48	-1.10184	0.0275626
IKBKG	-1.20459	0.0139756		PFAS	-1.17916	0.0434671		PARP12	-1.34397	0.00726216		CENPH	-1.09743	0.0351728
PGM2L1	-1.20376	0.0323254		TDP2	-1.17887	0.0211847		KNTC1	-1.34108	0.0119046		NAA20	-1.0936	0.022386
PITPNA	-1.20284	0.0479065		CAPZA1	-1.17862	0.0216943		FAAP100	-1.34032	0.041107		CCDC12	-1.09257	0.0378784
FAM45A	-1.20235	0.0214084		UBE2G1	-1.1786	0.0498765		HSPA1L	-1.33967	0.0224075		MLKL	-1.09145	0.0129254
POLA2	-1.20098	0.0452658		RSL1D1	-1.17579	0.0170457		PDPK1	-1.33957	0.0136786		CTSA	-1.09024	0.0107946
DENND6A	-1.20083	0.0464705		WDR3	-1.17476	0.0146254		MICALL1	-1.33923	0.0361159		CAD	-1.08955	0.00490402
RRP1B	-1.19826	0.00992341		SEH1L	-1.17174	0.0429969		IQGAP3	-1.33761	0.00797808		WRN	-1.08873	0.0304754
FBXO28	-1.19826	0.00702482		HAUS4	-1.17171	0.0421551		UTRN	-1.33739	0.0194754		ATXN7L3B	-1.08865	0.00614517
TFDP1	-1.19731	0.0202457		USP1	-1.17146	0.0127891		GCLC	-1.33674	0.00495499		COPE	-1.08691	0.0375844
TELO2	-1.19708	0.0195183		SUMO2	-1.17132	0.0484236		TRIM47	-1.33629	0.0299401		ILF2	-1.08631	0.0178973
C4orf27	-1.1959	0.0460383		SAAL1	-1.17114	0.0141055		VPS18	-1.33606	0.0229721		VPS45	-1.08617	0.0284316
USP1	-1.19577	0.0106924		SPTBN2	-1.16995	0.0313621		FYCO1	-1.33578	0.0346355		SRSF5	-1.08582	0.0309529
GLMN	-1.19485	0.0282225		OSBPL3	-1.16985	0.0413075		KLHL18	-1.33571	0.0348105		TRAPPC8	-1.0854	0.00838939
SERBP1	-1.19286	0.0494014		LIG3	-1.16941	0.0382456		NFKB2	-1.33565	0.0211136		BIRC6	-1.08382	0.0245409
IFT81	-1.19226	0.0424579		DDX31	-1.16886	0.0113808		STAT3	-1.33506	0.0117675		CACYBP	-1.07855	0.0324137
DDX41	-1.1913	0.0207877		DSTN	-1.16885	0.0292565		ARRDC1	-1.33468	0.0294114		SKIV2L2	-1.07778	0.0266666
TRADD	-1.18967	0.0114562		EHD4	-1.16863	0.0409943		KBTBD7	-1.33212	0.00848202		DTYMK	-1.07344	0.0472248
BRAF	-1.18827	0.0316456		RPL36AL	-1.16778	0.00643788		CAPN1	-1.33097	0.0230621		LARP7	-1.06578	0.0253431
HAUS5	-1.18723	0.0156802		NUDCD1	-1.16745	0.000406742		TADA3	-1.33054	0.0263409		VPS33A	-1.06398	0.00103316
DCXR	-1.18708	0.0249257		FOCAD	-1.16481	0.0242289		UNC13D	-1.32906	0.0126037		JMJD6	-1.06345	0.0460834
ATP6V1D	-1.18367	0.0426472		BLMH	-1.1647	0.0415368		SMEK3P	-1.32791	0.00796868		SMARCD2	-1.05422	0.029447
ACOT8	-1.18325	0.000299291		PKN2	-1.16404	0.00693207		AAMDC	-1.32743	0.00907432		POLR1B	-1.05398	0.0307761
LAP3	-1.18245	0.0112488		HACL1	-1.16255	0.0219568		KCTD9	-1.32708	0.0195962		METTL15	-1.04925	0.0342291
NSD1	-1.18101	0.0138996		TAF6	-1.15979	0.00288542		ATP6V1A	-1.32707	0.00975989		IPO5	-1.04211	0.0239783
ZCCHC11	-1.17859	0.00810265		PSME3	-1.15954	0.044526		DYNC1LI2	-1.3264	0.0278191		DDX39A	-1.04045	0.0308153
SPTBN2	-1.17571	0.00280485		NMD3	-1.15918	0.0450461		RABGEF1	-1.32578	0.00722952		SNRPD2	-1.03996	0.0406361
DGKA	-1.172	0.0452781		EPN2	-1.15817	0.00725638		TCF25	-1.32491	0.0311006		PREP	-1.03913	0.0190243
ORC6	-1.17141	0.014831		ATF3	-1.15795	0.0220508		MMAB	-1.32445	0.0222224		DYNLRB1	-1.0251	0.0277886
PIBF1	-1.17062	0.0221754		CDC27	-1.15764	0.0479194		GSE1	-1.32266	0.0215287		ASPM	-1.0142	0.0442065
TSC1	-1.16938	0.0435579		RPL34	-1.15654	0.00994832		HINT3	-1.32243	0.00318353		UBE4B	1.01087	0.0421551
DDHD2	-1.16761	0.0432762		NF1	-1.15634	0.00947599		COG2	-1.3223	0.0229301		SEC24C	1.02999	0.0474731
OTUD5	-1.1662	0.0122758		PARVA	-1.15576	0.0226151		TRAPPC6B	-1.31834	0.0415231		NUP155	1.03669	0.0280892
FAM177A1	-1.16605	0.0277313		KCTD9	-1.15464	0.0222002		MTHFS	-1.31824	0.0193126		STRIP1	1.03894	0.0175119
STAG2	-1.16483	0.0137272		NOL11	-1.15426	0.0355214		PXN	-1.31786	0.0468067		BAZ2A	1.04003	0.0178581
TANGO6	-1.16474	0.00606221		GEMIN4	-1.15361	0.0414988		NDC80	-1.31783	0.036095		RPL27A	1.04156	0.0319292
TBC1D9B	-1.16423	0.0343425		RPL22	-1.15177	0.0159403		GDPGP1	-1.31748	7.5421e-05		COPB1	1.04346	0.035228
SRSF5	-1.16303	0.00199962		SDAD1	-1.15167	0.0045169		H2AFY2	-1.31678	0.00291227		ELAC2	1.04351	0.0241333
NUP93	-1.16169	0.0467062		MINA	-1.14998	0.00892958		HIF1AN	-1.31608	0.0377674		STAT2	1.04435	0.00928849
APEX2	-1.16085	0.035614		KTI12	-1.14813	0.0446584		PREPL	-1.31598	0.0358606		TRRAP	1.04548	0.0360908
F8A1	-1.15952	0.0173448		OGFR	-1.14792	0.0335389		SPAG9	-1.31329	0.0109369		TFIP11	1.04688	0.0452572
NUP188	-1.15919	0.0145784		CCDC12	-1.14759	0.00478721		EHHADH	-1.31289	0.0338128		GDPGP1	1.04927	0.00105296
NEK9	-1.15784	0.00710785		C7orf25	-1.14609	0.0152096		ECD	-1.31243	0.0232894		PMS1	1.05007	0.0446048
UBR1	-1.15409	0.0189486		RNF114	-1.14598	0.0292676		SESTD1	-1.3123	0.0214226		CIC	1.05726	0.0188679
TAX1BP1	-1.15325	0.0214151		MBLAC2	-1.14571	0.0191083		CENPM	-1.31097	0.0163981		HTT	1.05729	0.0236173
HNMT	-1.15313	0.03099		SAE1	-1.14567	0.0398495		OVCA2	-1.31021	0.0339335		INTS3	1.05756	0.00455381
APAF1	-1.15166	0.0115138		TCF19	-1.14543	0.0490609		EXOC6	-1.30911	0.0478643		PDS5A	1.06136	0.0308542
MTRR	-1.14982	0.000728581		TACC1	-1.14442	0.0243621		KIF21A	-1.30861	0.0339915		HSPA1L	1.06168	0.0277497
ADRM1	-1.14965	0.0398606		TTC27	-1.14421	0.0186311			-1.3081	0.0438776		PRPF8	1.06396	0.0245312
KIF2C	-1.14883	0.0264303		KIF2A	-1.14335	0.0104487		FAIM	-1.30768	0.0399143		WDR82	1.06735	0.0368846
SAMHD1	-1.14824	0.0274688		NOSIP	-1.14266	0.00334063		NUDT16	-1.30754	0.00702826		ERH	1.06916	0.0385547
MICALL2	-1.14775	0.0384923		RABGEF1	-1.1411	0.0122286		SNX4	-1.30681	0.000297893		WDR5	1.0752	0.0339073
IKBKB	-1.14585	0.0335785		POLR2D	-1.13982	0.00284136		RPL31	-1.3063	0.0293556		API5	1.07525	3.61689e-05
C6orf106	-1.14566	0.0407223		TADA3	-1.13859	0.0126611		CUX1	-1.30617	0.0492793		PSMD3	1.07539	0.0288789
NIT1	-1.14553	0.0420476		WIPI2	-1.13752	0.0284641		TPMT	-1.30477	0.0291466		CHP1	1.0823	0.0134282
SOS1	-1.14486	0.00873059		CAB39	-1.13707	0.0420303		STXBP2	-1.30453	0.0495837		GNB2	1.0834	0.0421721
OSTM1	-1.14483	0.0380983		HDGFRP3	-1.13677	0.0140757		TXNL1	-1.30446	0.0440089		NRDE2	1.08346	0.0282781
H1FX	-1.14467	0.0415666		RSL24D1	-1.13589	0.0392439		DCTN6	-1.30425	0.0471988		XPO7	1.08595	0.0316663
TAF11	-1.14369	0.0244676		AP1B1	-1.13563	0.0251149		SOS1	-1.30369	0.0405111		HEATR2	1.08756	0.0146709
PKN2	-1.14219	0.0478885		ASAH1	-1.13474	0.0377299		CROCC	-1.30345	0.0389929		OARD1	1.09027	0.00681759
EXOSC8	-1.14184	0.000246913		RBM5	-1.13373	0.0257699		NIT1	-1.30322	0.0270308		DPH1	1.09067	0.0390935
CTCF	-1.14178	0.0351762		DDX21	-1.13222	0.00861665		ASF1B	-1.30079	0.018037		PHC2	1.09124	0.0167307
SETD8	-1.14158	0.00643155		CNNM3	-1.13013	0.0074176		MAN2B1	-1.29923	0.0260665		TRIT1	1.09235	0.0361804
PRPF39	-1.14046	0.0379287		PRKRIR	-1.1295	0.0364638		NCKIPSD	-1.29861	0.0439734		PACSIN2	1.09321	0.0436794
AP1B1	-1.13965	0.043379		SPTBN4	-1.12902	0.00103189		FAM114A1	-1.29805	0.00599515		AP3D1	1.09418	0.0224486
SHMT1	-1.13919	0.0294207		UBE4B	-1.12892	0.000701588		WASH2P	-1.29713	0.0301336		BUB1	1.09496	0.0483091
CASP6	-1.13865	0.0393249		STK38	-1.12864	0.0285165		SMU1	-1.29673	0.0295411		PTPRE	1.09507	0.0118592
MED23	-1.13859	0.0448799		CLTA	-1.12718	0.0417707		MRM1	-1.29583	0.0109049		PRPF38B	1.09552	0.016199
TSR2	-1.13834	0.027174		PWP2	-1.12654	0.0188017		ANXA11	-1.29507	0.0388285		NEK9	1.09794	0.0126805
DROSHA	-1.13749	0.034935		TIMP2	-1.12577	0.0375213		SNX12	-1.29487	0.0366298		GCN1L1	1.10173	0.00669577
PHF2	-1.13726	0.0329289		RPL27	-1.12575	0.0234322		PPOX	-1.29418	0.0143154		EIF4EBP1	1.10235	0.0148309
LYPLA1	-1.13721	0.0110697		LENG1	-1.12501	0.00454713		AGL	-1.29417	0.0047137		CARM1	1.10294	0.0359647
CNPY2	-1.13703	0.0219097		IMP4	-1.124	0.0378318		VPS11	-1.29411	0.0214638		AGPS	1.1031	0.00436602
SKIV2L2	-1.13421	0.0472044		STAT3	-1.12139	0.0493701		MIB1	-1.29001	0.0489526		BLM	1.10368	0.028391
SEH1L	-1.13404	0.0105088		RPL23A	-1.12105	0.0468147		GUK1	-1.28947	0.0293338		MAP1LC3B2	1.10373	0.00173605
KIAA1279	-1.13365	0.0287843		SIRT5	-1.12065	0.0326474		ISOC1	-1.28831	0.0457753		GBF1	1.10483	0.0403985
ATG7	-1.1334	0.0181699		TBL3	-1.12027	0.0124693		SRA1	-1.2878	0.0241255		RRP1B	1.10563	0.0479557
GDI1	-1.12942	0.0243174		IPO7	-1.12025	0.0463855		METTL2B	-1.28647	0.0413397		RRN3	1.10582	0.000686483
FAM21C	-1.12908	0.0377392		SNTB2	-1.12016	0.0117594		DLG5	-1.28408	0.0400118		KIF11	1.10652	0.046098
ALDH9A1	-1.12823	0.0349634		MFN1	-1.12015	0.0449767		CEP44	-1.28237	0.00637489		ECM29	1.10846	0.00169526
KDM1A	-1.12793	0.0383687		RPS14	-1.12009	0.000510417		ACACA	-1.28187	0.0117967		DST	1.11012	0.0394691
RAPGEF6	-1.12764	0.00255621		AGL	-1.12001	0.00171914		HSDL1	-1.28118	0.0497335		RAB3GAP2	1.11133	0.0200432
STRIP1	-1.12687	0.0395532		NRD1	-1.11963	0.0339487		C16orf87	-1.28093	0.0397949		PROSC	1.11743	0.0429404
SEC31A	-1.12451	0.0272133		HEATR2	-1.11934	0.0225218		UBE2E2	-1.2808	0.0400144		ABHD5	1.1191	0.00707373
KTI12	-1.12326	0.0205983		OSBPL11	-1.11922	0.0175586		ZZEF1	-1.28064	0.0100216		RNMT	1.11956	0.0493277
CHTOP	-1.1215	0.0177377		STAG1	-1.11889	0.0270967		GSTZ1	-1.28015	0.028857		QARS	1.12183	0.0425389
PAPD5	-1.12126	0.00740648		KIAA1429	-1.1188	0.0322998		DIS3L2	-1.28003	0.0298743		SPATS2L	1.12396	0.0476116
MFN1	-1.1207	0.04642		SIKE1	-1.11846	0.0115099		ALDH9A1	-1.27977	0.0218655		PEAK1	1.12539	0.0423816
CDCA8	-1.11737	0.0109794		PRPF8	-1.11823	0.00875321		DIAPH3	-1.2794	0.037985		DIP2B	1.12579	0.0416987
PFDN6	-1.11614	0.0386768		ARSA	-1.11798	0.00664679		C6orf106	-1.27867	0.0415002		RMDN1	1.12656	0.0296489
SREK1IP1	-1.1158	0.0290532		MRPL18	-1.11786	0.0266705		SMCHD1	-1.27866	0.0446289		TIMP2	1.12669	0.030817
TSN	-1.1138	0.0449805		PGM3	-1.11759	0.01299		DCTN3	-1.27703	0.0303446		ARHGAP5	1.1283	0.0192347
RPS6	-1.1112	0.00355419		NT5C3A	-1.11659	0.0301578		TXNL4A	-1.27604	0.0215311		CDC6	1.12951	0.0433084
WDR77	-1.10957	0.0230995		GEMIN5	-1.11638	0.0189623		ACSS2	-1.27508	0.0495897		DCXR	1.13111	0.0326796
NUP107	-1.10203	0.0210186		RPS11	-1.11446	0.0174832		DIP2B	-1.275	0.0125971		APBB1	1.13132	0.0233715
SUMF2	-1.1005	7.84639e-05		RBM22	-1.1143	0.0171886		TNKS1BP1	-1.27482	0.0450285		IQGAP3	1.13133	0.0470927
ISG15	-1.10015	0.0152685		GARS	-1.11342	0.0439905		ANKFY1	-1.27474	0.0400762		SMG1	1.13241	0.0210342
CEP78	-1.1001	0.0484326		MFN2	-1.11329	0.0199309		ARHGAP1	-1.27445	0.0338449		CCDC115	1.13526	0.0247966
ZBTB21	-1.09809	0.0289695		EEF1B2	-1.11237	0.0128244		GNB5	-1.27057	0.040732		XPO5	1.13537	0.006548
CRELD2	-1.09619	0.0210755		RBBP4	-1.11218	0.0334485		AFTPH	-1.27015	0.0169797		SMC5	1.13898	0.0404299
DNAL1	-1.0875	0.00986304		MRPS18B	-1.11083	0.0479168		SH3GLB2	-1.27	0.0418053		HAUS6	1.13968	0.0123723
SYMPK	-1.08609	0.00308461		RPS26P11	-1.10938	0.0446439		GOLIM4	-1.26549	0.0409795		MPDZ	1.14009	0.00159733
RAB3GAP2	-1.08018	0.0304334		POLG	-1.10827	0.0166486		MED15	-1.26498	0.0327609		WDR6	1.14111	0.0195391
SECISBP2L	-1.07832	0.0421345		IPO11	-1.1073	0.0191015		CRLF3	-1.26404	0.0325719		NOL11	1.142	0.0314987
AIDA	-1.07792	0.0398617		TERF2IP	-1.10679	0.0341994		CAPZA1	-1.26404	0.0478007		PLA2G4B	1.14207	0.0158745
DICER1	-1.06224	0.0495311		WDR12	-1.10623	0.0043988		PRR5L	-1.26292	0.0136066		DYNC1H1	1.14231	0.00492379
MED22	-1.06054	0.004616		SCLY	-1.10426	0.0446382		SPPL2A	-1.26189	0.0310166		CHCHD2	1.14264	0.00509062
CFL2	-1.05502	0.0210469		ASCC1	-1.10323	0.00426226		FAM21C	-1.26101	0.000846075		ZW10	1.14307	0.0381462
NTHL1	-1.05335	0.00439114		MAP2K3	-1.102	0.0321973		UEVLD	-1.25822	0.00861888		PTK2	1.14579	0.0203462
TOPBP1	-1.05106	0.0369156		GMEB2	-1.09493	0.0313343		SDCBP	-1.25687	0.0302515		HSCB	1.14809	0.0394234
BOLA1	-1.04331	0.0377687		LSG1	-1.09285	0.0498385		ELP5	-1.25582	0.00929535		HK2	1.14847	0.021401
RPS14	-1.04283	0.00567521		WDR77	-1.0893	0.0274979		PTRH1	-1.25553	0.0271012		PPIB	1.1514	0.0278084
SFMBT1	-1.04119	0.0234388		CDC6	-1.08878	0.00134603		EDC4	-1.2549	0.0456023		FLII	1.15265	0.0363406
USP28	-1.03936	0.00542197		NUP160	-1.08745	0.0432229		SH3PXD2B	-1.2543	0.0347068		EPN2	1.15291	0.00454646
UBE4B	-1.03482	0.00551465		PRKCD	-1.08627	0.00734892		DCTN5	-1.25415	0.00917329		ARF5	1.15508	0.0497574
SMARCC2	-1.02663	0.0144632		PCNT	-1.08554	0.0368575		COG6	-1.25372	0.0216958		WDR3	1.15533	0.0211526
DYNC1H1	1.03609	0.0367532		CHMP1A	-1.08333	0.0131008		SEC14L1	-1.25351	0.0243003		STAG1	1.15577	0.0104322
ZZEF1	1.04169	0.00501346		NOL6	-1.08287	0.0370134		TBC1D17	-1.2534	0.0329801		PLAA	1.15641	0.0096463
CTSL	1.04647	0.0197889		NUP93	-1.08256	0.0458838		PGP	-1.25257	0.0315221		CLIP2	1.15695	0.0475506
TIFA	1.05496	0.014185		RPS6	-1.08155	0.0487806		TAX1BP1	-1.25128	0.00322666		AQR	1.15701	0.0151657
GAK	1.05637	0.00692032		SNRPD3	-1.08068	0.0274232		RPL22L1	-1.24862	0.00104358		SOGA1	1.15756	0.038152
COPB1	1.06234	0.0174028		USP15	-1.07936	0.0425737		ACAP2	-1.24755	0.039895		DLGAP5	1.15812	0.00139369
CSE1L	1.07194	0.0435541		HAT1	-1.07926	0.0356359		SNX17	-1.24718	0.0286661		DDX47	1.15816	0.0179813
RRS1	1.07251	0.00272077		NF2	-1.07786	0.0142107		PLCD3	-1.24407	0.0390503		DHX34	1.15901	0.000253899
GTF3C3	1.08038	0.0331156		RPS13	-1.0762	0.029228		VPS39	-1.24267	0.0391125		CENPL	1.16034	0.0395646
GBA	1.08085	0.0179348		EIF3L	-1.07453	0.0483603		HEBP1	-1.24214	0.0181104		RBM15B	1.16038	0.0411068
NAA30	1.08471	0.0297655		KDM4A	-1.07414	0.0230303		MKNK1	-1.24211	0.0353752		PDIA3	1.16086	0.00960625
DPH1	1.08639	0.0423783		RPL24	-1.07332	0.048495		TSEN15	-1.24203	0.026815		SNX1	1.16208	0.0424353
SNX4	1.08694	0.0143995		RPL7A	-1.06952	0.047532		UBE2O	-1.24203	0.032382		ARHGEF18	1.16226	0.0310162
RINT1	1.08709	0.0484542		STAT1	-1.06698	0.0254308		FIGNL1	-1.23989	0.0150629		EFHD2	1.16234	0.0398257
PPAN	1.08883	0.0275383		ARIH1	-1.06566	0.00344045		MON2	-1.23811	0.0301842		HMGA1	1.1639	0.0335585
PES1	1.08971	0.0146254		SPEG	-1.06387	0.0139156		HERC4	-1.23705	0.00385941		EHD1	1.16395	0.0415826
VPS16	1.09286	0.0214363		SKIV2L2	-1.06233	0.0152142		WDR6	-1.23436	0.0107717		METTL1	1.16471	0.0425424
PWP2	1.09356	0.029512		NPEPPS	-1.06193	0.00302276		DYNLRB1	-1.23163	0.012632		PDCD11	1.16482	0.00514521
NOL6	1.09553	0.00807475		GPR56	-1.06094	0.0340987		FOCAD	-1.23133	0.0169717		SAR1A	1.16521	0.0238773
GTF3C1	1.09665	0.00953548		TTK	-1.0596	0.0157485		STAT6	-1.22976	0.0371589		CDCA8	1.16537	0.0156944
MYC	1.09699	0.0108604		RPL18A	-1.05942	0.0356957		STK32C	-1.22819	0.0385031		RPP25	1.16634	0.00644592
NIPSNAP1	1.09885	0.043573		POLD2	-1.05873	0.0131039		HERC1	-1.22691	0.00410906		GUK1	1.17068	0.0109491
WDR46	1.10065	0.0108233		DVL1	-1.05688	0.0389354		PRR11	-1.22681	0.0173813		PARG	1.17108	0.00885066
DCUN1D5	1.10101	0.0112126		HDAC3	-1.05459	0.0487804		FAM188A	-1.22608	0.0388842		ERCC2	1.17215	0.0120062
PEX5	1.1033	0.0226737		PUS7L	-1.05102	0.00313657		SEPT9	-1.22603	0.0330536		RCN2	1.17394	0.0296053
LYAR	1.10441	0.0253648		REXO2	-1.04689	0.013669		SMTN	-1.22563	0.0398313		RIF1	1.17585	0.0149016
LARP7	1.10501	0.0374051		IPO5	-1.04595	0.027582		EXOSC3	-1.22502	0.0375977		UNC45A	1.17778	0.0330663
EEF1D	1.10513	0.0305116		SRSF5	-1.03435	0.0423252		TOP3A	-1.22338	0.00560568		RRAGB	1.17851	0.0245736
DDX56	1.1052	0.0229731		SOGA1	-1.03011	0.0254087		ASF1A	-1.22297	0.0417236		NCAPG2	1.17901	0.0308854
PRPF8	1.10563	0.0198172		SMARCB1	-1.02506	0.00696702		KIF13A	-1.22157	0.0417594		ARPC4	1.17976	0.045685
ABT1	1.10813	0.0170112		SEC31A	1.02209	0.0367745		WDR11	-1.21985	0.0440213		SETD8	1.1809	0.00331485
NELFB	1.10922	0.027241		API5	1.04138	0.0216868		RRP1B	-1.21884	0.0032717		HPDL	1.18129	0.0352785
STK25	1.11182	0.0367057		PMS1	1.04318	0.0488399		EXOSC8	-1.21609	0.0392511		CBLB	1.18136	0.0204702
DHX37	1.11203	0.0085221		ACOX1	1.04476	0.0364216		EFNA5	-1.21409	0.0369326		APTX	1.18162	0.0480077
EXOC2	1.11359	0.0147101		PSMD13	1.04828	0.0158675		TOR3A	-1.21231	0.0332678		KIF23	1.18341	0.0400794
XRN2	1.11403	0.0492628		INIP	1.0498	0.0323051		GBF1	-1.21131	0.0119233		POLE	1.18351	0.039318
LRWD1	1.1151	0.0458274		CNOT1	1.05039	0.0410026		EXOC5	-1.21102	0.00968276		CD3EAP	1.18375	0.00364937
AP3D1	1.11551	0.0494414		SEC24C	1.05119	0.0277974		VAT1	-1.2108	0.0435057		POLR1E	1.18383	0.0290232
CHCHD5	1.12069	0.0377433		COPB1	1.05244	0.0232143		DCXR	-1.20989	0.0257929		ARHGEF10	1.18405	0.0495343
TBL1X	1.12107	0.0290091		TRRAP	1.05281	0.0278941		SEH1L	-1.20938	0.00521767		MYO10	1.18425	0.0419496
DPH2	1.12232	0.00260624		RECQL	1.0554	0.0348077		DNAJC13	-1.20847	0.015247		ARF4	1.18429	0.0125695
TTC27	1.12324	0.0175612		HMGA1	1.05915	0.0395398		NCDN	-1.20716	0.0234613		ARPC2	1.1847	0.0250492
USP39	1.12403	0.0440528		ATPIF1	1.07138	0.0279379		TERF2IP	-1.20615	0.0138356		FHL1	1.18477	0.00273631
POP7	1.12556	0.0149917		IGBP1	1.07211	0.0217982		VPS45	-1.20614	0.0297493		FAM160A2	1.18496	0.0208649
FLAD1	1.12863	0.0481735		C19orf53	1.07411	0.0358502		MGEA5	-1.20583	0.0342019		CNNM3	1.18529	0.000328625
NUDT4	1.12983	0.0177982		SAFB	1.0744	0.0414468		PPIE	-1.20532	0.0433058		ERCC3	1.18596	0.0252477
TACC1	1.13188	0.029582		TBC1D13	1.07574	0.00600292		DHRS1	-1.20422	0.0311922		IPO7	1.18607	0.0161075
REXO4	1.13327	0.0305608		TEX10	1.0764	0.0416182		FTO	-1.20363	0.039776		NUCB2	1.1871	0.0493093
MCRS1	1.13405	0.0386631		WDR5	1.07652	0.00592189		RRN3	-1.20228	0.0235392		NCAPD3	1.18828	0.0280369
LENG1	1.13417	0.00281116		SKIV2L	1.07814	0.0392262		SPG21	-1.202	0.0164798		STIL	1.1891	0.00314988
DXO	1.13474	0.0440057		SMARCD2	1.07868	0.00621723		HELLS	-1.20199	0.0424577		PELP1	1.19016	0.0160443
FOSL2	1.13576	0.0415431		PGP	1.08023	0.00936265		MAP3K2	-1.20049	0.0480159		XPOT	1.19055	0.00280144
SNX27	1.13627	0.0278074		VPS45	1.08026	0.0216992		COG1	-1.20043	0.000984786		TBL3	1.19056	0.0101464
PYGB	1.13758	0.0354044		NCKAP1	1.08096	0.0331853		CCDC115	-1.19901	0.0154888		MAP2K1	1.19093	0.00885051
FSTL1	1.13834	0.0462864		AGPS	1.0811	0.0251938		ME3	-1.19748	0.0311843		TRIM16	1.19114	0.0112669
AGO2	1.13881	0.0115372		CSTF1	1.08127	0.0252983		SUPT6H	-1.19608	0.0490197		PRC1	1.19245	0.0247688
PDZD8	1.13958	0.00659244		PDE3A	1.08264	0.0036218		UBR1	-1.19533	0.0152218		NEDD4	1.19267	0.0460831
TOP1	1.13961	0.0433417		PPP2R2A	1.08272	0.0395811		TCEB3	-1.19361	0.0201327		ADD1	1.19424	0.00645408
CMTR1	1.14105	0.0126745		MAP2K1	1.08397	0.00732086		GNB4	-1.19233	0.0204263		ACSL4	1.19482	0.00670594
SMARCA5	1.14159	0.0394233		SF3B1	1.08415	0.0205004		IQGAP1	-1.1905	0.0492053		KNTC1	1.19489	0.0228104
MRPS31	1.14201	0.0390097		PSMA4	1.08717	0.0260077		THOC5	-1.18833	0.046076		RBM39	1.19496	0.0351374
ELAC2	1.14242	0.0102725		LAMTOR3	1.08771	0.0367164		TBC1D24	-1.18815	0.0357039		IGF2BP1	1.19507	0.0349231
BCL7A	1.14321	0.023004		SNX24	1.08975	0.00934179		MAPK3	-1.18768	0.0469939		GPN1	1.19627	0.00844881
SCLY	1.14329	0.0254459		PRKAB2	1.0899	0.0245011		MAEA	-1.18599	0.0488717		PRR11	1.19699	0.00181169
USO1	1.14506	0.049279		H1FX	1.09112	0.0177144		IK	-1.1845	0.0164208		DOCK10	1.19931	0.0092286
RANBP2	1.1451	0.029742		COPA	1.09261	0.00771619		AP3M1	-1.1845	0.0380947		PPP4R1	1.20005	0.00305019
OCRL	1.14524	0.036093		SUMO1	1.09419	0.0478321		AP1B1	-1.18402	0.0114575		FOXC2	1.20067	0.040235
MTMR2	1.14726	0.0384685		MTMR1	1.09473	0.00264438		FRYL	-1.18379	0.0317277		ARIH1	1.20191	0.0258337
ASAP1	1.14855	0.0465723		SMC5	1.09515	0.0146715		BARD1	-1.18117	0.0445251		GTF3C4	1.20411	0.0339236
CSTF1	1.14876	0.0359569		SNRPD2	1.09607	0.0144246		FLII	-1.17941	0.0477634		FAM105B	1.20636	0.0289766
OARD1	1.14876	0.00612084		DDX39A	1.09626	0.0351725		MKL2	-1.17862	0.012343		HAUS2	1.20774	0.0111563
RPL36	1.14891	0.0287766		CYHR1	1.09709	0.021512		PSMC3IP	-1.1774	0.0278314		ACTR3	1.20879	0.0222292
ARHGEF18	1.14985	0.0133762		EIF2S2	1.09817	0.0496432		IPO9	-1.17736	0.0489185		NT5C	1.20986	0.0365254
MSTO1	1.15174	0.0455447		HERC4	1.09847	0.0267219		UBE4B	-1.17684	0.0171351		MACF1	1.21075	0.0480618
SIRT5	1.154	0.0296157		C8orf33	1.09913	0.0211367		RABGAP1	-1.1764	0.0349122		GTF2H4	1.21079	0.0338529
TNPO3	1.15412	0.00495299		RMI1	1.10141	0.049712		SMG5	-1.17594	0.00990641		CCZ1	1.21144	0.0386157
MAPK8	1.15522	0.0176906		CELF1	1.10169	0.048809		BRCC3	-1.17566	0.000812655		EIF2AK4	1.21335	0.027413
BUB1B	1.15643	0.030011		PPP2R5C	1.10173	0.0178501		PFAS	-1.17477	0.0425086		LCMT2	1.21342	0.00732727
MINA	1.15682	0.0446742		PLAA	1.102	0.0141081		PYROXD1	-1.1735	0.028472		PFKP	1.21458	0.00354864
TTC5	1.157	0.0425565		PHC2	1.10297	0.047337		DHRS4	-1.17305	0.0130423		CLIC4	1.21558	0.0461999
MAFK	1.15754	0.0404279		RPS17L	1.10307	0.0392382		SRGAP2	-1.16973	0.0376358		NGRN	1.21559	0.00402016
TRMT5	1.15857	0.0346632		NUDT16L1	1.10391	0.0260267		IFRD1	-1.16582	0.00525397		ACY1	1.21631	0.00903172
FAM91A1	1.15863	0.0183936		PFDN1	1.10542	0.0102819		STAT1	-1.16451	0.00266555		SEMA3C	1.21642	0.0275994
CARM1	1.15893	0.0452456		KIAA1279	1.10577	0.0388175		RNF213	-1.16278	0.0258995		MTG1	1.21701	0.0326077
EXOC3	1.16086	0.0144884		COPG1	1.10663	0.0367017		USP48	-1.16268	0.0343804		POLG2	1.21765	0.0194394
GTF2H3	1.16099	0.00705933		MRPL16	1.10667	0.030154		NEK9	-1.1609	0.00436292		LYN	1.21784	0.0499722
NCAPD2	1.16128	0.0429385		HMGN1	1.10679	0.00322197		URGCP	-1.16051	0.0256107		ADD3	1.2181	0.0183135
FMNL1	1.16169	0.00539901		CPNE3	1.10721	0.0173528		AMACR	-1.15941	0.0404319		FAM129B	1.21881	0.0243573
DNAJC13	1.16553	0.0241565		ADSS	1.1073	0.012925		EEF1D	-1.15881	0.00352493		LTN1	1.22006	0.0403798
IPO7	1.1669	0.0248619		UXT	1.10747	0.0103396		ASXL1	-1.15796	0.0314373		COASY	1.22123	0.0463417
DNAAF2	1.16721	0.00829484		UBL4A	1.10918	0.018171		KLHL13	-1.15722	0.022246		AP3S1	1.22183	0.00243832
NAGLU	1.16802	0.000856156		UNC13B	1.11062	0.0421991		MEIS1	-1.15439	0.0374568		SEC14L1	1.22263	0.0218012
OSBPL6	1.16822	0.0157497		PHB	1.11272	0.0427141		CTSZ	-1.15382	0.0497437		TK1	1.22468	0.045514
RSL24D1	1.16838	0.0203493		ZC3H4	1.11409	0.00646829		RMI1	-1.15299	0.0473665		PXK	1.22777	0.000200042
FOXM1	1.16892	0.00685891		SAMD11	1.11457	0.0172609		KBTBD4	-1.15232	0.0184197		APEX1	1.22858	0.0135484
ATG5	1.16913	0.0174989		ZFYVE28	1.11567	0.0286842		GTPBP8	-1.14934	0.00429768		ERP29	1.22892	0.00689954
PPP4R1	1.17017	0.0186376		RPS21	1.11618	0.0168147		SEC31A	-1.14767	0.015736		MYO5A	1.22904	0.046081
PPM1B	1.17228	0.0247103		MUC16	1.11819	0.0353176		ASCC1	-1.14751	0.0349532		RRBP1	1.22943	0.0115039
NUDT16	1.17509	0.0462176		GTF3C1	1.11822	0.00585809		MLH1	-1.14707	0.0325702		PLK1	1.22976	0.0429764
IARS	1.17717	0.0455541		CRNKL1	1.11824	0.0114705		PRKAB2	-1.14698	0.0432898		MRM1	1.23166	0.0213295
RB1CC1	1.17833	0.0144668		THOC2	1.11835	0.0393682		ASNA1	-1.14637	0.0326856		TEX10	1.23301	0.016879
LSM1	1.17876	0.0151709		PPP2R1A	1.11862	0.0499538		DOCK10	-1.14511	0.0289316		EML4	1.23336	0.0208106
ECD	1.17987	0.0438005		POLR3B	1.11916	0.0252081		SKIV2L	-1.14443	0.0383967		CYTH3	1.23366	0.0214687
AJUBA	1.18111	0.0108303		GCN1L1	1.11942	0.00431765		SEC24C	-1.14296	0.0126918		PGM3	1.23368	0.022987
CAMK1D	1.18194	0.0413369		DYNC1H1	1.12048	0.0108348		C7orf25	-1.14292	0.0277353		FHOD1	1.23438	0.0273873
TFCP2	1.1822	0.0303102		CASK	1.12095	0.0422308		CARKD	-1.14194	0.0181128		TSEN15	1.23461	0.0130072
RPL39	1.18352	0.0397294		LYSMD1	1.12182	0.0329645		KIAA1033	-1.13534	0.0250971		STAMBPL1	1.23539	0.0125673
PUM2	1.18406	0.028353		USP7	1.12246	0.0243962		CYFIP2	-1.13491	0.0226377		AK4	1.2354	0.0265014
MED17	1.18435	0.0243081		PSMA3	1.12318	0.0215438		KIFAP3	-1.13395	0.00251147		NFIX	1.23655	0.00739741
CELF1	1.18767	0.0438638		PDS5A	1.12342	0.00970767		GTF2IRD1	-1.13327	0.0281103		DSP	1.23665	0.0402629
WDR35	1.18814	0.0272402		FAM160A2	1.12353	0.016668		NF1	-1.13016	0.00938223		HPS5	1.23762	0.033445
WIPI2	1.18828	0.0225557		WASF1	1.12379	0.0225156		RPL35A	-1.12965	0.0314738		DOCK4	1.23868	0.0423206
PYGO2	1.1889	0.0371644		KDM1A	1.12464	0.0170441		EXOSC5	-1.12882	0.0164613		TMPO	1.23897	0.00872586
MYO5A	1.18963	0.0154535		ISG15	1.12507	0.00214474		TAF6L	-1.12787	0.0410045		CAP1	1.2397	0.0239016
CENPB	1.1898	0.0239063		TUBA4A	1.12522	0.0445189		BRF1	-1.12632	0.0430255		TTLL12	1.24027	0.0188178
NOL11	1.19089	0.0340284		TSN	1.12778	0.0302599		AP3D1	-1.12462	0.0220018		NF2	1.24041	0.000657826
TOLLIP	1.19191	0.0434138		METAP1	1.1281	0.0471742		EXOC6B	-1.1246	0.0309728		CRLF1	1.242	0.0469137
PHB	1.19234	0.00693283		RAPGEF6	1.12888	0.00112432		TTC27	-1.1191	0.0223576		EYA3	1.24267	0.0284205
BAZ2A	1.19254	0.0447074		FKBP5	1.1299	1.0638e-05		FMNL1	-1.11794	0.033046		MYO1C	1.24274	0.0379745
POLR1B	1.19284	0.010688		NAE1	1.13029	0.018811		TANGO6	-1.11786	0.0139266		ELP2	1.24308	0.0160621
TACC2	1.19298	0.0146334		RCN1	1.13057	0.0302965		YWHAB	-1.11734	0.0281853		FANCI	1.24394	0.00405356
EXOC6	1.19328	0.0434543		PPP1R11	1.13115	0.0440609		CASP8	-1.11349	0.0148763		BCR	1.2441	0.0223651
TNRC6B	1.19341	0.0486015		WAC	1.13174	0.00354592		RAPH1	-1.11011	0.0336877		DAPK3	1.24434	0.0256206
FNBP1L	1.19381	0.0315837		MSH2	1.13209	0.0116176		RAB3GAP2	-1.10366	0.0183768		UNC13D	1.2455	0.0103021
PRKCG	1.19422	0.0444578		SF3B5	1.13271	0.0434643		LTN1	-1.10252	0.0435242		ZC3HAV1L	1.24581	0.025679
CARD6	1.19527	0.0191651		CORO7	1.13304	0.0130751		LCMT2	-1.09572	0.0488563		CNOT7	1.24704	0.0183331
BDH2	1.19794	0.0446452		ATP6V1F	1.13311	0.0299215		AKR1B1	-1.0939	0.00812597		CRYZ	1.24843	0.00133994
CCDC137	1.19821	0.0165596		DLGAP4	1.13313	0.000243137		CD109	-1.09279	0.0403162		MGME1	1.24847	0.00195837
MID1	1.19849	0.0176844		CCNT1	1.13336	0.0455391		DYNC1H1	-1.09146	0.00899545		SNCG	1.24859	0.0276493
PROSER2	1.19851	0.00461108		BPNT1	1.13479	0.0311718		PARP4	-1.08478	0.0130391		IFRD1	1.24891	0.017543
SERPINB8	1.19924	0.0474951		NFIC	1.13532	0.0324767		STRIP1	-1.07819	0.0174206		QDPR	1.24961	0.0168215
KIAA0020	1.19993	0.0115027		FAM177A1	1.13588	0.0243386		GCN1L1	-1.07781	0.0149453		PWP2	1.24971	0.00306459
CYTH3	1.20061	0.0114426		MSTO1	1.13617	0.0466295		MTA3	-1.07484	0.046186		PLEK2	1.24984	0.0488872
COMMD8	1.20124	0.0126063		GTF3C3	1.13632	0.0188643		C8orf33	-1.07108	0.0280894		TRAF2	1.25045	0.0127591
CGA	1.20187	0.0284839		KLHL13	1.13668	0.0125005		ELP2	-1.06042	0.0136469		PARD3	1.25297	0.0464784
CSTF3	1.20225	0.01951		SAMD4B	1.13692	0.00910588		INTS3	-1.05389	0.00363484		TDG	1.25308	0.0362864
GTF2H4	1.20237	0.0402125		AP1G1	1.13724	0.0353262		RMND5A	-1.05042	0.017847		DVL1	1.25344	0.0202517
ALDOC	1.20332	0.0196524		SAR1A	1.13784	0.0330404		C19orf53	-1.05033	0.030746		CD97	1.25409	0.000764264
RBM19	1.20473	0.0457516		AGO2	1.13789	0.020175		LRBA	-1.04794	0.0179627		MYL9	1.25484	0.0234751
SEPT11	1.205	0.0333841		RRBP1	1.13829	0.049314		ASPM	-1.03711	0.00664507		SMTN	1.25575	0.0267168
CRLF3	1.20564	0.0395183		PRKAG1	1.13925	0.00397557		DPH5	-1.02783	0.000631201		ABHD14B	1.25668	0.0391693
ISCA2	1.20588	0.0260857		NUMB	1.14091	0.0387611		FANCI	-1.0276	0.00293825		PALLD	1.25757	0.0365133
ZC3H15	1.20615	0.0134216		STAG2	1.14181	0.0465511		USP24	1.01288	0.00307802		PDLIM5	1.2578	0.0304005
DUSP3	1.20622	0.0121443		HEXA	1.14199	0.014023		PDE3A	1.04165	0.0356048		JUP	1.2578	0.0106903
LSM14B	1.2067	0.0459012		TBC1D15	1.14233	0.0134212		TFCP2	1.0503	0.0246507		CLK1	1.26025	0.00634648
DDX10	1.20904	0.0449805		ERH	1.14288	0.0152178		PPP2R5C	1.05382	0.00688887		CRTAP	1.26079	0.0356955
AIFM2	1.20982	0.0107788		CASP7	1.14295	0.0499573		WDR3	1.06769	0.0255887		YARS	1.26352	0.0165928
RIPK2	1.21107	0.000330791		GAK	1.14317	0.00809212		TUBGCP3	1.07813	0.0448503		CDC20	1.26365	0.0449227
PCGF2	1.21129	0.0107822		AP2B1	1.1449	0.0248643		API5	1.08325	0.00435419		ACTR2	1.26386	0.00304699
WDR6	1.21197	0.018822		DIS3	1.1477	0.0123583		CNOT1	1.08573	0.0239484		IARS	1.26396	0.00753004
UBA5	1.2125	0.0395163		ECM29	1.14772	0.0187481		GTF3C1	1.08716	0.0273928		CIT	1.26498	0.0362882
UCHL3	1.21297	0.0338585		ERCC6L	1.14877	0.0402438		VAC14	1.08803	0.0499567		LIMS1	1.26686	0.0258094
APBB1	1.21474	0.0154555		TUBGCP3	1.14893	0.00403737		ZFYVE28	1.08819	0.0396992		TRIP10	1.2676	0.0495579
TIMM13	1.21488	0.0101712		BOLA1	1.14893	0.00142105		KIAA1429	1.09282	0.0463899		CPOX	1.26787	0.0142996
HSPE1	1.21534	0.0451608		PPOX	1.14922	0.0406221		IPO11	1.09617	0.034351		PXN	1.27042	0.0276913
HAUS2	1.21554	0.02943		HNRNPUL2	1.14951	0.0430071		TEX10	1.09802	0.0132844		ACOT2	1.27366	0.0443776
PRKRIR	1.21598	0.0178643		GYS1	1.14981	0.0498641		DIEXF	1.09819	0.0376376		CAPN2	1.27654	0.00654406
PANK2	1.21602	0.0326267		FEN1	1.15083	0.0403383		BTAF1	1.09819	0.0333268		ANP32A	1.28083	0.0197942
SAAL1	1.21665	0.0139893		MARS	1.15096	0.0209567		OSBP2	1.10175	0.0326371		C9orf64	1.28189	0.0183167
MRPL53	1.21701	0.0498403		MSH6	1.15389	0.0219256		TBC1D2B	1.10231	0.0226682		SERF2	1.28192	0.0199189
PNO1	1.21714	0.0349943		JUNB	1.15505	0.00576681		C4A	1.10423	0.0434271		IVD	1.28193	0.0405663
DUSP12	1.21735	0.0162836		CBWD1	1.15528	0.0267083		SRP9	1.10488	0.0421497		IL18	1.28263	0.00602655
LRCH1	1.21767	0.0341421		IGF2BP1	1.15557	0.0208119		NUP155	1.10752	0.0104388		AAGAB	1.28274	0.0099049
DDX6	1.21796	0.0174774		MSH3	1.15589	0.0110088		NIPSNAP1	1.10783	0.047227		ADAL	1.28304	0.0443764
MTMR10	1.21863	0.0442858		AP2A1	1.1559	0.040462		TNPO3	1.10909	0.00246381		RBMS2	1.28592	0.043761
NHLRC2	1.21908	0.0377971		SOD2	1.15687	0.0381791		RANBP2	1.11224	0.0473779		DNAJC17	1.2871	0.0103494
OTUD4	1.22166	0.0497202		SPTAN1	1.15725	0.0268381		SRSF5	1.11248	0.0398464		FRYL	1.28883	0.015005
MPDZ	1.22196	0.0214387		CACYBP	1.15746	0.00882758		RBM25	1.11324	0.0317038		CARS	1.28908	0.0182024
CTSZ	1.22424	0.0046551		PACSIN3	1.15746	0.0333541		KAT8	1.11354	0.00925342		CORO1C	1.2909	0.0222642
MDC1	1.22445	0.0294603		DUT	1.15845	0.0161374		CENPC	1.11728	0.0339249		BAP18	1.29453	0.0197716
NDUFAF2	1.22548	0.0487564		EML3	1.15884	0.0220331		PFDN6	1.11869	0.0263771		VAT1L	1.29477	0.0300381
CHRAC1	1.22549	0.0376647		PPP1R7	1.15921	0.0325878		SMC5	1.12152	0.0136889		SNX18	1.29481	0.032351
DAPK3	1.22638	0.0292033		SPTBN1	1.15935	0.0249091		TRRAP	1.12275	0.00669211		RAB3IL1	1.29492	0.00269732
MTMR6	1.22747	0.0303528		TSEN15	1.1596	0.035462		ABL1	1.12346	0.0498822		ALG2	1.29509	0.0108165
ENSA	1.22931	0.0473021		PRCP	1.16096	0.0251348		DDX18	1.12743	0.0038664		TAGLN	1.29781	0.0245694
NPM3	1.23025	0.0408153		PWWP2A	1.16164	0.0139303		CWC22	1.1304	0.0320274		APP	1.29855	0.0333668
COMMD6	1.23081	0.00704199		HRSP12	1.16242	0.0454291		TRIM25	1.13139	0.00582706		TXNDC5	1.29885	0.0073678
SPECC1	1.23127	0.0175821		IDH1	1.16385	0.0191842		MYCBP2	1.132	0.0395122		MDN1	1.29975	0.0241221
PLK1	1.23162	0.0408799		MGEA5	1.16393	0.0232282		LAS1L	1.13203	0.043969		GBP1	1.30069	0.0281866
FAM129B	1.23198	0.0340036		NIT1	1.16637	0.0214		SMG1	1.13443	0.00276695		ISG15	1.3008	0.00210098
TRIO	1.23223	0.0381378		HYI	1.16642	0.0403171		AURKA	1.13675	0.0077428		INF2	1.30242	0.000688811
KIF5A	1.23294	0.0301895		IARS	1.16711	0.0196154		RPP30	1.13759	0.0449014		NOL6	1.30265	0.000812236
GTF3C4	1.23307	0.0259481		KIF14	1.16744	0.0448193		SYTL4	1.13795	0.0193832		PPP1R18	1.30283	0.023673
TTK	1.23398	0.0169957		C19orf43	1.16767	0.021558		USP9X	1.14121	0.00736871		TJP1	1.303	0.0285065
EHBP1L1	1.2357	0.0280133		GGA2	1.1678	0.0338918		UPF1	1.14137	0.0477343		SORD	1.30322	0.0142361
CHD5	1.23662	0.0273841		DHRS1	1.16795	0.0180554		LIN54	1.14147	0.0152141		CSK	1.30421	0.0176104
COMMD9	1.23766	7.04189e-05		METTL18	1.16818	0.00755224		NOC2L	1.14249	0.0340148		TGFB1I1	1.3045	0.0378805
RAB11FIP1	1.23892	0.0123708		AP3S1	1.16959	0.0488429		POLE	1.14405	0.0142665		ALDH1A2	1.30478	0.0120093
ALG2	1.23956	0.0466216		UBE2A	1.17	0.0250911		CARM1	1.14431	0.0182849		COTL1	1.30508	0.0211759
SAFB	1.24014	0.0243524		CPEB3	1.17013	0.00184334		FOXK1	1.14535	0.0458361		LSMD1	1.30609	0.0241292
PAK1	1.24027	0.0324666		FAM105B	1.17213	0.0236392		USP39	1.14562	0.0201613		ZFYVE21	1.3062	0.0440907
XPO5	1.24241	0.0145053		DAP	1.17282	0.0246902		SMARCC2	1.14731	0.0479953		CDK6	1.30777	0.00219124
INO80B	1.24248	0.0317619		C15orf39	1.17305	0.0239855		HDAC3	1.14832	0.00600636		C4A	1.30918	0.0496817
PRKRIP1	1.24356	0.0383272		LIN54	1.1731	0.00827015		TTI2	1.14904	0.0268698		MEMO1	1.30999	0.00592932
ZADH2	1.24424	0.018661		FAM129B	1.17352	0.00693877		IKBKB	1.14906	0.0203032		VASP	1.3113	0.0472915
HMG20A	1.2444	0.0461924		RAB3GAP2	1.17396	0.0010159		TOPBP1	1.14932	0.0174936		RAB11FIP5	1.31407	0.0397179
ERI1	1.24617	0.0442225		TXNDC5	1.17583	0.00458053		PAPOLA	1.15031	0.02713		VARS2	1.31608	0.0471646
C6orf211	1.24708	0.0153979		AP3D1	1.17608	0.0166067		NDUFAF7	1.15055	0.0193384		KCTD7	1.31709	0.0144209
PYCR1	1.24731	0.0277581		PGM2	1.17733	0.00892798		HUS1	1.15152	0.0135118		IFRD2	1.31772	0.0475409
CACTIN	1.24751	0.0354335		SNX1	1.17773	0.0310599		GSTK1	1.15173	0.00596824		IQGAP1	1.31945	0.0149463
EPN2	1.2477	0.0167882		MICU2	1.17838	0.0433756		XRN2	1.15349	0.0403071		TRAPPC9	1.32135	0.0480496
CBLB	1.24782	0.0128048		CHTOP	1.17897	0.00220486		POLA1	1.15421	0.0155821		C15orf39	1.32188	0.00636586
MYO10	1.24825	0.027995		RNASET2	1.17897	0.000564373		ARHGEF18	1.15444	0.0195527		KIAA0020	1.32292	0.0240715
HEATR6	1.2508	0.0477516		AJUBA	1.17949	0.00927218		CLP1	1.15678	0.012128		MICAL1	1.32358	0.0156408
BLM	1.25114	0.00507677		HNRNPU	1.1796	0.028437		GSK3A	1.15742	0.00499119		ARFGEF2	1.32911	0.00734641
ARHGAP29	1.25283	0.0132045		DPP9	1.17998	0.0370186		PDZD11	1.15812	0.0149223		FSCN1	1.33082	0.0387275
RNASEH2B	1.25312	0.0370403		PPP4C	1.18015	0.019646		SBF1	1.16024	0.00626155		HACL1	1.3372	0.010742
MLLT4	1.25324	0.0430521		RPRD1B	1.18046	0.0340372		UTP6	1.16103	0.0134782		LUM	1.34172	0.0423295
DHX34	1.2558	0.000677054		PHIP	1.18119	0.00522825		CXorf56	1.1624	0.0472892		ISOC1	1.34244	0.0201019
ARHGAP10	1.26289	0.046063		FIBP	1.18127	0.0477719		NPEPL1	1.16558	0.00235328		BCAR3	1.34574	0.0304243
MCC	1.26681	0.0049514		NIPBL	1.18211	0.00898493		PAPD5	1.16653	0.00668267		TPRG1L	1.34585	0.0247655
MED24	1.26743	0.0434345		MBD1	1.18282	0.0068232		GLMN	1.16669	0.0335053		PITPNC1	1.34755	0.00428664
UBR2	1.26836	0.00377805		RASA1	1.18297	0.00866992		ARF5	1.1684	0.0221083		CRMP1	1.34931	0.0305224
PROCR	1.26915	0.0138075		PRC1	1.18297	0.025907		RIOK1	1.17136	0.0355602		SHB	1.34969	0.0323408
RPRD1B	1.27015	0.0478622		ACOT8	1.18364	0.0060233		TEX30	1.1715	0.0408722		DIXDC1	1.35067	0.0348044
MYBBP1A	1.27089	0.0234435		CD109	1.18381	0.00205382		NFIX	1.17164	0.0412841		MLLT3	1.35123	0.0480747
DDX18	1.2715	0.049368		PICALM	1.1841	0.0087436		NCAPD2	1.17195	0.0282355		RND3	1.35284	0.0146722
ZNF259	1.27216	0.0483314		CCNA2	1.18554	0.0308143		NGRN	1.17321	0.0231444		TLN1	1.35432	0.0357576
ARMC9	1.27427	0.00543488		PDS5B	1.18608	0.0273054		POP7	1.17332	0.0494223		BAG1	1.3549	0.0275075
CDC42EP1	1.27591	0.0231402		ARHGAP5	1.18622	0.00346151		SLFN5	1.17404	0.000256662		UBR1	1.3561	0.00914154
RAPH1	1.27993	0.00546226		AURKA	1.18659	0.0117054		LARS	1.17605	0.017375		S100A2	1.35754	0.0265496
POLR1A	1.27995	0.0025634		SYMPK	1.18759	0.00236044		KDM1A	1.17675	0.00280416		KLF13	1.35789	0.0387314
NLE1	1.28054	0.0292842		TRAPPC8	1.1876	0.00153471		ECHDC1	1.17928	0.0164315		DUT	1.36042	0.00202628
PARVA	1.28088	0.00621151		EFTUD1	1.18824	0.0338715		CARD6	1.17961	0.0426623		PLCB4	1.36072	0.0321338
NF2	1.28123	0.00108448		MTMR2	1.18842	0.0222447		JUND	1.17985	0.0436422		TYMS	1.36222	0.00541003
DDX21	1.28326	0.0151931		KCTD3	1.18864	0.029595		ISG15	1.18269	0.00524348		EHD4	1.36274	0.00698294
PICALM	1.28341	0.00341186		ADD3	1.18874	0.0287193		SAFB	1.18327	0.0275153		ANXA3	1.36619	0.0194538
MORC2	1.28552	0.00489801		PRPF39	1.18898	0.00247586		POLR3B	1.18411	0.0453923		PTRH1	1.36663	0.00471702
MYO1B	1.2858	0.00171181		CAST	1.19081	0.0477448		MRPS11	1.18553	0.0487288		TLDC1	1.36839	0.0488096
VCL	1.28601	0.0468518		PFKL	1.19101	0.0383137		RALGAPB	1.18594	0.00869595		FAM120B	1.3696	0.0181382
POLG2	1.28611	0.0154635		KIF4A	1.19116	0.0150892		CAST	1.18595	0.0468369		CBS	1.37292	0.0115118
LIG4	1.28742	0.0403513		NTPCR	1.19217	0.0425552		DDX31	1.18616	0.0132952		L3HYPDH	1.37405	0.0286309
PPP1R18	1.2876	0.0414231		INTS3	1.19233	0.0149596		CDK3	1.1864	0.00246566		SDC1	1.37596	0.0247761
SEC14L1	1.28943	0.0155331		STK11IP	1.19388	0.0344653		KIAA0020	1.18778	0.033194		GLIPR2	1.37833	0.0284281
MYL6	1.29077	0.0473829		USP9X	1.19404	0.00248256		LYAR	1.18884	0.027758		ACTG1	1.38286	0.0349412
DDX47	1.29078	0.0117146		ALG2	1.19582	0.013013		UFL1	1.18918	0.0226988		APBB2	1.38338	0.0247694
FOXK1	1.29083	0.0155313		IREB2	1.19621	0.0370992		SYNCRIP	1.18984	0.0155994		GFPT2	1.38783	0.00408592
CNPY3	1.29335	0.0265257		ATP6V1A	1.19648	0.0138997		CELF1	1.19056	0.0316273		ANLN	1.3883	0.0254313
TRIM25	1.29618	0.0372361		ALDH7A1	1.19729	0.0386248		SH3BP5L	1.19452	0.00769018		TRIM47	1.39488	0.0133427
PUS1	1.29721	0.0466826		FAM45A	1.19735	0.0157279		TXNDC5	1.19465	0.0254632		ITGB4	1.39911	0.0234623
EEF1B2	1.2983	0.0283287		FBXO22	1.19745	0.0349807		NAA15	1.19493	0.0486244		DPYD	1.39975	0.00380329
STK32C	1.29855	0.0107864		FH	1.1975	0.0126034		EYA3	1.19576	0.0221057		HMHA1	1.40519	0.00225432
CARS	1.29895	0.0448765		RUVBL1	1.19825	0.0228378		NUDT3	1.19652	0.0407024		DCAF6	1.40567	0.0423238
MPRIP	1.301	0.0437549		SIRT1	1.19861	0.0121169		OPLAH	1.19745	0.00940962		S100A3	1.40755	0.0201993
PEAK1	1.30315	0.0165024		SMARCAL1	1.19862	0.0203371		DCK	1.19791	0.0324938		SERPINH1	1.40959	0.00559727
DOHH	1.30342	0.00802455		TBK1	1.19905	0.0282048		ARHGEF1	1.19803	0.034063		C11orf68	1.41113	0.00304107
MAPKAPK3	1.30451	0.036914		SKP1	1.19906	0.0427755		GBE1	1.19815	0.00179035		XYLB	1.41257	0.0096705
METTL13	1.30497	0.0330172		ATP6V0D1	1.20047	0.0319664		FAM91A1	1.19919	0.00228888		CDKN2A	1.41514	0.00506043
HMHA1	1.30524	0.0364238		RICTOR	1.20119	0.0398308		DDX47	1.19933	0.0242115		ACTN1	1.41734	0.0130767
EML4	1.30557	0.0195294		MYO1E	1.20197	0.0226285		PARG	1.2016	0.0040391		PTPRJ	1.41813	0.0050413
BAIAP2L1	1.30565	0.0451815		PPP2R5A	1.20334	0.0313914		MYO9B	1.20185	0.0467832		ACO1	1.4204	0.0165421
ZCCHC8	1.30679	0.0379406		CAPNS1	1.20433	0.0265485		NELFCD	1.2025	0.0292066		FANCD2	1.42108	0.0109553
SUV39H2	1.30722	0.0386075		CUEDC2	1.20496	0.0487077		FOLR1	1.20377	0.00230382		RGS3	1.42818	0.013471
CLK1	1.30888	0.00040011		DGKA	1.20609	0.0299802		PLCB1	1.20474	0.0473322		PTRF	1.43122	0.0041801
NAV2	1.31117	0.0468843		TAF6L	1.20674	0.0276928		PRKRIR	1.20572	0.0119667		DNAJC25	1.43183	0.004751
DLG5	1.31223	0.0022134		UGP2	1.20708	0.0191068		WDR74	1.20605	0.0207261		DGKA	1.43695	0.0165508
PMM1	1.31292	0.0346107		BRAF	1.20831	0.0420184		RPP14	1.20921	0.0149705		LEPREL1	1.44559	0.0203299
PTGES2	1.31431	0.0138472		CRELD2	1.20856	0.0258585		IMP4	1.21083	0.046841		SUV39H2	1.44588	0.0185856
GNB1L	1.31512	0.0387055		TOR1B	1.20919	0.0396208		ERH	1.21413	0.0237246		SPATA20	1.45032	0.0361888
AURKB	1.31557	0.0495001		RANBP6	1.21021	0.00397828		TRAPPC9	1.21443	0.0360699		SORBS2	1.45142	0.0315343
STK10	1.31602	0.0369832		ANXA8	1.21081	0.0394127		DPH1	1.21453	0.0226575		IGSF3	1.45541	0.0464531
POLR1E	1.31654	0.0119894		SRGAP1	1.21186	0.0335597		MIEF1	1.21518	0.0182148		EDIL3	1.45941	0.0422697
TJP2	1.31821	0.0312186		UBE2T	1.21238	0.00653399		NDUFAF5	1.21758	0.0355355		NAV1	1.45947	0.00735232
UAP1	1.31885	0.0211778		ANP32A	1.2125	0.0131789		OARD1	1.21792	0.0455083		GNGT1	1.46026	0.0365066
UBE2E3	1.32145	0.0413301		MAPRE2	1.21258	0.0303175		AHRR	1.21838	0.0329981		NFKB2	1.46208	0.0335135
ANKRD50	1.32267	0.026122		HTT	1.21342	0.00136372		PRPF39	1.21874	0.00440452		HTRA1	1.46359	0.0364381
CDC6	1.32326	0.0152033		SH3BP5L	1.21445	0.00892154		RCL1	1.21956	0.0373785		CCNB2	1.46568	0.0214553
PAPSS2	1.32356	0.0295669		AP1S3	1.21472	0.0343724		LYPLA1	1.22002	0.0304824		FLNB	1.46888	0.00948945
PXN	1.32587	0.0450431		FBXO4	1.2148	0.0492278		KIF2C	1.22109	0.0105508		PRKCDBP	1.46889	0.034541
MEX3C	1.32592	0.041595		MORF4L2	1.2156	0.00123718		RDH14	1.22247	0.00540075		PLXND1	1.47255	0.021837
NFKBIB	1.32597	0.0141743		ARRDC1	1.21641	0.0416688		CTNNBL1	1.22307	0.0356592		HPD	1.47714	0.00409092
AKAP13	1.32735	0.043934		NT5C2	1.21698	0.0224349		FAM133A	1.22478	0.0496501		FMNL1	1.47876	0.00242249
TLE3	1.328	0.0468348		HNRNPA1	1.21705	0.0350322		DPP9	1.22527	0.0397294		PDP1	1.48283	0.0376136
PHC2	1.32893	0.0135038		RPRD1A	1.21806	0.0461297		RPRD1B	1.22564	0.013523		ACLY	1.48436	0.00582819
WDR62	1.33028	0.0241984		LANCL2	1.21811	0.0214923		NIP7	1.22614	0.0172288		PARVB	1.48654	0.00261399
IRS2	1.33136	0.0440725		OGT	1.21849	0.0384234		LTA4H	1.22747	0.0276715		FN1	1.49472	0.00621286
DUSP14	1.33255	0.00481523		SERF2	1.21893	0.02811		AKAP8	1.22794	0.0414342		LGALS1	1.49545	0.0463039
SP100	1.33407	0.0138572		TP53RK	1.21956	0.0237732		SRCAP	1.22889	0.0220717		PRUNE2	1.49562	0.0294046
GNS	1.33439	0.00138459		PDZD11	1.21961	0.0469756		USP28	1.23083	0.00972241		FBLN1	1.5043	0.0134088
MICU2	1.33513	0.0212428		CMBL	1.22002	0.0076451		BUB1	1.23094	0.0123503		DAAM1	1.50788	0.0268851
ABLIM1	1.33595	0.0290276		MEIS1	1.22026	0.0262181		HTATSF1	1.23148	0.0274686		OSBPL6	1.51288	0.00308838
DHX32	1.33722	0.0284786		SPC25	1.22052	0.0281398		PUF60	1.23513	0.0211593		IGFBP7	1.51468	0.00767757
TADA3	1.3383	0.0204247		SPPL2A	1.22138	0.0364553		NOP9	1.2357	0.0209757		RRAS	1.52078	0.0274635
DESI1	1.33854	0.0237795		PNP	1.22319	0.0247806		FAM129B	1.23607	0.0228374		ENTPD5	1.5283	0.0462263
SRCAP	1.33942	0.0113796		SNX12	1.22468	0.0152288		WIZ	1.23714	0.0313238		DYNLT1	1.53852	0.0422634
CCDC124	1.34324	0.0235611		APRT	1.22527	0.0249379		MED16	1.23786	0.0377307		SPRYD4	1.54946	0.0458569
EPS8	1.34404	0.0242627		HNRNPLL	1.2256	0.0348639		FCF1	1.23818	0.0196343		TBC1D2	1.54966	0.00771712
MTMR9	1.34416	0.0239291		PHF21A	1.22617	0.0450172		FARSB	1.23861	0.0389153		ACOX3	1.5581	0.046283
ZGPAT	1.34438	0.0136017		HUWE1	1.22689	0.0253652		IPO8	1.24169	0.0365633		ASL	1.567	0.0072156
FAM118B	1.34492	0.0437318		MLLT1	1.227	0.0314917		GMEB2	1.24459	0.00512332		NEK7	1.5996	0.00291415
RAB11FIP5	1.34509	0.0455034		ASNA1	1.22743	0.0145345		XPO5	1.24531	0.0118807		FRMPD1	1.60439	0.0176175
ANLN	1.34543	0.0312916		HLCS	1.22766	0.041208		INTS4	1.24742	0.0314848		ALDH1B1	1.60766	0.0287374
WWC1	1.34571	0.0313863		PYGO2	1.22794	0.0421148		MED24	1.24819	0.00842441		EPB41L1	1.61787	0.00782927
TRIP12	1.34605	0.0104289		F8A1	1.22833	0.014473		MYO1B	1.24821	0.045132		APOB	1.62051	0.0115135
MGME1	1.34733	0.00545825		LRPAP1	1.22884	0.0102712		NOC4L	1.24862	0.0407059		FLNC	1.62427	0.00700893
CKAP5	1.34761	0.0257394		HAX1	1.22896	0.0220886		ZNF644	1.24958	0.00852834		NGEF	1.62637	0.00492862
CAP1	1.34762	0.0329261		SH3GLB2	1.22927	0.0407735		PECR	1.25033	0.00953753		ARHGEF28	1.63484	0.0353313
CDK17	1.34764	0.0305268		ANKRD39	1.22936	0.0427315		PEPD	1.25128	0.00715396		GLS	1.63717	0.0485269
CNDP2	1.34765	0.0364752		POGK	1.22967	0.0285851		DUSP12	1.25307	0.0417204		FMNL2	1.64606	0.00940994
CRMP1	1.34853	0.0224753		ARFGEF2	1.2302	0.0385349		HPDL	1.25386	0.0198313		HDGFRP3	1.65618	0.00307309
CCDC59	1.35181	0.0467426		NSMCE4A	1.23073	0.0448322		INTS10	1.25394	0.0334699		COL1A1	1.6795	0.0166617
C15orf39	1.35221	0.0174546		NDUFS5	1.23167	0.0216074		OXSM	1.2542	0.0415855		SLC38A1	1.68365	0.0455633
PXK	1.35312	0.000831674		UFL1	1.23408	0.00546968		ABHD5	1.25558	0.0120131		SERPINE1	1.70564	0.012186
ERICH1	1.35362	0.0397576		NUTF2	1.23432	0.0449243		USP7	1.25704	0.00837254		TNC	1.70662	0.0129821
TGFB1I1	1.35371	0.0315948		XPOT	1.23433	0.0148095		CASP9	1.25871	0.0434682		TGFBI	1.70861	0.0186275
PREP	1.35386	0.0445018		RPS6KA4	1.23441	0.0463462		TWISTNB	1.25964	0.0226492		ITGB1	1.72285	0.0289405
CCDC134	1.35522	0.0147578		ABI1	1.23516	0.0242161		CHMP7	1.2618	0.0422888		DGUOK	1.73505	0.0078763
RASAL2	1.35562	0.0126417		PITPNC1	1.2352	0.0270915		EMSY	1.26186	0.0248273		PYCR1	1.75425	0.00496684
NEXN	1.35569	0.0168589		PRCC	1.23584	0.0153363		SOGA1	1.26228	0.00300706		C15orf52	1.75793	0.0144466
HOOK2	1.35606	0.00485779		SCPEP1	1.23613	0.046234		NGDN	1.26255	0.0323337		FGF2	1.76126	0.0265445
STARD13	1.35719	0.0360292		SDCBP	1.23621	0.0155072		RPS6KA4	1.26351	0.00861906		PSPH	1.76326	0.00230099
ZNF217	1.35857	0.0060538		ERP29	1.2363	0.00904168		CARS	1.26409	0.0167724		COL5A2	1.76632	0.037486
TRIM32	1.35939	0.0151588		STAT6	1.23632	0.0318016		TOP2A	1.26581	0.0406556		TMEM160	1.76639	0.045135
SHB	1.35939	0.02212		LRBA	1.23687	0.00145468		HUWE1	1.26647	0.0268553		PTPRF	1.7703	0.00526492
YAP1	1.36084	0.0327907		EPRS	1.23827	0.00709837		SECISBP2L	1.26809	0.00293595		DDB2	1.77667	0.00392395
PEA15	1.36267	0.0101695		HOOK2	1.23851	0.0105216		IRF2BPL	1.26859	0.0337885		ASS1	1.8062	0.00276122
HMGCS1	1.36644	0.0104157		INF2	1.24006	0.00119951		POLR1B	1.26894	0.0141747		SH3KBP1	1.82264	0.0147884
ABHD5	1.36707	0.0271731		VPS26A	1.24016	0.00969773		RICTOR	1.26903	0.0307938		SLC2A1	1.82602	0.0202871
TK1	1.37087	0.0150395		TSNAX	1.24164	0.0190746		PDCD11	1.26911	0.0104742		XPR1	1.86527	0.0489393
LGALSL	1.37144	0.00858286		ACY1	1.24172	0.00906044		EGLN1	1.2703	0.0131977		GDA	1.86678	0.00535195
GDA	1.37238	0.0170772		HTATSF1	1.24191	0.0323704		DDX17	1.27095	0.0397775		FOSL1	1.88392	0.0269427
GSTT2	1.37243	0.0391747		MOCS2	1.24222	0.0375284		BLM	1.27108	0.0325369		HYI	1.89709	0.00133526
L3MBTL2	1.37362	0.0230845		NIT2	1.24343	0.0145526		NASP	1.2732	0.0333661		PRSS23	1.90967	0.015498
MYH14	1.37444	0.0038011		OSGEP	1.24355	0.0390707		ZFP91	1.27331	0.0314758		CSPG4	1.94876	0.00302676
GGA1	1.37758	0.00691174		EPPK1	1.24366	0.0315072		RYBP	1.27593	0.0339899		LAMB1	1.95624	0.020552
RHEB	1.38035	0.0112151		PDE4D	1.24443	0.02747		TBC1D9B	1.27679	0.0130595		ASNS	1.9618	0.00232935
CCDC115	1.38074	0.001509		CTSL	1.24474	0.00439315		DDX56	1.27687	0.045365		RIN1	1.96708	0.00727089
RBMS2	1.38137	0.0256183		VBP1	1.24487	0.0217242		CCAR2	1.27824	0.0281497		STC2	1.98738	0.00151968
HYI	1.38147	0.0464835		CHML	1.24675	0.0253982		MINA	1.27878	0.0208017		ITGA11	2.08953	0.0222064
ARHGAP1	1.38198	0.0348124		PDIA6	1.24679	0.0130429		RPP25	1.27961	0.000462591		FAS	2.10847	0.0253096
IGF2BP1	1.38226	0.00518544		GNS	1.24753	0.0187287		NSMCE4A	1.28197	0.0423728		CDCP1	2.12635	0.00907184
MRPL12	1.38242	0.0415319		IKBKB	1.24839	0.0068447		PITPNM1	1.28314	0.00499736		TGM2	2.13577	0.00123467
CD3EAP	1.38282	0.0262168		PTGR1	1.24852	0.0113232		UTP14A	1.28429	0.0461128		PCK2	2.15501	0.00320809
HK2	1.38411	0.00861543		TSC22D3	1.24866	0.0271646		DEK	1.28753	0.0335612		DPYSL3	2.18831	0.00360528
SEMA3C	1.38452	0.0217204		SRCAP	1.24887	0.0214625		PGM2L1	1.28759	0.0150057		ITGA5	2.23843	0.00473601
MAP2K3	1.38594	0.0324381		SPR	1.24926	0.0092365		SMARCA4	1.28807	0.0362411		DMBT1	2.24605	0.0205013
CORO1B	1.3866	0.00783366		TBC1D17	1.24943	0.0120267		DDX21	1.2884	0.0117814		PTGS1	2.26404	0.0164515
SH3BGRL3	1.38766	0.0215858		FOSL2	1.24959	0.0109012		MTRR	1.28925	0.0129096		SLC38A2	2.27855	0.0145499
NF1	1.38768	0.0374164		AP3B1	1.24975	0.0259844		ATPAF1	1.29301	0.0375578		BCAT1	2.31159	6.46947e-05
PLEKHO2	1.38867	0.0369413		WDR13	1.25004	0.0495452		RASA1	1.29535	0.0045518		GRAMD1A	2.31295	0.00233991
TRIM3	1.38976	0.0372146		SIPA1L1	1.25008	0.0367724		ADO	1.29938	0.0126421		NES	2.33187	0.00305885
NEDD4L	1.39126	0.0082617		DLG5	1.25204	0.00142312		PDIA3	1.30092	0.0012125		THBS1	2.39946	0.00512695
CAMK4	1.39151	0.0481171		UBE2Q1	1.25215	0.0209206		DDX24	1.30164	0.008619		SERPINE2	2.61008	0.0015663
SNAP23	1.39311	0.0463448		FBXO3	1.25245	0.00245492		MLKL	1.30226	0.0428554		CD70	2.62705	0.011797
REXO2	1.39441	0.0345967		VPS11	1.25341	0.0243203		CTU1	1.3025	0.0275844		FAM32A	2.64416	0.0179807
CMSS1	1.3972	0.0214144		NOL3	1.25344	0.0322002		DHX32	1.30452	0.0390266		THY1	2.65144	0.0198562
FRMPD1	1.39791	0.044873		DUSP12	1.25353	0.00913061		POLR1A	1.30537	0.00917359		CRABP2	2.65167	0.00515295
WASF1	1.39873	0.000795556		METTL13	1.2554	0.0419902		TCERG1	1.30584	0.0313853		EPHA2	2.69574	0.0054668
ACLY	1.39923	0.0396068		RALGAPA1	1.25551	0.00645746		GNL3L	1.3062	0.0213138		F3	3.13215	0.00588951
DNPEP	1.40026	0.00883474		FDPS	1.2564	0.036109		RIF1	1.30714	0.011766		EPHA7	3.25039	0.00538363
BOLA2	1.40035	0.0453593		CAPN2	1.25716	0.0104316		CPOX	1.3102	0.0110975		ANPEP	5.01576	7.08255e-05
AGTPBP1	1.40245	0.00104146		NEU1	1.26003	0.0247152		PLIN3	1.31038	0.0409367
LMNB2	1.40455	0.0262119		MANF	1.26035	0.00334957		MCMBP	1.31054	0.0204968
VAT1L	1.4064	0.0255703		SDE2	1.26089	0.0393595		TSHZ2	1.3121	0.0220007
DBN1	1.40789	0.0342713		MSLN	1.26118	0.0395283		ZNF451	1.31223	0.0307459
PDLIM5	1.4091	0.0319085		CAND1	1.26123	0.0146043		GPI	1.31227	0.0321845
ERCC6L	1.40957	0.012084		FANCA	1.2613	0.0051274		ANXA10	1.31306	0.00496841
NFKB2	1.40989	0.0183669		ANXA3	1.26151	0.00914747		SNX9	1.31311	0.0386915
GTSE1	1.4117	0.0111606		C6orf211	1.26285	0.0125509		HEXB	1.31392	0.039564
CDC37	1.41177	0.0417151		SEC24B	1.2651	0.0427856		TTN	1.31478	0.0423637
TANC2	1.41248	0.010385		SMYD3	1.26514	0.0443374		LMCD1	1.31578	0.0482276
ADO	1.4136	0.0073451		VPS39	1.26529	0.0229191		UHRF1	1.3158	0.015834
ZBTB7A	1.41395	0.0353815		NGEF	1.26531	0.0441872		MRE11A	1.31702	0.0478188
SCRN1	1.41475	0.036131		S100A10	1.26612	0.0380325		UTP15	1.31789	0.032405
TFPT	1.41485	0.0457005		NFKB2	1.26621	0.00116877		ANGEL2	1.31818	0.0336268
EPB41L1	1.41612	0.0440943		ESD	1.26764	0.0394377		MAFG	1.31862	0.0386808
PTPN12	1.41709	0.0106324		TRNT1	1.26774	0.0163838		UBE2S	1.31981	0.0125307
PDLIM3	1.41771	0.0240372		PPT2	1.26789	0.0103028		PLEK2	1.32121	0.0456753
SNX9	1.42078	0.0108341		TIMM13	1.26896	0.00499165		DIAPH2	1.32329	0.0490453
ACO1	1.42104	0.0275759		VPS36	1.26922	0.00437228		ESPL1	1.32734	0.0321379
UXT	1.42141	0.0201933		MED12	1.2699	0.0352995		CHID1	1.33085	0.0136575
PACS1	1.42486	0.0308927		PPA2	1.27016	0.0394784		NIPBL	1.33126	0.0356654
CNN2	1.42598	0.0227692		ENO3	1.27088	0.0422267		ASMTL	1.33307	0.0322992
ILK	1.42697	0.0144033		C16orf62	1.27114	0.0310866		ZFC3H1	1.33428	0.0323119
HDAC7	1.42886	0.0321443		C5orf51	1.27187	0.0116832		AKT1	1.33504	0.0455096
PCDH7	1.42888	0.00590023		USP11	1.27344	0.0332714		RRS1	1.33705	0.0034709
NCKAP5L	1.43354	0.00324992		GNPDA2	1.27391	0.0258502		TBC1D4	1.3377	0.0307739
ARFGAP1	1.43539	0.0282982		PSEN1	1.27414	0.047676		POLD1	1.33896	0.0210953
ECHDC1	1.4354	0.00941245		VPS16	1.27414	0.00477616		CCDC25	1.33901	0.023072
MSN	1.43855	0.0420111		BCL7A	1.27535	0.00697176		SYPL1	1.33966	0.0347442
IRF2BPL	1.43864	0.0115388		SUPT7L	1.27574	0.0176315		IMP3	1.34146	0.00461327
TBC1D23	1.44014	0.0108597		TIPRL	1.2768	0.0164337		DDX54	1.34295	0.00591457
CLPB	1.44023	0.00697192		AIDA	1.2778	0.00339773		POLR1E	1.3432	0.0107358
PLCB4	1.44036	0.023641		FAM175B	1.27839	0.0113251		CCNB2	1.34556	0.0422023
ARPC3	1.441	0.0153441		RBBP7	1.28002	0.0225796		LTV1	1.34719	0.0152703
HABP4	1.44166	0.023691		NAV1	1.28028	0.0204644		HNRNPUL1	1.34781	0.00333027
TJP1	1.44232	0.0251056		MTMR6	1.28031	0.0206355		FBL	1.34817	0.0133455
RASSF8	1.44267	0.0114036		SLFN5	1.28041	0.0096311		SIPA1L1	1.34891	0.0328897
NME7	1.44312	0.0386211		CXXC1	1.28196	0.0210264		SPRYD3	1.34912	0.026109
DDAH2	1.44318	0.027665		CYFIP2	1.2821	0.00496098		CDK6	1.35014	0.0154655
LGMN	1.44522	0.0285648		MTMR12	1.28267	0.0400036		CEP41	1.35073	0.0498297
RND3	1.44666	0.00222097		WDFY3	1.28343	0.0467976		SERPINB1	1.35169	0.0270247
CTNND1	1.44776	0.00901372		LANCL1	1.28455	0.0124716		SMARCC1	1.35254	0.0327223
UFM1	1.45148	0.0115902		CTSB	1.28838	0.0373247		CENPB	1.35417	0.0171851
FSCN1	1.45727	0.0496105		MMADHC	1.28848	0.0228863		RAD50	1.35606	0.0240924
MVP	1.45831	0.0117357		ANXA4	1.28849	0.0250171		HLTF	1.35784	0.0219103
CASP4	1.45832	0.0445252		PBX1	1.29023	0.0183366		BRD4	1.36071	0.0389196
HMGA1	1.46043	0.00103344		ZNF318	1.2905	0.012204		DDX41	1.36494	0.0407645
FAM103A1	1.46535	0.0254216		MAP2K6	1.29081	0.0262458		C15orf39	1.36697	0.00564431
RASA1	1.46573	0.00765304		KLHL42	1.29208	0.00537732		DIMT1	1.36828	0.0306566
TES	1.46643	0.0172256		STXBP2	1.29214	0.0194779		UBA2	1.36837	0.00801729
UBE2F	1.46707	0.0192538		MEPCE	1.29278	0.0156947		S100A10	1.36874	0.0365677
PARD3	1.46768	0.0171082		EPB41L1	1.29334	0.0236253		NTHL1	1.37	0.0206828
C7orf55	1.46888	0.0243553		LIMCH1	1.29438	0.0461041		TGM2	1.37135	0.0187955
ABTB2	1.46937	0.0038391		AHNAK2	1.29577	0.0330391		LRPAP1	1.37295	0.00347482
PLA2G4B	1.47378	0.00171688		IL18	1.29613	0.0144805		BRD3	1.37531	0.0252171
PITPNC1	1.47563	0.0364084		NR4A1	1.29677	0.00452123		ADARB1	1.37533	0.0194979
PTRF	1.47614	0.00669914		HMG20B	1.29695	0.0212432		ZMYND11	1.37538	0.0455106
TTPAL	1.48056	0.00208812		ATXN7	1.29769	0.0430376		MBLAC2	1.37618	0.0100664
ARHGAP18	1.48135	0.0209051		TJP2	1.29838	0.00746824		DDX39A	1.37676	0.0320103
PALM2	1.48211	0.00673588		PIN4	1.29929	0.0369383		YOD1	1.37828	0.00517339
DLGAP4	1.48959	0.0177695		GSTK1	1.30021	0.00347499		ADA	1.37892	0.0470252
XRCC4	1.49236	0.0295947		CENPF	1.30096	0.0345545		GPX1	1.37994	0.0181843
ZEB1	1.49246	0.0226957		TBC1D9B	1.30137	0.0072406		PHF2	1.38206	0.0427908
CDKN2AIPNL	1.49291	0.0052523		GBA	1.30153	0.000210172		CMSS1	1.38238	0.0403809
SPR	1.49316	0.0371543		UTRN	1.3018	0.0174378		SIL1	1.3829	0.0464164
LASP1	1.49734	0.0228159		GMPR2	1.30292	0.0140999		DKC1	1.38832	0.00634065
TMEM168	1.49739	0.0328099		DOCK4	1.30472	0.0199819		SRM	1.38862	0.0190395
FHL3	1.49758	0.0149344		CARHSP1	1.30562	0.021026		LSM6	1.39018	0.0204905
ING5	1.49925	0.0428715		COMMD7	1.30597	0.0430581		RAB4A	1.39058	0.0188444
PHLDB1	1.50009	0.0262392		WDR45	1.30828	0.0236007		MED6	1.39063	0.0104906
MED13L	1.50084	0.0190404		CSTB	1.30873	0.00063334		ZMIZ1	1.39081	0.0482015
IGF2BP2	1.50483	0.0101513		GOLGA1	1.30873	0.0276961		UTP23	1.39642	0.00696574
WIPF2	1.50645	0.0430625		ZMYM3	1.30911	0.0315256		PDK1	1.39895	0.00433812
WDFY3	1.50738	0.0258752		FAM120C	1.3092	0.0129961		HEATR1	1.39951	0.0109722
LYN	1.50998	0.0477103		C19orf66	1.31058	0.0261694		VRK1	1.4002	0.026553
JUP	1.51032	0.00473564		MMAB	1.31093	0.00141591		NPM3	1.40068	0.0290284
MAFF	1.51207	0.0454839		ISOC1	1.31151	0.0392411		RSBN1	1.40155	0.0240435
RRBP1	1.51334	0.0027811		KDELC1	1.31239	0.0265564		UBE2M	1.40403	0.015592
DHPS	1.51698	0.00918713		GDI1	1.31253	0.0004947		TOP1	1.4041	0.0303746
CHMP6	1.51959	0.0460647		STC2	1.31622	0.0236117		CRTAP	1.40717	0.0210826
ACOT2	1.52127	0.0249237		PRDX5	1.31656	0.00731631		CLK1	1.40849	0.0395999
KCTD12	1.52475	0.0311774		PPCS	1.31752	0.0124189		GEMIN5	1.40849	0.043767
ITGA5	1.52786	0.0457412		ADAR	1.31778	0.0142081		CHD1	1.40951	0.0365403
DDX58	1.52792	0.0334034		APEX1	1.31859	0.0387978		CASK	1.4127	0.0464081
URI1	1.52801	0.0262197		SPG21	1.31909	0.0146568		GLUD1	1.41365	0.0336994
PLEK2	1.53003	0.0340082		FAM120A	1.31942	0.0202675		XPO7	1.41418	0.0149374
MICALL1	1.5312	0.00140441		GGPS1	1.31952	0.0244247		RDH13	1.42485	0.0389196
DIP2B	1.533	0.00379911		LCMT2	1.31976	0.0138846		ARAF	1.42504	0.000230908
UGP2	1.53302	0.00299805		KIAA0947	1.32022	0.0373524		NDUFB1	1.42531	0.00146545
SIPA1	1.53527	0.0104076		NUCKS1	1.32171	0.0183872		NBN	1.42951	0.0355533
AFAP1	1.53757	0.00659546		RPS6KA6	1.32174	0.0261716		DHX9	1.43022	0.0420467
NFIX	1.53851	0.00110817		SMS	1.32191	0.012362		TRIM24	1.4307	0.0265436
ADAT2	1.54518	0.0129269		IQGAP1	1.32254	0.0120057		GPRIN1	1.43187	0.0312148
TTC38	1.54682	0.0345408		RABL3	1.32499	0.0278042		PAIP1	1.43569	0.0360768
VPS37B	1.54709	0.0373419		LONP2	1.32621	0.0316075		BRD9	1.43873	0.0476439
TTLL12	1.54868	0.021367		PFKFB2	1.32631	0.0222462		PHF6	1.44079	0.0394253
CHP1	1.55059	0.0113598		ULK3	1.3264	0.0466461		MED8	1.44236	0.0357102
OSBPL1A	1.55104	0.0356122		DTL	1.32802	0.0444198		ACOT13	1.44294	0.025168
PFN2	1.55337	0.0280636		GBE1	1.32815	0.00236801		PRPF38B	1.44326	0.0060794
FHL1	1.55398	0.0176994		SNCG	1.32908	0.00780109		PREP	1.44868	0.00111844
SRSF9	1.55449	0.0104801		PYGB	1.32926	0.00367734		KMT2B	1.44904	0.0103409
TIMP2	1.5561	0.00443449		PDCD6	1.33052	0.00599765		BZW1	1.45082	0.00722548
FGF2	1.56193	0.040458		SERPINH1	1.33065	0.0130725		TARBP1	1.45165	0.0106884
BICC1	1.56451	0.0160637		GLRX	1.33104	0.020904		BCAR3	1.45425	0.0303969
PPFIBP1	1.56674	0.0488961		ATE1	1.33121	0.0285908		CNOT7	1.45771	0.0294891
SH2B1	1.56932	0.0282569		TUT1	1.3313	0.0152155		CLIP2	1.46011	0.0010944
PIK3R1	1.58064	0.00254307		ITGB4	1.3342	0.035493		MYO10	1.46134	0.0228369
L3MBTL3	1.58104	0.0271698		AIP	1.33444	0.0142934		PLEKHH2	1.46208	0.00927001
ALKBH8	1.5812	0.0453395		HDGF	1.33486	0.0206093		ZNF217	1.46614	0.0165563
PHLDB2	1.58279	0.0119436		ABLIM1	1.33562	0.0322568		ARHGAP12	1.46809	0.00100663
MEF2A	1.58512	0.0307537		GGH	1.33584	0.0165961		TFAP4	1.46991	0.0375128
RPS5	1.58546	0.0320283		DNMBP	1.33688	0.00040345		LYN	1.47211	0.0397597
SH3BP5L	1.59153	0.0120553		TIGAR	1.33715	0.0318896		NR4A1	1.47224	0.00216443
RCN3	1.59332	0.0124988		ENSA	1.33873	0.0358962		CD97	1.48026	0.0356809
IREB2	1.5934	0.0104681		ANKRD50	1.3408	0.00728553		SSFA2	1.48104	0.0338073
OSBPL3	1.59341	0.00258392		MYD88	1.34084	0.0295503		NOSIP	1.48317	0.0418641
DYNLT1	1.5966	0.0384725		CNPY2	1.34126	0.00316672		PDS5A	1.48325	0.0043037
RAB11A	1.5967	0.00233978		RIN1	1.34194	0.0241815		ZNF740	1.48687	0.00870971
ARPC1A	1.59721	0.0182626		FGD4	1.34301	0.0216281		OSGEPL1	1.48742	0.0141608
CHCHD2	1.59858	0.0273202		PRPS2	1.34305	0.00906786		PUS7	1.49508	0.000880269
ZYX	1.60134	0.0363592		SORBS2	1.34462	0.0492465		TCOF1	1.49743	0.0294965
AKAP2	1.6023	0.0136111		ARPIN	1.34466	0.0447597		GNB1L	1.50104	0.0127075
TBC1D4	1.60452	0.011467		ARHGEF2	1.34561	0.0251912		TRIM28	1.50319	0.0383159
RSU1	1.61351	0.00843322		ALDH5A1	1.34565	0.0336307		PXK	1.50748	0.0343357
DUSP23	1.61466	0.00299073		STAT2	1.34661	0.0224822		NDUFA7	1.51426	0.0053292
NEGR1	1.61575	0.035076		KDM5C	1.34681	0.0055045		NDUFS4	1.52227	0.0207992
RAB3IL1	1.62316	0.0024836		OPTN	1.3471	0.0113868		KDM5C	1.52434	0.0248321
RGS10	1.62482	0.0207956		BLOC1S1	1.3478	0.0135886		JUNB	1.52538	0.0389224
ZSWIM8	1.62712	0.0230238		SYTL4	1.34785	0.0032844		DHPS	1.52675	0.0108594
FMNL2	1.6286	0.0226203		ARAF	1.34872	0.0155692		ECE2	1.53114	0.0389353
ADD1	1.63167	0.0377674		CAMSAP2	1.34938	0.0289005		MID1	1.53653	0.00716089
AKR1B1	1.63319	0.00733154		TRAPPC2L	1.35112	0.0121326		UBE2D4	1.53853	0.0309338
SAR1A	1.63327	0.0240259		TIMM9	1.35326	0.0212639		ALDH1L2	1.53925	0.0206739
MYH9	1.63626	0.0247738		PCBD1	1.35383	0.0078754		ZNF706	1.54048	0.0479302
MVB12A	1.63809	0.0199691		C19orf10	1.3543	0.0164442		PRCP	1.54302	0.00144
CD2AP	1.63836	0.0269338		PPIB	1.35467	0.00544338		NDUFAF2	1.54721	0.0295079
ADD3	1.64118	0.00394197		DHX9	1.35487	0.0342089		RIOK2	1.54736	0.0233144
SELO	1.64334	0.0322914		MYO10	1.35708	0.0131258		NSMF	1.54789	0.0165734
PRKCDBP	1.64416	0.0180343		CTSZ	1.35818	0.0128899		TPPP3	1.55476	0.016549
TXNDC5	1.6446	0.00508465		R3HCC1	1.36037	0.00350233		KSR1	1.55632	0.0113736
RANGAP1	1.64481	0.0074996		NDUFA7	1.36134	0.0125104		RBM47	1.55656	0.00351017
DTD1	1.64517	0.0177721		TRIM25	1.36262	0.00406078		KDELC1	1.55802	0.021637
PARVB	1.6467	0.000472722		GRIPAP1	1.3662	0.0420313		WRN	1.56064	0.0125459
FAM107B	1.65396	0.0316147		MTHFS	1.36632	0.00223254		SEMA3B	1.57021	0.0183257
MARCKS	1.6545	0.0089234		GPX1	1.36635	0.00430376		UXT	1.57297	0.00974175
LMCD1	1.66407	0.0112422		P4HTM	1.36659	0.0262712		IRS2	1.57494	0.0414245
PRR11	1.67133	0.0164216		LAP3	1.36905	0.00103418		CDK1	1.57835	0.0473156
ACTN1	1.67186	0.031993		ACBD6	1.36976	0.0206003		PAM	1.58056	0.0350708
HACL1	1.67591	0.00142112		SRGAP2	1.37138	0.0192761		CBX2	1.58277	0.0265918
APBB2	1.69247	0.0104867		RPRD2	1.3718	0.0441318		CCNB1	1.59705	0.0048708
DOCK10	1.69457	0.000433929		TTC39C	1.37261	0.0136469		WHSC1L1	1.60026	0.0194674
MYH11	1.70184	0.0243321		DDX41	1.37266	0.0169539		INA	1.6054	0.0112006
BAP18	1.70384	0.000223438		VTN	1.37312	0.002792		ZNF131	1.61812	0.0197492
INA	1.70392	0.0059828		RAB4A	1.37611	0.0341011		GAA	1.62621	0.0251887
GFER	1.70548	0.00299617		NUDT9	1.37697	0.0283368		KLF5	1.62727	0.0286334
A2M	1.7072	0.00728158		SRP9	1.37818	0.00236571		ERI1	1.62821	0.00675553
ACSL4	1.71018	0.0187705		HSD17B4	1.37895	0.00763334		LAMC1	1.63061	0.0488386
SOX9	1.72448	0.035223		PTRHD1	1.37905	0.0428926		R3HCC1	1.64401	0.0034836
SLMAP	1.72511	0.025343		CYLD	1.37928	0.0407673		PHF8	1.64512	0.00647474
ADSL	1.73475	0.00959155		MESDC2	1.38072	0.0124205		BCL3	1.64564	0.0432156
CDK6	1.73758	0.000491784		GNPAT	1.38079	0.0482846		NKAP	1.65178	0.0169341
PLEKHA1	1.74027	0.0237608		UBAP2L	1.38418	0.00980095		RXRA	1.66859	0.0177328
TAGLN	1.74038	0.00518207		POFUT1	1.38464	0.00700284		RIN1	1.67499	0.00945778
PSPC1	1.74831	0.0105244		ADO	1.38473	0.0145914		ERCC6L	1.67679	0.0142677
CCNB2	1.75552	0.00909255		PCBD2	1.38758	0.0351347		CAB39	1.68152	0.00135202
IGFBP7	1.76845	0.00533195		PLA2G16	1.38829	0.0344382		TRPS1	1.68454	0.0467901
GTPBP2	1.7825	0.0266657		MCTS1	1.38922	0.0173691		ZBTB33	1.69627	0.0129135
UPP1	1.784	0.00676414		PCDH7	1.39524	0.0181929		SEMA4B	1.70108	0.036596
SEC14L2	1.78921	0.000961527		SSFA2	1.39784	0.0297972		STXBP5	1.70128	0.0175629
NHSL1	1.79628	0.0138051		PLEKHA5	1.39822	0.01728		NKRF	1.70428	0.0144103
LGALS1	1.8055	0.0189812		TIMM8A	1.39828	0.0377919		FHIT	1.70514	0.0170364
PSTPIP2	1.81419	0.0125565		RABGGTA	1.39848	0.00945255		ELL2	1.70556	0.0106799
MIEF1	1.82536	0.00172484		FLNB	1.39909	0.0118979		STC2	1.7101	0.00193264
PRKAB2	1.82698	0.000292435		UHRF1BP1L	1.39956	0.0271532		NHS	1.71111	0.0372495
C4A	1.83751	0.00830196		IMPA2	1.39959	0.0280465		NUDT19	1.71115	0.0159982
SH3BP4	1.84188	0.00249196		UBA1	1.39966	0.00930744		SERPINB6	1.71126	0.0460782
ITPK1	1.85818	0.0471262		LRRC57	1.39995	0.0227401		ARHGEF16	1.72022	0.0090386
PTPRF	1.85872	0.00338195		RNPEP	1.40058	0.0230469		ERO1L	1.72189	0.0402972
HBA1	1.86298	0.011637		CUL4B	1.40275	0.0248282		KIAA0947	1.72206	0.0170744
DPYSL3	1.87827	0.00908761		DCPS	1.40339	0.00980861		EDIL3	1.7256	0.0267345
VASP	1.87945	0.0109993		SS18	1.40439	0.0128488		PLEKHA1	1.72562	0.0289569
LTF	1.88994	0.0463945		NEDD4L	1.4053	0.0130394		PUS1	1.73022	5.42149e-05
SERPINH1	1.90445	0.0014517		BEGAIN	1.40543	0.00998563		AGTRAP	1.73527	0.0355256
RIN1	1.91546	0.00703068		CALR	1.40705	0.0364769		RREB1	1.73675	0.0171948
CGN	1.93599	0.00525585		RBM39	1.4075	0.00950318		CLYBL	1.73741	0.0227675
SACS	1.94266	0.00171061		USP6NL	1.41098	0.00835161		FBXO4	1.74095	0.013718
STK17A	1.95394	0.0197838		CCDC102A	1.41209	0.033658		PLEKHA5	1.7453	0.00519686
CORO1C	1.98218	0.024959		MLKL	1.41326	0.00116781		GGH	1.74758	0.00103462
STK38L	2.00411	0.00694936		NENF	1.41789	0.0202958		UBR5	1.74884	0.00210073
C15orf52	2.03974	0.00754907		BRD3	1.41854	0.00820682		GNL2	1.75701	0.0492971
TNC	2.04699	0.0111196		IPO9	1.4204	0.00601337		PGK2	1.75892	0.026216
NXN	2.04722	0.00397223		C9orf142	1.42179	0.0377123		PHC2	1.76109	0.0206435
SLFN5	2.05922	0.00015772		AKAP11	1.42299	0.0495398		EFHD2	1.76697	0.00625172
RIMKLB	2.06198	0.00116		AUH	1.42433	0.0404495		GGT1	1.78655	0.011097
LAMA4	2.06418	0.00843306		NKAP	1.42456	0.0348283		MAFF	1.7933	0.0494388
PDP1	2.06609	0.0206109		CARD6	1.42678	0.00485768		COLGALT1	1.7961	0.037428
EHD4	2.08479	0.00318178		CCDC152	1.42758	0.00262346		LEPREL1	1.80952	0.00835295
FLNC	2.11431	0.0191465		CKAP2	1.42793	0.0285189		SCAMP1	1.82083	0.0186807
CTGF	2.12177	0.0322727		PARP4	1.43001	0.00155745		PITPNC1	1.82153	0.00486494
NES	2.13559	0.00422714		GDPGP1	1.43024	0.0153738		TGFBI	1.82406	0.00421497
PZP	2.13718	0.00289517		CHID1	1.43046	0.0356432		SLC5A6	1.82677	0.0432457
SNX18	2.16032	0.00976694		SMYD2	1.43071	0.0187324		PLOD1	1.82841	0.0298016
LACTB	2.17639	0.0105644		PMVK	1.43177	0.00338208		SOWAHC	1.83311	0.0134371
LIMA1	2.19851	0.00931854		HPRT1	1.4335	0.041371		ACYP2	1.83826	0.046609
RBPMS	2.22797	0.0092305		FOLR1	1.43406	0.0430509		IMPAD1	1.84239	0.0466767
MYL9	2.23436	0.00653829		DNAJC25	1.43993	0.0311063		PDP1	1.8473	0.00912984
L3HYPDH	2.25288	0.00468503		PLEK2	1.44172	0.0200074		TPBG	1.85309	0.044471
TGFBI	2.25697	0.0143669		CPEB4	1.44584	0.0154153		PLIN2	1.85411	0.00457072
BCAT1	2.25816	0.00504457		FOXC2	1.44598	0.0483018		KYNU	1.87145	0.00818549
FOSL1	2.28863	0.00401392		PDIA3	1.4466	0.00204163		FAM117B	1.88503	0.0125211
NT5E	2.30635	0.00412183		TAMM41	1.44983	0.0357765		ANK3	1.89286	0.00461707
GMPR2	2.36025	0.00102567		NR2C2AP	1.4499	0.0422999		CASP4	1.9016	0.013176
RPL22L1	2.37402	0.000199345		ZNF687	1.45025	0.049975		L3MBTL3	1.91523	0.0329995
STC2	2.39097	0.00357283		IRS2	1.45096	0.0209538		CYCS	1.91894	0.0177164
LUM	2.46204	0.00665477		DLG3	1.45101	0.0344548		CTSC	1.92139	0.0277334
SH3KBP1	2.4627	0.0126748		NT5DC1	1.45254	0.0035691		SBNO2	1.95	0.0413554
KSR1	2.48073	0.00117668		NUCB2	1.45471	0.0113791		LDLR	1.96151	0.0295819
TLR1	2.59658	0.0244667		PRPS1	1.45662	0.00416619		THEM4	1.96898	0.0122114
RFTN1	2.64723	0.00150305		ANXA10	1.45828	0.000388833		ATP7A	1.97484	0.0171301
HDGFRP3	2.65654	0.00198193		CNPY3	1.45926	0.00614704		SLC38A2	1.97722	0.0496508
COL5A2	2.69988	0.0156389		KIAA1598	1.46497	0.0147053		FAT1	1.97787	0.021645
INPP4B	2.70277	0.0167981		CLIC2	1.46544	0.00970388		BMP1	1.98549	0.0425008
DOCK4	2.82792	0.00309701		CHMP1B	1.46613	0.016449		SLC44A1	1.98576	0.0323314
FBLIM1	2.82829	7.01399e-05		NPEPL1	1.46849	0.000856756		SIAE	2.00159	0.00761475
EDIL3	2.83147	0.00260602		HAGH	1.46975	0.000706735		COX6A1	2.00838	0.0494549
TMOD2	2.83174	0.0121086		SPECC1	1.47074	0.0107571		SH3KBP1	2.01153	0.00398676
DMBT1	2.83239	0.00488215		LYPLAL1	1.47628	0.0399655		H6PD	2.04007	0.000301198
HTRA1	2.8414	0.0052776		GSTO1	1.47695	0.0180299		FMNL2	2.04215	0.0163391
PRSS23	2.87376	0.00420996		GLA	1.47769	0.00822284		MAOB	2.07624	0.00723075
GPR158	2.92205	0.0425988		MDP1	1.47816	0.0140797		PLP2	2.08201	0.0311804
ITIH2	2.9443	0.00607372		DTD1	1.48031	0.0255604		DTWD1	2.1679	0.0182071
CNN1	2.95987	0.0017602		PDCD4	1.48112	0.0127041		HK2	2.16817	0.0466101
LTBP1	2.97363	0.0204263		MSRB2	1.4825	0.0366423		MAFK	2.18285	0.00595647
THBS1	2.99228	0.011926		DPP7	1.48255	0.00166811		TGFB1	2.20667	0.0395884
SERPINE1	3.09546	0.0322741		HEXB	1.49028	0.00104236		NAMPT	2.21516	0.000409657
NID1	3.17313	0.000264023		CLU	1.49756	0.0105389		LOXL2	2.24585	0.0360816
LAMB1	3.37089	0.0167967		GUSB	1.49888	0.00907068		NR2F2	2.3106	0.0401792
COL1A1	3.48648	0.00607209		CMAS	1.5003	0.00631836		PCDH7	2.32467	0.0162239
TGM2	3.5285	0.000197368		YOD1	1.50215	0.000464969		FAM32A	2.32467	0.0106705
AKAP12	3.53769	0.00599087		SCAMP3	1.5053	0.0346118		AKAP12	2.33009	0.00393995
VTN	3.55252	0.00021201		ACSL4	1.50782	0.00384729		CGA	2.337	0.0108676
HBD	3.81239	0.000488505		GM2A	1.51237	0.00148382		SLC12A7	2.34847	0.0206566
TESC	3.82823	0.00694197		DPP3	1.51407	0.00397389		ABCB1	2.36111	0.00936416
FABP3	3.99533	0.00152312		OSTF1	1.51839	0.00445664		DUSP23	2.37663	0.0342267
DCLK1	4.53276	0.00493881		GPATCH2	1.51926	0.0306132		NOV	2.38332	0.0364861
FN1	4.90192	0.00112425		BZW1	1.52133	0.00550453		CA2	2.39452	0.0165783
ANPEP	5.90556	0.00679834		L3HYPDH	1.52454	0.024487		NES	2.3949	0.00523121
ARHGDIB	6.38202	0.00477473		DCAF8	1.52472	0.00755102		ANPEP	2.40575	0.0139159
SERPINE2	6.84202	0.00558314		NAPRT1	1.5261	0.0101726		PLA2G4A	2.58197	0.0163251
				S100A13	1.52638	0.00887306		TNC	2.64723	0.00567478
				CSPG4	1.52893	0.0118712		ACSL4	2.64935	0.00557484
				SERPINB1	1.52985	0.00164251		FAM120C	2.71888	0.00704908
				SGK1	1.52993	0.00481553		ITIH2	2.72788	0.00532709
				CRLF1	1.53096	0.018406		ZNF185	2.7282	0.010888
				ALDH16A1	1.53172	0.0109609		PRSS23	2.75093	0.0152985
				SSNA1	1.53204	0.0357571		LAMB1	2.79721	0.00686334
				RCN2	1.53418	0.00122761		DPYD	2.99714	0.000637709
				VAT1L	1.53462	0.04841		DOCK4	3.09633	0.026057
				RUFY1	1.53592	0.00402567		CPM	3.16093	0.00713104
				GAA	1.54225	0.00495792		DMBT1	3.33239	0.0102853
				ALDH9A1	1.54529	0.00154959		TESC	3.40469	0.00600289
				PLIN3	1.54684	0.0134973		SERPINE2	3.51194	0.00616267
				PSMB8	1.55063	0.00472015		HBA1	3.51897	0.0112354
				TCEAL4	1.55204	0.0153549		DCLK1	3.67709	0.0043371
				SERPINB8	1.55464	0.00926716		NT5E	3.6996	0.0172592
				BAG1	1.56071	0.00951259		IFI16	3.72106	0.00304923
				HS1BP3	1.56122	0.00781819		NID1	4.55522	0.000451224
				RBM47	1.56155	0.0103601		TMOD2	4.6793	0.0029653
				NPC2	1.56374	0.0175564		HTRA1	4.89487	0.000367738
				NADSYN1	1.56446	0.0239375		TIMP1	4.99518	0.00505578
				KLF4	1.56576	0.0227178		PTGS1	5.39489	0.00134348
				SIAE	1.57022	0.0449014		RCN3	5.55999	0.047231
				KYNU	1.57153	0.0100007		ITGA2	5.93645	0.0188363
				UFC1	1.5723	0.0176753		SERPINB3	6.74896	0.00779129
				AGTPBP1	1.5726	0.00223255		VTN	7.75611	0.0164447
				PPIL3	1.57267	0.0080356		FSTL4	8.77551	0.00131939
				MVP	1.57715	0.00511935		HBD	11.8338	0.000533279
				DNAJC3	1.57959	0.0166555
				FLYWCH2	1.57988	0.00896656
				NDOR1	1.58004	0.00350374
				GUK1	1.59294	0.000828693
				PEPD	1.59509	0.0118459
				THEM4	1.59745	0.0290187
				FAM160B1	1.59748	0.0201456
				DAK	1.59828	0.00473214
				DUSP23	1.60072	0.000853057
				ZBED1	1.60469	0.00404879
				N6AMT1	1.6139	0.00678573
				DTX3L	1.62254	0.0444989
				DSP	1.62277	0.00277118
				L1RE1	1.62605	0.0141495
				GORAB	1.63042	0.0285561
				CD97	1.63305	0.000431752
				SERPINB6	1.63506	0.004237
				MYO6	1.63527	0.000474773
				OSBPL6	1.63812	0.0114071
				OBSL1	1.64342	0.00813112
				HBD	1.64658	0.00755955
				ADARB1	1.64944	0.0164841
				ETHE1	1.65467	0.0140424
				HPD	1.65919	0.00428102
				SELENBP1	1.66045	0.00530665
				SUMF1	1.66109	0.0457434
				CHCHD5	1.66853	0.00147012
				DERA	1.66878	0.00249981
				PARP9	1.67215	0.0134746
				B3GALTL	1.67694	0.0135765
				S100A11	1.68184	0.00387003
				ABHD5	1.68221	8.36553e-05
				S100A14	1.6941	0.0214251
				CD46	1.70266	0.0280227
				TSTA3	1.70529	0.010725
				NIPSNAP3A	1.71096	0.0169219
				ARHGAP42	1.7121	0.00480418
				DDX60	1.71403	0.00349469
				POMP	1.71577	0.00613067
				CTSA	1.72052	0.0282442
				DNASE2	1.73947	0.00187358
				S100A16	1.74349	0.0440039
				C1orf85	1.74644	0.00887425
				CASP9	1.75777	0.0163306
				FYTTD1	1.76011	0.00516957
				PTGS1	1.76564	0.0431078
				SH3BGRL	1.78354	0.00730069
				OCRL	1.78596	0.00634251
				BROX	1.78932	5.64618e-05
				SMPDL3A	1.79396	0.0021935
				HSD17B11	1.79731	0.0348019
				ACADL	1.79915	0.0438764
				GIPC3	1.80058	0.0130426
				B2M	1.80136	0.0467549
				PSMB9	1.80215	0.00326055
				PLA2G4A	1.80471	0.00296865
				RBM3	1.80746	0.00191724
				SERPINB5	1.83189	0.00375925
				CLIC3	1.83876	0.0104327
				CA2	1.8455	0.0103567
				TPP1	1.86033	0.00877645
				MCTP2	1.86425	0.0183063
				GLB1	1.87572	0.00939427
				PECR	1.8775	0.00176556
				NEK7	1.896	0.01116
				SERPINB9	1.89785	0.00638902
				CTSC	1.92531	0.000687932
				ENTPD5	1.93004	0.00964955
				SULT1A3	1.93842	0.00171135
				CAPG	1.94141	0.0113849
				PYCARD	1.97111	0.0103726
				CD55	2.00669	0.0323086
				RNASEL	2.01599	0.00519682
				PLP2	2.01721	0.0226659
				GRAMD1A	2.0183	0.00309481
				IFI16	2.02101	0.00104941
				ASS1	2.02215	0.00443502
				TCEAL1	2.02889	0.0139363
				DNAJC12	2.10751	0.0331705
				RIMKLB	2.13649	0.00962051
				POGLUT1	2.14263	0.0229983
				RAET1G	2.15617	0.00357097
				PITPNM1	2.1925	0.00974814
				ACYP2	2.20544	0.00265263
				ABCB1	2.2304	0.0081757
				S100P	2.31363	0.00226885
				NPR1	2.32318	0.0121127
				HNMT	2.38405	0.00146299
				SH3KBP1	2.47855	0.00115586
				PHYH	2.60345	0.00173378
				TESC	2.8262	0.029372
				MUC1	3.15059	0.00637338
				TIMP1	3.28562	0.00463278
				GDA	3.40128	0.000407619
				RPL22L1	4.12753	0.00388325
				ARHGDIB	4.51085	0.0200941
				SERPINB3	4.66492	0.00169523
				ADIRF	5.51327	0.0197142
				CGA	8.35728	5.19761e-05
