# Supplementary material for: Causal ALS genes impact the MHC class II antigen presentation pathway
Source: Proc Natl Acad Sci U S A. 2023 Sep 18;120(39):e2305756120. doi: 10.1073/pnas.2305756120 (PMC10523463; doi:10.1073/pnas.2305756120)
Supplement: Supplementary file 4 — Dataset S03 (XLSX) [file pnas.2305756120.sd03.xlsx]

## Sheet: FUS KO
Dataset 3. GSEA negative in FUS KO line. Gene set, size, False Discovery Rate (FDR q-val < 0.25) and normalized enrichment score (NES < -2) are listed. Immune gene sets are labeled in red. Gene sets shared by FUS, TAF15 and MATR3 KOs are highlighted in yellow. C5.bp.v7.0 database was used for GSEA.
Gene set	Size	FDR q-val	NES
GO_INNATE_IMMUNE_RESPONSE	77	0	-3.00062
GO_DEFENSE_RESPONSE	113	0.000912	-2.68714
GO_RESPONSE_TO_INTERFERON_GAMMA	20	0.000608	-2.63426
GO_ANTIGEN_PROCESSING_AND_PRESENTATION_OF_PEPTIDE_ANTIGEN	26	0.00159744	-2.59228
GO_CELLULAR_AMINO_ACID_METABOLIC_PROCESS	36	0.00217036	-2.56222
GO_OXIDATION_REDUCTION_PROCESS	100	0.00225526	-2.53617
GO_CELLULAR_RESPONSE_TO_XENOBIOTIC_STIMULUS	17	0.00232802	-2.51835
GO_CYTOKINE_MEDIATED_SIGNALING_PATHWAY	60	0.00315446	-2.48748
GO_ANTIGEN_PROCESSING_AND_PRESENTATION	30	0.00300055	-2.48564
GO_IMMUNE_RESPONSE_REGULATING_SIGNALING_PATHWAY	51	0.00334529	-2.47274
GO_REGULATION_OF_IMMUNE_RESPONSE	80	0.00393349	-2.4593
GO_ACTIVATION_OF_IMMUNE_RESPONSE	55	0.00584696	-2.41445
GO_POSITIVE_REGULATION_OF_IMMUNE_RESPONSE	68	0.00553757	-2.40914
GO_RESPONSE_TO_XENOBIOTIC_STIMULUS	31	0.00514203	-2.4085
GO_T_CELL_RECEPTOR_SIGNALING_PATHWAY	17	0.00527432	-2.39769
GO_IMMUNE_RESPONSE_REGULATING_CELL_SURFACE_RECEPTOR_SIGNALING_PATHWAY	35	0.00752869	-2.35538
GO_POSITIVE_REGULATION_OF_IMMUNE_SYSTEM_PROCESS	79	0.01502	-2.28112
GO_ANTIGEN_RECEPTOR_MEDIATED_SIGNALING_PATHWAY	21	0.0242574	-2.21293
GO_REGULATION_OF_INNATE_IMMUNE_RESPONSE	42	0.0284088	-2.18657
GO_CELLULAR_KETONE_METABOLIC_PROCESS	24	0.0284716	-2.17976
GO_ALPHA_AMINO_ACID_METABOLIC_PROCESS	25	0.0273671	-2.1783
GO_ACTIVATION_OF_INNATE_IMMUNE_RESPONSE	33	0.034753	-2.1448
GO_ORGANIC_ACID_METABOLIC_PROCESS	94	0.0413043	-2.11706
GO_SMALL_MOLECULE_METABOLIC_PROCESS	175	0.070191	-2.03435
GO_ANTIGEN_PROCESSING_AND_PRESENTATION_OF_PEPTIDE_OR_POLYSACCHARIDE_ANTIGEN_VIA_MHC_CLASS_II	18	0.0848692	-2.00245
GO_REGULATION_OF_IMMUNE_SYSTEM_PROCESS	116	0.081813	-2.0017
GO_REGULATION_OF_DEFENSE_RESPONSE	61	0.0790843	-2.00123

## Sheet: EWSR1 KO
Dataset 3. GSEA negative in EWSR1 KO line. Gene set name, size, False Discovery Rate (FDR q-val < 0.25) and normalized enrichment score (NES < -2) are listed. C5.bp.v7.0 database was used for GSEA.
Gene Set	Size	FDR q-val	NES
GO_RIBOSOME_BIOGENESIS	51	0	-3.40374
GO_RIBONUCLEOPROTEIN_COMPLEX_BIOGENESIS	74	0	-3.18989
GO_RIBOSOMAL_LARGE_SUBUNIT_BIOGENESIS	16	0.00196972	-2.70034
GO_RRNA_METABOLIC_PROCESS	38	0.00248229	-2.62359
GO_NUCLEAR_TRANSCRIBED_MRNA_CATABOLIC_PROCESS_NONSENSE_MEDIATED_DECAY	16	0.00478446	-2.41526
GO_MITOTIC_NUCLEAR_DIVISION	42	0.0126352	-2.22976
GO_DEVELOPMENTAL_MATURATION	21	0.0224155	-2.09377
GO_NUCLEAR_CHROMOSOME_SEGREGATION	33	0.0324855	-2.01681

## Sheet: TAF15 KO
Dataset 3. GSEA negative in TAF15 KO line. Gene set, size, False Discovery Rate (FDR q-val < 0.25) and normalized enrichment score (NES < -2) are listed. Immune gene sets are labeled in red. Gene sets shared by FUS, TAF15 and MATR3 are highlighted in yellow. C5.bp.v7.0 database was used for GSEA.
Gene set	Size	FDR q-val	NES
GO_ANTIGEN_RECEPTOR_MEDIATED_SIGNALING_PATHWAY	16	0.012556	-2.61148
GO_IMMUNE_RESPONSE_REGULATING_CELL_SURFACE_RECEPTOR_SIGNALING_PATHWAY	28	0.0557305	-2.44415
GO_INNATE_IMMUNE_RESPONSE	69	0.0657629	-2.38613
GO_SUPRAMOLECULAR_FIBER_ORGANIZATION	85	0.0561044	-2.37196
GO_ANTIGEN_PROCESSING_AND_PRESENTATION	29	0.0500898	-2.35988
GO_IMMUNE_RESPONSE_REGULATING_SIGNALING_PATHWAY	35	0.0463912	-2.34702
GO_CYTOSKELETON_ORGANIZATION	155	0.0397639	-2.34689
GO_ACTOMYOSIN_STRUCTURE_ORGANIZATION	26	0.0357538	-2.34352
GO_REGULATION_OF_CYSTEINE_TYPE_ENDOPEPTIDASE_ACTIVITY	24	0.0401324	-2.32543
GO_RESPONSE_TO_TEMPERATURE_STIMULUS	26	0.0392951	-2.31536
GO_ANTIGEN_PROCESSING_AND_PRESENTATION_OF_PEPTIDE_ANTIGEN	24	0.0422215	-2.29642
GO_MUSCLE_SYSTEM_PROCESS	42	0.0429572	-2.28526
GO_RESPONSE_TO_INTERFERON_GAMMA	23	0.0512347	-2.25934
GO_REGULATION_OF_SUPRAMOLECULAR_FIBER_ORGANIZATION	50	0.0480544	-2.25834
GO_ACTIN_FILAMENT_BUNDLE_ORGANIZATION	22	0.0585488	-2.22455
GO_ACTIN_FILAMENT_BASED_PROCESS	104	0.0569376	-2.21897
GO_ACTIN_FILAMENT_ORGANIZATION	54	0.0608932	-2.20272
GO_ACTIVATION_OF_IMMUNE_RESPONSE	41	0.0629131	-2.19281
GO_SIGNAL_TRANSDUCTION_BY_PROTEIN_PHOSPHORYLATION	73	0.0625436	-2.18672
GO_RESPONSE_TO_HEAT	22	0.0639871	-2.17635
GO_PROTEIN_HOMOOLIGOMERIZATION	35	0.0654791	-2.16633
GO_CELLULAR_RESPONSE_TO_HEAT	16	0.0755803	-2.14235
GO_POSITIVE_REGULATION_OF_IMMUNE_RESPONSE	55	0.0735106	-2.13968
GO_REGULATION_OF_CELLULAR_COMPONENT_BIOGENESIS	92	0.0779409	-2.12542
GO_CYTOKINE_MEDIATED_SIGNALING_PATHWAY	57	0.07606	-2.1233
GO_REGULATION_OF_ANATOMICAL_STRUCTURE_MORPHOGENESIS	97	0.0837629	-2.1045
GO_REGULATION_OF_CYTOSKELETON_ORGANIZATION	65	0.0990123	-2.07613
GO_NEGATIVE_REGULATION_OF_PROTEIN_COMPLEX_ASSEMBLY	18	0.109427	-2.05582
GO_REGULATION_OF_IMMUNE_RESPONSE	71	0.10608	-2.05545
GO_NEGATIVE_REGULATION_OF_SUPRAMOLECULAR_FIBER_ORGANIZATION	25	0.102931	-2.05478
GO_REGULATION_OF_CELL_SHAPE	23	0.100699	-2.05332
GO_CELL_CELL_SIGNALING_BY_WNT	30	0.101022	-2.04757
GO_ANTIGEN_PROCESSING_AND_PRESENTATION_OF_PEPTIDE_OR_POLYSACCHARIDE_ANTIGEN_VIA_MHC_CLASS_II	20	0.100766	-2.04373
GO_NEGATIVE_REGULATION_OF_CELL_GROWTH	20	0.0987998	-2.04253
GO_MUSCLE_CONTRACTION	34	0.0966653	-2.04102
GO_SECOND_MESSENGER_MEDIATED_SIGNALING	24	0.101166	-2.02973
GO_REGULATION_OF_ACTIN_FILAMENT_BASED_PROCESS	48	0.0991087	-2.02883
GO_REGULATION_OF_PROTEIN_COMPLEX_ASSEMBLY	41	0.0996049	-2.02427
GO_CANONICAL_WNT_SIGNALING_PATHWAY	19	0.0997	-2.02035
GO_ESTABLISHMENT_OF_CELL_POLARITY	15	0.0980255	-2.01938
GO_ACTIN_POLYMERIZATION_OR_DEPOLYMERIZATION	33	0.105283	-2.00546
GO_REGULATION_OF_ACTIN_FILAMENT_ORGANIZATION	39	0.103762	-2.00425
GO_REGULATION_OF_PROTEIN_LOCALIZATION_TO_MEMBRANE	22	0.102341	-2.00266

## Sheet: MATR3 KO
Dataset 3 GSEA negative in MATR3 KO line. Gene set, size, False Discovery Rate (FDR q-val <0.25) and normalized enrichment score (NES < -2) are listed. Immune gene sets are labeled in red. Gene sets shared by FUS, TAF15 and MATR3 are highlighted in yellow. C5.bp.v7.0 database was used for GSEA.
Gene set	Size	FDR q-val	NES
GO_INNATE_IMMUNE_RESPONSE	69	0.0175919	-2.53396
GO_AMINE_METABOLIC_PROCESS	16	0.22921	-2.14664
GO_POSITIVE_REGULATION_OF_IMMUNE_RESPONSE	53	0.180534	-2.14032
GO_RESPONSE_TO_INTERFERON_GAMMA	24	0.149731	-2.13567
GO_COFACTOR_METABOLIC_PROCESS	45	0.136608	-2.12598
GO_POSITIVE_REGULATION_OF_IMMUNE_SYSTEM_PROCESS	65	0.157376	-2.08791
GO_CELLULAR_PROTEIN_CONTAINING_COMPLEX_ASSEMBLY	72	0.139639	-2.08605
GO_ANTIGEN_RECEPTOR_MEDIATED_SIGNALING_PATHWAY	22	0.153147	-2.05464
GO_T_CELL_RECEPTOR_SIGNALING_PATHWAY	21	0.154082	-2.0404
GO_ANTIGEN_PROCESSING_AND_PRESENTATION_OF_PEPTIDE_ANTIGEN	25	0.143067	-2.03757
GO_DEFENSE_RESPONSE	101	0.14275	-2.024
GO_RESPONSE_TO_INTERLEUKIN_1	23	0.132207	-2.02343
GO_ELECTRON_TRANSPORT_CHAIN	17	0.134361	-2.00853
GO_ANTIGEN_PROCESSING_AND_PRESENTATION	27	0.129208	-2.00323
