# Supplementary material for: Causal ALS genes impact the MHC class II antigen presentation pathway
Source: Proc Natl Acad Sci U S A. 2023 Sep 18;120(39):e2305756120. doi: 10.1073/pnas.2305756120 (PMC10523463; doi:10.1073/pnas.2305756120)
Supplement: Supplementary file 5 — Dataset S04 (XLSX) [file pnas.2305756120.sd04.xlsx]

## Sheet: FUS
Dataset 4. GSEA positive in FUS KO line. Gene set name, size, False Discovery Rate (FDR q-val <0.25) and normalized enrichment score (NES > 2) are listed. Immune gene sets are labeled in red. C5.bp.v7.0 database was used for GSEA.
Gene set	Size	FDR q-val	NES
GO_EXTRACELLULAR_STRUCTURE_ORGANIZATION	35	0	3.68592
GO_REGULATION_OF_CELL_ADHESION	53	0	3.22612
GO_REGULATION_OF_CELL_SUBSTRATE_ADHESION	27	0	2.91654
GO_BIOLOGICAL_ADHESION	104	0	2.90004
GO_ACTIN_FILAMENT_BASED_PROCESS	94	0.000465691	2.80451
GO_REGULATION_OF_CELLULAR_COMPONENT_MOVEMENT	82	0.000973089	2.63707
GO_CELL_SUBSTRATE_ADHESION	40	0.00150024	2.61491
GO_NEGATIVE_REGULATION_OF_CELL_ADHESION	25	0.00448719	2.45518
GO_MULTI_MULTICELLULAR_ORGANISM_PROCESS	19	0.00398861	2.45505
GO_ANATOMICAL_STRUCTURE_FORMATION_INVOLVED_IN_MORPHOGENESIS	70	0.00406378	2.43964
GO_NEGATIVE_REGULATION_OF_PEPTIDASE_ACTIVITY	24	0.00379253	2.43477
GO_CELL_MATRIX_ADHESION	27	0.00538628	2.38471
GO_POSITIVE_REGULATION_OF_CELL_ADHESION	27	0.00699845	2.33871
GO_CELL_MOTILITY	117	0.0103218	2.28595
GO_WOUND_HEALING	53	0.0105441	2.27518
GO_RESPONSE_TO_WOUNDING	65	0.0103238	2.27252
GO_REGULATION_OF_CELL_MATRIX_ADHESION	16	0.0104705	2.25958
GO_CELL_JUNCTION_ORGANIZATION	38	0.0106094	2.25045
GO_REGULATION_OF_ACTIN_FILAMENT_BASED_PROCESS	50	0.0148546	2.20218
GO_LOCOMOTION	133	0.0145209	2.19896
GO_COAGULATION	34	0.0152557	2.18492
GO_NEGATIVE_REGULATION_OF_HYDROLASE_ACTIVITY	38	0.0176882	2.16589
GO_NEGATIVE_REGULATION_OF_LOCOMOTION	32	0.0205406	2.13899
GO_MYELOID_LEUKOCYTE_DIFFERENTIATION	15	0.0208397	2.13248
GO_CELL_JUNCTION_ASSEMBLY	34	0.0201482	2.13147
GO_ACTIN_FILAMENT_ORGANIZATION	55	0.0198645	2.12869
GO_NEGATIVE_REGULATION_OF_CELL_MOTILITY	26	0.0194801	2.1247
GO_NEGATIVE_REGULATION_OF_MULTICELLULAR_ORGANISMAL_PROCESS	90	0.0202745	2.11583
GO_NEGATIVE_REGULATION_OF_PROTEOLYSIS	34	0.0257711	2.08122
GO_REPRODUCTIVE_SYSTEM_DEVELOPMENT	19	0.0319957	2.04599
GO_GLIOGENESIS	18	0.0314873	2.04433
GO_REGULATION_OF_BODY_FLUID_LEVELS	44	0.0315824	2.04015
GO_EMBRYO_DEVELOPMENT	63	0.0344258	2.02495
GO_CYTOSKELETON_ORGANIZATION	154	0.0381296	2.00262
GO_REGULATION_OF_PEPTIDASE_ACTIVITY	43	0.0370726	2.00251

## Sheet: EWSR1 
Dataset 4. GSEA positive in EWSR1 KO line. Gene set, size, False Discovery Rate (FDR q-val <0.25) and normalized enrichment score (NES > 2) are listed. Immune gene sets are labeled in red. C5.bp.v7.0 database was used for GSEA.
Gene set	Size	FDR q-val	NES
GO_MYELOID_LEUKOCYTE_MEDIATED_IMMUNITY	79	0.0284546	2.48273
GO_LEUKOCYTE_MEDIATED_IMMUNITY	95	0.0219034	2.44336
GO_IMMUNE_EFFECTOR_PROCESS	126	0.0208971	2.40805
GO_MYELOID_LEUKOCYTE_ACTIVATION	82	0.0171902	2.39713
GO_RESPONSE_TO_VIRUS	29	0.0223979	2.33498
GO_DEFENSE_RESPONSE_TO_VIRUS	24	0.0318648	2.27467
GO_CELL_ACTIVATION_INVOLVED_IN_IMMUNE_RESPONSE	87	0.0303822	2.25739
GO_DEFENSE_RESPONSE_TO_OTHER_ORGANISM	33	0.0335047	2.22339
GO_INNATE_IMMUNE_RESPONSE	77	0.0334916	2.20761
GO_SMALL_MOLECULE_CATABOLIC_PROCESS	57	0.0456838	2.14931
GO_REGULATION_OF_MULTI_ORGANISM_PROCESS	38	0.0484621	2.12703
GO_VACUOLAR_TRANSPORT	15	0.0538724	2.1014
GO_ANTIGEN_PROCESSING_AND_PRESENTATION_OF_PEPTIDE_ANTIGEN	27	0.0561799	2.08442
GO_VIRAL_LIFE_CYCLE	28	0.0804672	2.02038

## Sheet: TAF15
Dataset 4. GSEA positive in TAF15 KO line. Gene set name, size, False Discovery Rate (FDR q-val <0.25) and normalized enrichment score (NES > 2) are listed. Immune gene sets are labeled in red. C5.bp.v7.0 database was used for GSEA.
Gene set name	Size	FDR q-val	NES
GO_RIBONUCLEOPROTEIN_COMPLEX_BIOGENESIS	58	0	3.2112
GO_RIBOSOME_BIOGENESIS	47	0	3.02825
GO_NCRNA_METABOLIC_PROCESS	64	0	2.93812
GO_NCRNA_PROCESSING	59	0	2.90247
GO_MULTI_MULTICELLULAR_ORGANISM_PROCESS	25	0.000201563	2.83657
GO_RNA_METABOLIC_PROCESS	116	0.000167969	2.82344
GO_RRNA_METABOLIC_PROCESS	40	0.000468762	2.77661
GO_EXTRACELLULAR_STRUCTURE_ORGANIZATION	38	0.00133046	2.60839
GO_ORGANIC_ANION_TRANSPORT	24	0.00286321	2.49859
GO_ANION_TRANSPORT	27	0.00401584	2.452
GO_CHROMOSOME_ORGANIZATION	123	0.0106627	2.33492
GO_RNA_SPLICING_VIA_TRANSESTERIFICATION_REACTIONS	25	0.0193885	2.2479
GO_MONOVALENT_INORGANIC_CATION_TRANSPORT	22	0.0188335	2.23577
GO_RNA_EXPORT_FROM_NUCLEUS	15	0.0247282	2.19262
GO_ION_TRANSPORT	75	0.0258451	2.17516
GO_POSITIVE_REGULATION_OF_CELL_POPULATION_PROLIFERATION	68	0.0255021	2.16877
GO_CARTILAGE_DEVELOPMENT	15	0.0277271	2.14533
GO_POSITIVE_REGULATION_OF_CHROMOSOME_ORGANIZATION	18	0.0308112	2.12099
GO_DNA_METABOLIC_PROCESS	86	0.0313737	2.11127
GO_TELOMERE_ORGANIZATION	21	0.0377176	2.07966
GO_MYELOID_LEUKOCYTE_DIFFERENTIATION	19	0.0390136	2.06711
GO_CHROMATIN_ORGANIZATION	77	0.0478277	2.02705
GO_MAMMARY_GLAND_DEVELOPMENT	15	0.0480731	2.01765
GO_REGULATION_OF_CHROMOSOME_ORGANIZATION	42	0.046899	2.01424
GO_REPRODUCTIVE_SYSTEM_DEVELOPMENT	31	0.0457627	2.01162

## Sheet: MATR3
Dataset 4. GSEA positive in MATR3 KO line. Gene set name, size, False Discovery Rate (FDR q-val <0.25) and normalized enrichment score (NES > 2) are listed. Immune gene sets are labeled in red. C5.bp.v7.0 database was used for GSEA.
Gene set	Size	FDR q-val	NES
GO_BIOLOGICAL_ADHESION	82	0	3.8074
GO_EXTRACELLULAR_STRUCTURE_ORGANIZATION	32	0	3.74017
GO_CELL_SUBSTRATE_ADHESION	37	0	3.65212
GO_CELL_JUNCTION_ASSEMBLY	27	0	3.43873
GO_LOCOMOTION	108	0	3.43795
GO_CELL_MOTILITY	94	0	3.37667
GO_CELL_JUNCTION_ORGANIZATION	33	0	3.35552
GO_TUBE_DEVELOPMENT	65	0	3.27231
GO_REGULATION_OF_CELL_ADHESION	51	0	3.15936
GO_REGULATION_OF_CELL_SUBSTRATE_ADHESION	28	0	3.15448
GO_CARDIOVASCULAR_SYSTEM_DEVELOPMENT	48	0	3.02043
GO_ANATOMICAL_STRUCTURE_FORMATION_INVOLVED_IN_MORPHOGENESIS	66	0	3.00527
GO_TUBE_MORPHOGENESIS	51	0	3.00141
GO_REGULATION_OF_CELLULAR_COMPONENT_MOVEMENT	62	0	2.96248
GO_CELL_MATRIX_ADHESION	26	9.06907e-05	2.85866
GO_BLOOD_VESSEL_MORPHOGENESIS	41	8.50225e-05	2.84712
GO_RESPONSE_TO_MECHANICAL_STIMULUS	17	8.00212e-05	2.84308
GO_TAXIS	28	7.55756e-05	2.84268
GO_REGULATION_OF_CELL_DEVELOPMENT	57	0.000147287	2.80323
GO_NEGATIVE_REGULATION_OF_DEVELOPMENTAL_PROCESS	49	0.000139923	2.78668
GO_NEGATIVE_REGULATION_OF_CELL_ADHESION	19	0.00013326	2.75273
GO_CELL_MORPHOGENESIS_INVOLVED_IN_DIFFERENTIATION	54	0.000127203	2.73302
GO_ACTIN_FILAMENT_BASED_PROCESS	65	0.000121672	2.71599
GO_POSITIVE_REGULATION_OF_DEVELOPMENTAL_PROCESS	74	0.000116602	2.69743
GO_NEUROGENESIS	98	0.000222141	2.66495
GO_EMBRYONIC_MORPHOGENESIS	23	0.000548756	2.60165
GO_SYNAPSE_ORGANIZATION	21	0.000528432	2.5974
GO_CELLULAR_COMPONENT_MORPHOGENESIS	85	0.000664096	2.55957
GO_RESPONSE_TO_WOUNDING	44	0.000840725	2.5409
GO_CIRCULATORY_SYSTEM_DEVELOPMENT	64	0.000855356	2.53366
GO_NEGATIVE_REGULATION_OF_MULTICELLULAR_ORGANISMAL_PROCESS	63	0.00109084	2.51397
GO_ERK1_AND_ERK2_CASCADE	15	0.00105675	2.51365
GO_PHAGOCYTOSIS	24	0.00102473	2.50876
GO_REGULATION_OF_CELL_MORPHOGENESIS_INVOLVED_IN_DIFFERENTIATION	25	0.000994589	2.50732
GO_EMBRYO_DEVELOPMENT	56	0.00112199	2.49688
GO_CELL_PART_MORPHOGENESIS	48	0.00109082	2.49547
GO_REGULATION_OF_NEURON_DIFFERENTIATION	42	0.00109895	2.48972
GO_POSITIVE_REGULATION_OF_CELL_ADHESION	27	0.00110861	2.48883
GO_REGULATION_OF_CELL_MORPHOGENESIS	42	0.00129257	2.47582
GO_CELL_SUBSTRATE_JUNCTION_ASSEMBLY	18	0.00126026	2.47219
GO_NEURON_DIFFERENTIATION	82	0.0014652	2.45148
GO_REGULATION_OF_CELL_PROJECTION_ORGANIZATION	49	0.00153647	2.44709
GO_REGULATION_OF_PEPTIDYL_TYROSINE_PHOSPHORYLATION	19	0.00150074	2.44644
GO_LEUKOCYTE_MIGRATION	16	0.00146663	2.44547
GO_REGULATION_OF_VASCULATURE_DEVELOPMENT	21	0.00152906	2.43967
GO_REGULATION_OF_CELL_MATRIX_ADHESION	17	0.00175695	2.41303
GO_POSITIVE_REGULATION_OF_CELL_DEVELOPMENT	28	0.00171957	2.41094
GO_POSITIVE_REGULATION_OF_CELLULAR_COMPONENT_BIOGENESIS	35	0.00171301	2.40768
GO_AXON_DEVELOPMENT	32	0.00167805	2.40684
GO_REGULATION_OF_ANATOMICAL_STRUCTURE_MORPHOGENESIS	86	0.00195372	2.39015
GO_NEURON_DEVELOPMENT	70	0.00199665	2.38903
GO_NEURON_PROJECTION_GUIDANCE	15	0.0020407	2.37792
GO_WOUND_HEALING	38	0.00202959	2.37171
GO_NEGATIVE_REGULATION_OF_CELL_MOTILITY	18	0.00209281	2.36789
GO_NEGATIVE_REGULATION_OF_LOCOMOTION	20	0.00208054	2.36589
GO_REGULATION_OF_NERVOUS_SYSTEM_DEVELOPMENT	50	0.00224689	2.35452
GO_CELL_MORPHOGENESIS_INVOLVED_IN_NEURON_DIFFERENTIATION	38	0.00220747	2.35399
GO_CELL_PROJECTION_ORGANIZATION	94	0.00224031	2.34882
GO_ORGANIC_ACID_BIOSYNTHETIC_PROCESS	24	0.00224813	2.34642
GO_CYTOSKELETON_ORGANIZATION	111	0.00221066	2.34446
GO_TRANSMEMBRANE_RECEPTOR_PROTEIN_TYROSINE_KINASE_SIGNALING_PATHWAY	52	0.00228931	2.33513
GO_ENZYME_LINKED_RECEPTOR_PROTEIN_SIGNALING_PATHWAY	62	0.00256801	2.32006
GO_NEGATIVE_REGULATION_OF_CELL_DIFFERENTIATION	41	0.00268231	2.30793
GO_REGULATION_OF_CELLULAR_COMPONENT_BIOGENESIS	66	0.0027911	2.29896
GO_CELL_CELL_ADHESION	36	0.0029639	2.28759
GO_REGULATION_OF_NEURON_PROJECTION_DEVELOPMENT	36	0.00333625	2.2668
GO_POSITIVE_REGULATION_OF_NERVOUS_SYSTEM_DEVELOPMENT	22	0.00452171	2.22368
GO_ADHERENS_JUNCTION_ORGANIZATION	18	0.0046831	2.21826
GO_PEPTIDYL_TYROSINE_MODIFICATION	28	0.00539489	2.19455
GO_REGULATION_OF_MAPK_CASCADE	37	0.00557408	2.18697
GO_NEGATIVE_REGULATION_OF_CELL_DEVELOPMENT	25	0.00596092	2.1708
GO_MULTI_MULTICELLULAR_ORGANISM_PROCESS	21	0.00603352	2.16646
GO_POSITIVE_REGULATION_OF_LOCOMOTION	32	0.00599149	2.16571
GO_DEVELOPMENTAL_CELL_GROWTH	18	0.00836984	2.11877
GO_REGULATION_OF_CELL_DIFFERENTIATION	109	0.0108743	2.07927
GO_EPITHELIAL_CELL_PROLIFERATION	16	0.0107877	2.07859
GO_POSITIVE_REGULATION_OF_MULTICELLULAR_ORGANISMAL_PROCESS	77	0.0127505	2.04504
