# Supplementary material for: Causal ALS genes impact the MHC class II antigen presentation pathway
Source: Proc Natl Acad Sci U S A. 2023 Sep 18;120(39):e2305756120. doi: 10.1073/pnas.2305756120 (PMC10523463; doi:10.1073/pnas.2305756120)
Supplement: Supplementary file 6 — Dataset S05 (XLSX) [file pnas.2305756120.sd05.xlsx]

## Sheet: Shared up or down
Dataset 5. Shared proteins dysregulated in FUS, TAF15, MATR3 and EWSR1 KO HeLa lines from quantitative mass spectrometry data. Proteins with a fold change >1.5 and a p-value < 0.05 are listed. Green and red highlighing indicate down and upregulated proteins, respectively.
Protein	Fold Change				p-value
	FUS KO	TAF15 KO	MATR3 KO	EWSR1 KO	FUS KO	TAF15 KO	MATR3 KO	EWSR1 KO
Downregulated
HLA-DRA	-12.9594	-17.4299	-9.61811	1.34138	0.0181837	0.0175207	0.0196646	0.0175207
HLA-DRB1	-10.3721	-11.0839	-8.30827	1.3461	0.012442	0.0123191	0.0131858	0.0123191
TYRO3	-6.68262	-2.59869	-2.83486	-1.33752	0.00354431	0.00792856	0.00609822	0.0386846
S100P	-4.929	-9.2715	-3.16835	2.31363	0.00186014	0.00191875	0.00276495	0.00226885
PSMB9	-4.52393	-4.45101	-2.99678	1.80215	0.00369017	0.000495098	0.0112405	0.00326055
PSMB10	-4.23343	-3.83237	-2.54311	1.12168	0.00229336	0.00507758	0.00567175	0.0797785
LXN	-3.78337	-2.97743	-2.18773	1.05008	0.00171988	0.000438162	0.00816006	0.147569
TRIM29	-3.78171	-2.91974	-2.26078	-1.66947	0.00233471	0.00688883	0.00482049	0.0101086
DAB2	-3.72695	-2.39435	-2.48511	-1.14499	0.010788	0.0176174	0.0161056	0.238355
SAMD11	-3.62318	-1.67899	-2.61478	1.11457	1.94044e-05	0.0446765	0.00116499	0.0172609
SYNPO2	-3.05413	-6.00043	-2.20914	-4.36037	0.026599	0.0181314	0.0413502	0.0202557
ZBED1	-2.71004	-1.80315	-1.85549	1.60469	0.000769775	0.00410016	0.00184951	0.00404879
MYPN	-2.67814	-2.55073	-2.16312	1.11072	0.0139068	0.0185819	0.0211525	0.296245
FN3K	-2.56752	-2.22937	-1.98345	1.00596	0.00777101	0.0105121	0.00844175	0.92974
PSMB8	-2.29679	-1.91616	-1.63262	1.55063	0.00726922	0.00641371	0.0179897	0.00472015
ALDH5A1	-2.14897	-1.92074	-2.65808	1.34565	0.0221007	0.0186798	0.01136	0.0336307
CLU	-2.1411	-1.51198	-1.52913	1.49756	0.0107558	0.0239446	0.0212947	0.0105389
PTER	-2.06555	-1.64646	-1.61276	-1.81808	0.00792004	0.0134991	0.016489	0.011466
CSRP2	-2.01894	-1.80376	-2.17156	-2.52365	0.00889592	0.0179692	0.00550225	0.00314837
MAP7	-1.98364	-1.69738	-1.56201	1.04103	0.0163974	0.0221051	0.0182131	0.454404
RNASEL	-1.89471	-1.63245	-1.97886	2.01599	0.00384804	0.040492	0.0197919	0.00519682
RDX	-1.85816	-1.66853	-1.53426	1.06323	0.00470929	0.00403422	0.0101536	0.107683
PIR	-1.81213	-1.78494	-1.71275	1.00846	0.0104045	0.0121004	0.008389	0.830053
CDKN2C	-1.77487	-1.83236	-1.63028	-1.05799	0.0263202	0.028611	0.0333191	0.560658
ALDH5A1B	-1.65447	-1.86003	-1.52881	-1.22278	0.0139715	0.010665	0.0164962	0.0818979
KCTD15	-1.63381	-2.51852	-1.50386	-1.25652	0.00404436	0.00305501	0.00545501	0.0190612
TSC22D3	-1.59006	-1.99768	-1.54399	1.24866	0.00302804	0.0248297	0.00103078	0.0271646
TMOD1	-1.55008	-1.8886	-1.78747	1.09086	0.0234882	0.0143658	0.0171236	0.248833
Upregulated
	FUS KO	TAF15 KO	MATR3 KO	EWSR1 KO	FUS KO	TAF15 KO	MATR3 KO	EWSR1 KO
SERPINE2	6.84202	3.51194	2.61008	1.04084	0.00558314	0.00616267	0.0015663	0.413759
ANPEP	5.90556	2.40575	5.01576	1.11663	0.00679834	0.0139159	7.08255e-05	0.0865629
LAMB1	3.37089	2.79721	1.95624	-1.17592	0.0167967	0.00686334	0.020552	0.332694
PRSS23	2.87376	2.75093	1.90967	1.12186	0.00420996	0.0152985	0.015498	0.443964
DMBT1	2.83239	3.33239	2.24605	1.31199	0.00488215	0.0102853	0.0205013	0.120586
SH3KBP1	2.4627	2.01153	1.82264	2.47855	0.0126748	0.00398676	0.0147884	0.00115586
STC2	2.39097	1.7101	1.98738	1.31622	0.00357283	0.00193264	0.00151968	0.0236117
TGFBI	2.25697	1.82406	1.70861	-2.71276	0.0143669	0.00421497	0.0186275	0.00718572
NES	2.13559	2.3949	2.33187	-2.06677	0.00422714	0.00523121	0.00305885	0.0121694
TNC	2.04699	2.64723	1.70662	-2.20742	0.0111196	0.00567478	0.0129821	0.0207535
RIN1	1.91546	1.67499	1.96708	1.34194	0.00703068	0.00945778	0.00727089	0.0241815
FMNL2	1.6286	2.04215	1.64606	1.05653	0.0226203	0.0163391	0.00940994	0.478553
