# Supplementary material for: Causal ALS genes impact the MHC class II antigen presentation pathway
Source: Proc Natl Acad Sci U S A. 2023 Sep 18;120(39):e2305756120. doi: 10.1073/pnas.2305756120 (PMC10523463; doi:10.1073/pnas.2305756120)
Supplement: Supplementary file 7 — Dataset S06 (XLSX) [file pnas.2305756120.sd06.xlsx]

## Sheet: Sheet1
Dataset 6. Sequences of primers.
Name	Sequence (5->3')
GAPDH-F	GTCAAGGCTGAGAACGGGAA
GAPDH-R	AAATGAGCCCCAGCCTTCTC
HLA-A-F	GGAGCAGAGATACACCTGCC
HLA-A-R	GTGAGGGACACATCAGAGCC
HLA-DRA-F	AAGGGATTGCGCAAAAGCAA
HLA-DRA-R	TGCTTTCACTGAGGTCAAGG
HLA-DRB1-F	TGGGTGGAGGGGTTCATAGT
HLA-DRB1-R	AAGTATCTGTCCAGGAACCGTG
CD74-F	GAGTGGCCTTCTGTGGACGA
CD74-R	GGAGATAAGGTCGCGCTGGT
CIITA-F	CCTAGTGGGACCAGTGAGCG
CIITA-R	AGCCTCAGAGATTTGCCAGAG
NLRC5-F	GTTCTTCCTCCCCAACACGG
NLRC5-R	ATGAAAGACTGCCAGGTGTCC
NANOG-F	TCCTTCCTCCATGGATCTGC
NANOG-R	TCTGCTGGAGGCTGAGGTAT
CD43-F	GTGGTAAGCCCAGACGCTC
CD43-R	GGCACCAATGGAAGTCCAAA
CD34-F	CCTCAGTGTCTACTGCTGGTCT
CD34-R	GGAATAGCTCTGGTGGCTTGCA
FUS-F	AGCAGTTCTCAGAGCAGCAG
FUS-R	CACTGCCACCACCACTACTC
TAF15-F	TACGGTCAGTCTGGGGGTGA
TAF15-R	TGTCCATAACTGGAGTAACCGC
MATR3-F	GGGCATCCTTCACCCATCTGA
MATR3-R	AGCTGAGAACCAGCAGACAACT
AIF1-F	AGCTATCTCTGAGTTGCCCTG
AIF1-R	CTGGGTCATTAGAAGCCCCTT
P2RY12-F	GCCTGGTAACACCAGTCTGT
P2RY12-R	ATCGCCAGGCCATTTGTGAT
RFX5-F	AATGGGCCCAGAAGTAACCC
RFX5-R	TGGTTTAGATGACCGTTCCCG
RFXAP-F	TCACCCTGCTAGTGATGCAA
RFXAP-R	AGTGTCTAACAGGTCCGCCT
RFXANK-F	TCAGAACTTGGGGACCCTGA
RFXANK-R	GGTTGGTGAGAGTGGTGGAG
